# Supplementary material for: Unified molecular approach for spatial epigenome, transcriptome, and cell lineages
Source: Proc Natl Acad Sci U S A. 2025 Apr 18;122(16):e2424070122. doi: 10.1073/pnas.2424070122 (PMC12037033; doi:10.1073/pnas.2424070122)
Supplement: Supplementary file 2 — Dataset S01 (XLSX) [file pnas.2424070122.sd01.xlsx]

## Sheet: GBM_GeneExpressionMatrix
	C1_ave	C2_ave	C3_ave	C4_ave	grp
IFI44L	-0.487481	-0.488056	-0.524241	1.49978	C4_ave
AC093915.1	-0.542849	-0.468521	-0.487886	1.49926	C4_ave
NCOR1	-0.492317	-0.560846	-0.445143	1.49831	C4_ave
BEND7	-0.432125	-0.53354	-0.532636	1.4983	C4_ave
CECR2	-0.448573	-0.485986	-0.563715	1.49827	C4_ave
SOX6	-0.445557	-0.490385	-0.562322	1.49826	C4_ave
PEX26	-0.569022	-0.441457	-0.487433	1.49791	C4_ave
PRRC2C	-0.494339	-0.433472	-0.569853	1.49766	C4_ave
OARD1	-0.454026	-0.581746	-0.461659	1.49743	C4_ave
RBBP9	-0.449254	-0.584821	-0.463141	1.49722	C4_ave
DDAH1	-0.591763	-0.467626	-0.437257	1.49665	C4_ave
MEF2C	-0.592855	-0.437341	-0.466382	1.49658	C4_ave
ZNF134	-0.419221	-0.492316	-0.585007	1.49654	C4_ave
TBRG1	-0.422339	-0.486089	-0.588074	1.4965	C4_ave
ZNF512	-0.461232	-0.435423	-0.59945	1.49611	C4_ave
ITSN2	-0.49208	-0.406266	-0.59708	1.49543	C4_ave
NBPF20	-0.611982	-0.463703	-0.419212	1.4949	C4_ave
RAB31	-0.613714	-0.414156	-0.466772	1.49464	C4_ave
AC074032.1	-0.507359	-0.386014	-0.600816	1.49419	C4_ave
KCTD12	-0.565516	-0.372842	-0.555742	1.4941	C4_ave
GTF2A2	-0.594683	-0.376762	-0.522382	1.49383	C4_ave
WIPF1	-0.369689	-0.56976	-0.554341	1.49379	C4_ave
RBM41	-0.636858	-0.412154	-0.443566	1.49258	C4_ave
CNOT6L	-0.354213	-0.539774	-0.597892	1.49188	C4_ave
SMARCC1	-0.565694	-0.577249	-0.34875	1.49169	C4_ave
WAC-AS1	-0.381126	-0.463776	-0.645895	1.4908	C4_ave
SHROOM4	-0.48793	-0.364844	-0.63785	1.49062	C4_ave
BCAT1	-0.347976	-0.636921	-0.504606	1.4895	C4_ave
KCNMB3	-0.674445	-0.407254	-0.406313	1.48801	C4_ave
KPNB1	-0.657648	-0.487524	-0.342322	1.48749	C4_ave
NUDT3	-0.654226	-0.338324	-0.494923	1.48747	C4_ave
MPPED2	-0.654004	-0.496381	-0.337	1.48739	C4_ave
PDZD11	-0.318078	-0.546332	-0.62296	1.48737	C4_ave
CSPP1	-0.4716	-0.350425	-0.665308	1.48733	C4_ave
LUC7L3	-0.372092	-0.437314	-0.677595	1.487	C4_ave
ZNF277	-0.303663	-0.625372	-0.556548	1.48558	C4_ave
NIPBL-DT	-0.510678	-0.317467	-0.657261	1.48541	C4_ave
SAMHD1	-0.596305	-0.59716	-0.29086	1.48433	C4_ave
BRD9	-0.439579	-0.694834	-0.349453	1.48387	C4_ave
NOP9	-0.286217	-0.619742	-0.577462	1.48342	C4_ave
STRADA	-0.374452	-0.709478	-0.398507	1.48244	C4_ave
LINC00882	-0.280034	-0.560216	-0.641649	1.4819	C4_ave
MTMR2	-0.277133	-0.640244	-0.564174	1.48155	C4_ave
ZNF614	-0.481251	-0.304551	-0.694964	1.48077	C4_ave
ARHGEF26-AS1	-0.489871	-0.692816	-0.297661	1.48035	C4_ave
ANKRD17	-0.652099	-0.270637	-0.557406	1.48014	C4_ave
KLHL42	-0.715631	-0.434875	-0.329436	1.47994	C4_ave
NUP50	-0.701734	-0.474496	-0.303699	1.47993	C4_ave
ZCRB1	-0.616709	-0.602824	-0.259901	1.47943	C4_ave
CNRIP1	-0.54606	-0.668093	-0.26424	1.47839	C4_ave
RNF157	-0.73429	-0.356505	-0.38702	1.47782	C4_ave
CFL2	-0.564081	-0.254295	-0.659053	1.47743	C4_ave
TTLL7	-0.249747	-0.583403	-0.644132	1.47728	C4_ave
HMGN5	-0.298351	-0.453262	-0.724893	1.47651	C4_ave
ADAMTS5	-0.744867	-0.377653	-0.353214	1.47573	C4_ave
SNX29	-0.721448	-0.472802	-0.281184	1.47543	C4_ave
GABRB3	-0.690764	-0.237898	-0.544392	1.47305	C4_ave
NEGR1	-0.654358	-0.593589	-0.224785	1.47273	C4_ave
AC007292.2	-0.515762	-0.236671	-0.718063	1.4705	C4_ave
GNG2	-0.737475	-0.479744	-0.253123	1.47034	C4_ave
RBM25	-0.660426	-0.211856	-0.597909	1.47019	C4_ave
HSDL1	-0.76902	-0.386894	-0.31391	1.46982	C4_ave
STON2	-0.634444	-0.631604	-0.202775	1.46882	C4_ave
BAZ2B	-0.444407	-0.263459	-0.760194	1.46806	C4_ave
TAS2R4	-0.207069	-0.565976	-0.694679	1.46772	C4_ave
AC092718.4	-0.467215	-0.753543	-0.246581	1.46734	C4_ave
NEFH	-0.190468	-0.646214	-0.62954	1.46622	C4_ave
PHACTR2	-0.610462	-0.670575	-0.183234	1.46427	C4_ave
HDHD2	-0.63132	-0.177465	-0.654587	1.46337	C4_ave
AC040168.1	-0.19313	-0.720348	-0.549884	1.46336	C4_ave
FAM210B	-0.707589	-0.186811	-0.568783	1.46318	C4_ave
UBIAD1	-0.763299	-0.476222	-0.223561	1.46308	C4_ave
ST3GAL2	-0.599843	-0.683781	-0.179402	1.46303	C4_ave
WWOX	-0.398921	-0.791924	-0.271948	1.46279	C4_ave
CEP295	-0.188993	-0.543811	-0.729055	1.46186	C4_ave
PURB	-0.169756	-0.574874	-0.71476	1.45939	C4_ave
ANGPT2	-0.745194	-0.178676	-0.534557	1.45843	C4_ave
ACTR2	-0.156469	-0.680307	-0.621468	1.45824	C4_ave
AC018648.1	-0.82381	-0.3151	-0.317531	1.45644	C4_ave
FAM8A1	-0.377616	-0.817722	-0.260911	1.45625	C4_ave
GON4L	-0.723339	-0.153691	-0.578482	1.45551	C4_ave
BABAM2	-0.762714	-0.532353	-0.157535	1.4526	C4_ave
ITPR2	-0.727218	-0.140448	-0.584746	1.45241	C4_ave
TTF1	-0.152975	-0.7604	-0.538618	1.45199	C4_ave
HAUS3	-0.131223	-0.697765	-0.622881	1.45187	C4_ave
KRCC1	-0.788689	-0.1713	-0.49156	1.45155	C4_ave
RAB11FIP2	-0.187704	-0.805838	-0.457648	1.45119	C4_ave
LDOC1	-0.337064	-0.84079	-0.272986	1.45084	C4_ave
SPATS2	-0.246403	-0.836917	-0.367203	1.45052	C4_ave
RYR2	-0.654683	-0.673527	-0.121924	1.45013	C4_ave
AQR	-0.540285	-0.764576	-0.145124	1.44998	C4_ave
ZNF528-AS1	-0.196145	-0.818943	-0.434703	1.44979	C4_ave
DLEU7	-0.296796	-0.304649	-0.847805	1.44925	C4_ave
AC005070.3	-0.842561	-0.369022	-0.236807	1.44839	C4_ave
NAA16	-0.804719	-0.165717	-0.477614	1.44805	C4_ave
MSH3	-0.38675	-0.840204	-0.220722	1.44768	C4_ave
NFIA	-0.723993	-0.118624	-0.605035	1.44765	C4_ave
FYB1	-0.808902	-0.164387	-0.473827	1.44712	C4_ave
SHC4	-0.199149	-0.838873	-0.407781	1.4458	C4_ave
XXYLT1	-0.837869	-0.410993	-0.196919	1.44578	C4_ave
SPOP	-0.84563	-0.209079	-0.390521	1.44523	C4_ave
MMP9	-0.759754	-0.111295	-0.572202	1.44325	C4_ave
AMMECR1	-0.274995	-0.866818	-0.301199	1.44301	C4_ave
ARL2BP	-0.774488	-0.553299	-0.114733	1.44252	C4_ave
AC005562.1	-0.118016	-0.789533	-0.533871	1.44142	C4_ave
NEFM	-0.285414	-0.88402	-0.267709	1.43714	C4_ave
C5orf22	-0.376431	-0.188221	-0.87168	1.43633	C4_ave
PELP1	-0.790406	-0.55569	-0.0886869	1.43478	C4_ave
KCNJ6	-0.448141	-0.136034	-0.850286	1.43446	C4_ave
ABLIM1	-0.143677	-0.85913	-0.430916	1.43372	C4_ave
KPNA5	-0.158299	-0.405968	-0.869156	1.43342	C4_ave
ZDHHC15	-0.85484	-0.130989	-0.446809	1.43264	C4_ave
MED19	-0.587902	-0.773515	-0.0707292	1.43215	C4_ave
LASP1	-0.119728	-0.461833	-0.850112	1.43167	C4_ave
STK39	-0.693419	-0.0516958	-0.685483	1.4306	C4_ave
YIPF6	-0.0532954	-0.7511	-0.624808	1.4292	C4_ave
MYO6	-0.853103	-0.106689	-0.468848	1.42864	C4_ave
HIF3A	-0.272541	-0.247652	-0.908041	1.42823	C4_ave
C3AR1	-0.769444	-0.0527171	-0.605581	1.42774	C4_ave
WDR60	-0.153021	-0.383982	-0.890152	1.42716	C4_ave
ADPRH	-0.0613961	-0.562464	-0.802804	1.42666	C4_ave
DMWD	-0.912286	-0.2033	-0.309426	1.42501	C4_ave
POLR2J3	-0.28454	-0.220499	-0.918567	1.42361	C4_ave
DCLRE1C	-0.29033	-0.920918	-0.211094	1.42234	C4_ave
NUBPL	-0.0260165	-0.745114	-0.650487	1.42162	C4_ave
RNF168	-0.891612	-0.117282	-0.412706	1.4216	C4_ave
MARCH5	-0.137576	-0.904285	-0.379237	1.4211	C4_ave
MOB3A	-0.552954	-0.82472	-0.040919	1.41859	C4_ave
SYNCRIP	-0.927988	-0.304102	-0.186244	1.41833	C4_ave
OLR1	-0.0575617	-0.853207	-0.507417	1.41819	C4_ave
SYNJ2BP	-0.583713	-0.0298587	-0.804554	1.41813	C4_ave
MCM8	-0.89233	-0.0952218	-0.430089	1.41764	C4_ave
LDLRAD3	-0.920608	-0.349749	-0.146887	1.41724	C4_ave
TTC3	-0.311644	-0.175428	-0.92981	1.41688	C4_ave
GIMAP6	-0.924638	-0.148352	-0.343103	1.41609	C4_ave
ABCF1	-0.909164	-0.394921	-0.111874	1.41596	C4_ave
RNF180	-0.663561	-0.00695341	-0.745216	1.41573	C4_ave
FOXM1	-0.908009	-0.403969	-0.102853	1.41483	C4_ave
DCX	-0.802966	-0.016781	-0.594858	1.41461	C4_ave
FAM161B	-0.0641192	-0.879364	-0.471001	1.41448	C4_ave
TACC1	-0.661635	-0.750069	-0.00237914	1.41408	C4_ave
ATAT1	-0.70318	-0.711934	0.00136511	1.41375	C4_ave
HOXC6	-0.352009	-0.935907	-0.121157	1.40907	C4_ave
ACER3	-0.884407	-0.482221	-0.0417545	1.40838	C4_ave
NKAIN3-IT1	-0.958545	-0.212359	-0.236311	1.40721	C4_ave
CD84	-0.949505	-0.13862	-0.318264	1.40639	C4_ave
DCAF4	-0.699516	-0.730165	0.0236309	1.40605	C4_ave
KAT6B	0.0297088	-0.689953	-0.743452	1.4037	C4_ave
SLC16A9	-0.536206	-0.863255	-0.00313081	1.40259	C4_ave
DDHD1	-0.080847	-0.383323	-0.938129	1.4023	C4_ave
FAM135B	0.0157583	-0.833011	-0.584322	1.40157	C4_ave
PDE1C	-0.972121	-0.234239	-0.194461	1.40082	C4_ave
SLC30A7	-0.0583919	-0.411063	-0.930911	1.40037	C4_ave
ARHGEF2	-0.905548	-0.473941	-0.0187293	1.39822	C4_ave
HIF1AN	-0.984197	-0.204005	-0.207093	1.3953	C4_ave
ZRANB1	0.0488929	-0.802156	-0.640829	1.39409	C4_ave
SH3D19	-0.977049	-0.116218	-0.3002	1.39347	C4_ave
NFIB	-0.922657	-0.454674	-0.0161228	1.39345	C4_ave
ARL5A	-0.800322	-0.647453	0.0559577	1.39182	C4_ave
PRTG	-0.312975	-0.977508	-0.101032	1.39152	C4_ave
RCBTB2	-0.435653	-0.935278	-0.0201314	1.39106	C4_ave
ADGRF5	-0.964507	-0.365438	-0.0602193	1.39016	C4_ave
ADAP2	0.0465598	-0.568848	-0.865322	1.38761	C4_ave
YIPF5	0.0349592	-0.518666	-0.90112	1.38483	C4_ave
MMD	-0.797898	-0.664526	0.078364	1.38406	C4_ave
MLLT11	-0.709733	-0.757521	0.0832335	1.38402	C4_ave
TCHP	-0.883119	0.0507571	-0.551061	1.38342	C4_ave
DOLPP1	-0.777299	-0.689979	0.0843007	1.38298	C4_ave
CMTM6	-0.87595	0.0579088	-0.564315	1.38236	C4_ave
Z99572.1	-0.992974	-0.314667	-0.0741988	1.38184	C4_ave
RPAP2	0.0734008	-0.844464	-0.610516	1.38158	C4_ave
AP1G1	-0.81842	-0.646212	0.0842326	1.3804	C4_ave
EDRF1	0.0257672	-0.939926	-0.464341	1.3785	C4_ave
CCDC136	0.0988717	-0.747163	-0.729854	1.37815	C4_ave
AP005482.3	-0.487149	-0.932111	0.0437816	1.37548	C4_ave
RTL8B	-0.788246	-0.690256	0.103157	1.37534	C4_ave
RTL5	-0.0405076	-0.996663	-0.337908	1.37508	C4_ave
AC092279.1	0.0843337	-0.882387	-0.574584	1.37264	C4_ave
MYH14	-0.0545425	-1.01485	-0.300553	1.36995	C4_ave
AFDN	0.105012	-0.60362	-0.868799	1.36741	C4_ave
INAVA	-1.00925	-0.334361	-0.0235311	1.36714	C4_ave
DCUN1D2	-0.412533	-0.980811	0.0269252	1.36642	C4_ave
ERAP2	-1.02296	-0.290375	-0.0528461	1.36618	C4_ave
ENTPD1	-1.00991	-0.0166185	-0.339059	1.36559	C4_ave
NOL8	0.127823	-0.795764	-0.697375	1.36532	C4_ave
CDC25A	-1.04086	-0.140554	-0.183567	1.36498	C4_ave
RABGAP1L	0.129644	-0.80804	-0.685534	1.36393	C4_ave
CARM1	-1.04399	-0.122211	-0.196373	1.36257	C4_ave
PRKCQ-AS1	-0.256883	-1.03621	-0.0690815	1.36217	C4_ave
INTS7	-0.506807	-0.939988	0.0858394	1.36096	C4_ave
R3HDM1	-0.887785	-0.59192	0.120697	1.35901	C4_ave
RUSC1	0.0825912	-0.957426	-0.482867	1.3577	C4_ave
SLU7	0.149998	-0.727152	-0.779645	1.3568	C4_ave
EXO5	-0.969047	0.0762076	-0.463678	1.35652	C4_ave
LGALS8	0.0616779	-0.98539	-0.432174	1.35589	C4_ave
IFI6	-1.03884	-0.296363	-0.0185496	1.35375	C4_ave
MRPS10	-1.06052	-0.224776	-0.0640339	1.34933	C4_ave
GNS	0.168108	-0.760761	-0.756613	1.34927	C4_ave
RAB3B	-0.777286	-0.739891	0.168049	1.34913	C4_ave
AC110597.1	-1.02637	0.0368589	-0.358362	1.34788	C4_ave
PPDPF	0.15301	-0.921341	-0.573058	1.34139	C4_ave
ADPRHL1	-0.230844	-1.07093	-0.0392221	1.341	C4_ave
IQSEC3	-1.06252	-0.270012	-0.00839779	1.34093	C4_ave
GATAD2A	-1.04687	-0.331546	0.0395533	1.33887	C4_ave
ZFHX2-AS1	-0.980831	0.122422	-0.480342	1.33875	C4_ave
CPLANE1	0.139066	-0.519058	-0.958708	1.3387	C4_ave
TNFAIP8L1	-1.06229	0.0172565	-0.291484	1.33652	C4_ave
SF3A3	-1.08237	-0.219829	-0.0316427	1.33385	C4_ave
OGDHL	-0.791508	-0.74479	0.203039	1.33326	C4_ave
PHC1	-0.123452	-1.09641	-0.110693	1.33056	C4_ave
CHD6	0.20975	-0.725185	-0.814027	1.32946	C4_ave
SHTN1	-1.06789	0.0395367	-0.301081	1.32943	C4_ave
ITPRIPL1	-1.09612	-0.168832	-0.063925	1.32888	C4_ave
DGKH	-0.0686967	-0.162038	-1.09756	1.3283	C4_ave
P2RX7	-1.01981	-0.426349	0.117883	1.32828	C4_ave
ASXL2	-1.10058	-0.0865363	-0.140141	1.32725	C4_ave
JDP2	-0.956854	-0.546032	0.178317	1.32457	C4_ave
AL683813.1	-0.880504	0.214996	-0.656447	1.32196	C4_ave
AC068338.2	0.14523	-1.02948	-0.431978	1.31623	C4_ave
AC091932.1	-0.741895	0.238341	-0.812648	1.3162	C4_ave
CHAF1A	-0.954639	-0.563627	0.203064	1.3152	C4_ave
COMMD10	-1.01112	-0.473772	0.172036	1.31285	C4_ave
LITAF	0.199451	-0.540356	-0.971941	1.31285	C4_ave
RAD51D	0.140701	-1.04997	-0.401045	1.31032	C4_ave
DDX10	-0.485876	-1.00702	0.182759	1.31013	C4_ave
CEP63	-1.01798	0.175966	-0.467323	1.30934	C4_ave
UGT8	-0.925173	-0.617501	0.236162	1.30651	C4_ave
NAP1L5	-1.08208	0.110237	-0.334058	1.3059	C4_ave
RFPL1S	-0.242181	-1.11164	0.0487441	1.30508	C4_ave
AGO3	0.262138	-0.708016	-0.85655	1.30243	C4_ave
GNL3L	-1.11764	-0.235557	0.0521629	1.30103	C4_ave
TPGS2	-0.33646	-1.08672	0.122893	1.30028	C4_ave
BORCS6	0.192525	-0.459511	-1.03187	1.29886	C4_ave
RTL10	0.10843	-1.10012	-0.306101	1.29779	C4_ave
FLT1	-1.10691	-0.291423	0.102449	1.29589	C4_ave
TNFRSF6B	-0.677901	-0.889591	0.273569	1.29392	C4_ave
CNOT4	0.151914	-1.08417	-0.36059	1.29285	C4_ave
RHOBTB1	-1.14879	-0.101871	-0.0409405	1.2916	C4_ave
ANKRD36	0.155281	-0.354094	-1.09029	1.2891	C4_ave
CA10	-1.03533	-0.47368	0.222931	1.28608	C4_ave
PRKCH	-0.813615	-0.77139	0.299113	1.28589	C4_ave
GRWD1	-0.941034	-0.620581	0.275826	1.28579	C4_ave
FAM161A	0.124036	-1.11578	-0.294018	1.28577	C4_ave
AC104051.2	-1.05843	-0.436324	0.212494	1.28226	C4_ave
Z95114.1	0.029038	-0.152927	-1.15627	1.28016	C4_ave
PRDM8	-0.447774	-1.05657	0.226992	1.27735	C4_ave
ZFC3H1	0.161191	-0.323188	-1.11408	1.27608	C4_ave
DYNC1I1	-1.15266	0.0732503	-0.196312	1.27572	C4_ave
CCDC137	-0.536004	-1.00867	0.27121	1.27347	C4_ave
UEVLD	-1.16859	0.044918	-0.145645	1.26932	C4_ave
KIF14	-1.14211	0.132126	-0.259231	1.26922	C4_ave
PIK3R3	-1.18084	-0.00116021	-0.082436	1.26444	C4_ave
ZNF326	-1.18361	-0.0378173	-0.0418572	1.26328	C4_ave
MMADHC	-1.09974	-0.388755	0.228676	1.25982	C4_ave
TMEM164	-1.15337	-0.261437	0.159435	1.25537	C4_ave
FNDC3B	0.356906	-0.911251	-0.694577	1.24892	C4_ave
BRAF	0.373516	-0.793874	-0.824688	1.24505	C4_ave
FGL2	-0.672004	0.36128	-0.933126	1.24385	C4_ave
DCAF10	0.175447	-1.16676	-0.251518	1.24283	C4_ave
ZDHHC6	-0.765833	-0.853206	0.376568	1.24247	C4_ave
RRS1	-1.15924	-0.280398	0.199602	1.24004	C4_ave
EPM2AIP1	-0.147197	0.103023	-1.19585	1.24002	C4_ave
CTNNA2	-0.716831	-0.907084	0.396744	1.22717	C4_ave
VSIG10	-1.18876	0.191222	-0.226751	1.22429	C4_ave
SREK1	0.165832	-0.190068	-1.19951	1.22375	C4_ave
ERMP1	0.242492	-1.16278	-0.303301	1.22358	C4_ave
CEBPG	0.409125	-0.775696	-0.856841	1.22341	C4_ave
SLC9A3R1	-1.20743	-0.15972	0.144105	1.22304	C4_ave
PGD	-1.17164	0.235731	-0.284949	1.22086	C4_ave
PIK3CA	0.41778	-0.833238	-0.803427	1.21888	C4_ave
HEBP1	-0.185923	-1.20569	0.17454	1.21708	C4_ave
AL445438.1	-0.80554	-0.832635	0.421587	1.21659	C4_ave
FCGR3A	-0.18592	0.178259	-1.20729	1.21495	C4_ave
ALOX5AP	-0.34959	-1.14958	0.28455	1.21462	C4_ave
TBXAS1	-1.23014	0.0922331	-0.0755718	1.21348	C4_ave
FXYD7	-1.15836	-0.331915	0.277397	1.21288	C4_ave
UBN1	0.312355	-1.12962	-0.395237	1.21251	C4_ave
SLC39A8	-0.778965	-0.861778	0.430158	1.21059	C4_ave
RASGRP1	-1.04784	-0.541964	0.379817	1.20998	C4_ave
CPXM1	-0.580766	-1.0229	0.395305	1.20836	C4_ave
INKA2	-1.12629	-0.408378	0.327394	1.20727	C4_ave
LINC01278	0.415735	-0.979515	-0.642445	1.20623	C4_ave
GOLGB1	0.140297	-0.112324	-1.23204	1.20407	C4_ave
NAT9	-1.24592	-0.000348919	0.0438715	1.2024	C4_ave
MEAK7	0.34186	-1.12246	-0.42166	1.20226	C4_ave
AAGAB	-1.24456	-0.0354864	0.0785312	1.20152	C4_ave
AF121898.1	-1.24013	0.114873	-0.0760294	1.20129	C4_ave
LIMS1	0.433667	-0.675726	-0.957402	1.19946	C4_ave
PRICKLE1	-1.24818	0.0606307	-0.0117229	1.19927	C4_ave
TMEM39B	-1.21885	0.214009	-0.191748	1.19659	C4_ave
GIMAP1	-1.24099	0.139379	-0.0948443	1.19646	C4_ave
TRIM35	-0.413029	-1.13107	0.348978	1.19512	C4_ave
AGL	0.0184397	-1.25318	0.0399219	1.19482	C4_ave
CAV2	-0.826263	0.460587	-0.826688	1.19237	C4_ave
CKAP2L	-1.01827	-0.600116	0.426187	1.1922	C4_ave
PLCG2	0.347188	-0.392236	-1.14465	1.1897	C4_ave
TAF3	0.428229	-0.592663	-1.025	1.18943	C4_ave
UPF3B	-1.16958	0.328893	-0.344689	1.18537	C4_ave
CHGA	-0.262058	-1.20327	0.279964	1.18536	C4_ave
TMED8	-0.977347	0.454632	-0.661	1.18371	C4_ave
GPATCH4	-1.25519	-0.0708578	0.143265	1.18278	C4_ave
AL627171.2	0.030056	0.0545899	-1.26554	1.1809	C4_ave
PLLP	-1.1576	-0.380965	0.362332	1.17624	C4_ave
SRGAP2B	-1.07853	0.425396	-0.522702	1.17584	C4_ave
KCND3	-1.18093	-0.331611	0.337023	1.17552	C4_ave
ANGEL1	-0.304059	-1.1934	0.323201	1.17426	C4_ave
MINDY2	0.481538	-0.731749	-0.924028	1.17424	C4_ave
PRRX1	-0.886099	0.48842	-0.775122	1.1728	C4_ave
ZNF25	0.238184	-1.24207	-0.167621	1.17151	C4_ave
SLC4A10	-0.483808	-1.10494	0.418232	1.17052	C4_ave
WNK3	-0.626838	0.467293	-1.01018	1.16972	C4_ave
RSU1	-1.25482	0.235398	-0.142372	1.16179	C4_ave
AC067852.3	0.50194	-0.743253	-0.92014	1.16145	C4_ave
TEP1	0.220989	-1.2666	-0.109745	1.15536	C4_ave
HLF	0.371486	-1.19118	-0.33417	1.15387	C4_ave
MALAT1	0.320962	-0.227752	-1.2384	1.14519	C4_ave
AL589745.1	0.29891	-1.25114	-0.191687	1.14392	C4_ave
CLSPN	-1.26094	-0.160564	0.278368	1.14314	C4_ave
GTSE1	-1.29275	-0.0142661	0.166442	1.14057	C4_ave
ATP9A	-1.2993	0.143456	0.0196768	1.13616	C4_ave
ZMPSTE24	-0.511077	-1.1041	0.47943	1.13574	C4_ave
CCDC91	-1.20503	0.40113	-0.327384	1.13129	C4_ave
ZNF224	0.52809	-0.644473	-1.01396	1.13034	C4_ave
INPP5D	-0.983347	-0.684302	0.538671	1.12898	C4_ave
NEFL	-0.821873	-0.861806	0.555109	1.12857	C4_ave
PIGA	0.343182	-1.25037	-0.219937	1.12713	C4_ave
IFIT3	-1.2261	-0.284778	0.385175	1.12571	C4_ave
PRC1	-1.07985	0.511557	-0.555722	1.12401	C4_ave
FAM111A	-0.644511	-1.01706	0.539432	1.12214	C4_ave
AC009090.1	-0.894446	-0.79039	0.56321	1.12163	C4_ave
TTC9C	-0.129191	-1.28256	0.292453	1.1193	C4_ave
PANK1	-0.962605	-0.716635	0.565846	1.11339	C4_ave
LRRC8B	-1.2536	0.372032	-0.230602	1.11217	C4_ave
NFIX	0.450281	-0.36684	-1.1948	1.11136	C4_ave
RIOK3	0.573906	-0.731797	-0.951258	1.10915	C4_ave
ETV1	-1.32051	0.16268	0.0500029	1.10783	C4_ave
GALNT10	-0.960434	-0.722211	0.576433	1.10621	C4_ave
MTMR12	0.575022	-0.973013	-0.707481	1.10547	C4_ave
ETV6	-0.985634	-0.692556	0.57383	1.10436	C4_ave
TSEN15	-1.13516	-0.480692	0.512244	1.10361	C4_ave
LZTS3	0.181145	-1.32233	0.0379202	1.10326	C4_ave
AC087854.1	0.58607	-0.718937	-0.965754	1.09862	C4_ave
ZDHHC14	-1.21361	-0.339312	0.455329	1.09759	C4_ave
FN3K	0.325854	-1.30212	-0.112605	1.08887	C4_ave
RRM2	-1.26452	-0.239598	0.426171	1.07794	C4_ave
DHFR	-1.26241	-0.247414	0.434506	1.07532	C4_ave
SYNPR	-0.974589	-0.717505	0.618263	1.07383	C4_ave
NAPB	-1.22017	-0.343728	0.49027	1.07363	C4_ave
LZTFL1	0.510953	-0.382469	-1.20099	1.07251	C4_ave
SCN3B	-1.25633	-0.273564	0.467854	1.06204	C4_ave
YPEL1	-0.0168356	-1.33999	0.301824	1.055	C4_ave
SSPN	-0.147277	0.399824	-1.30665	1.0541	C4_ave
STAG1	-1.34174	-0.0131915	0.302216	1.05272	C4_ave
SRSF6	-1.3528	0.244593	0.0560959	1.05212	C4_ave
MCAM	-1.24884	0.494805	-0.297997	1.05203	C4_ave
LYSMD2	-1.13554	-0.50924	0.60041	1.04438	C4_ave
FGF12	-0.998446	-0.698157	0.652787	1.04382	C4_ave
NALCN	-1.26591	-0.267589	0.492843	1.04066	C4_ave
EPB41L3	-0.422164	-1.18892	0.570519	1.04056	C4_ave
ZNF577	0.62115	-1.10746	-0.553544	1.03985	C4_ave
PXMP4	-1.29047	-0.208256	0.459332	1.03939	C4_ave
SERTAD2	0.562717	-0.396007	-1.20421	1.0375	C4_ave
DANCR	-1.15486	-0.481239	0.598612	1.03748	C4_ave
TOB2	0.239626	0.088527	-1.36426	1.03611	C4_ave
DHX34	-1.0626	-0.619231	0.649639	1.03219	C4_ave
VASH1	-1.23977	0.543125	-0.331873	1.02852	C4_ave
CD82	-1.2924	-0.212957	0.477623	1.02773	C4_ave
DCC	-1.34205	0.379085	-0.0623704	1.02533	C4_ave
GRPEL2	0.624419	-1.14821	-0.49789	1.02168	C4_ave
SPAG5	-1.24123	-0.332663	0.552315	1.02158	C4_ave
LRCH2	0.425353	-0.113789	-1.33	1.01844	C4_ave
GOLGA4	0.423059	-0.103296	-1.33445	1.01469	C4_ave
PEG3	-1.07623	-0.606095	0.66901	1.01331	C4_ave
PGM5	-0.681739	0.692141	-1.01913	1.00873	C4_ave
TUBGCP4	-1.3519	-0.0524424	0.399245	1.0051	C4_ave
ZNF28	-1.36388	0.360596	-0.00160224	1.00489	C4_ave
NR6A1	0.677881	-1.1011	-0.575309	0.998532	C4_ave
LMNB1	-1.3567	-0.0487363	0.41171	0.993725	C4_ave
EIF4EBP2	-1.38934	0.245595	0.150353	0.993389	C4_ave
CKMT1A	-0.895498	-0.826061	0.73074	0.99082	C4_ave
ZFP62	-0.381919	-1.22301	0.614728	0.9902	C4_ave
COA7	-1.28074	0.561851	-0.267312	0.986197	C4_ave
FRG1-DT	-1.30137	-0.22457	0.548751	0.977184	C4_ave
SPC24	-1.29985	0.56034	-0.231481	0.970991	C4_ave
TRAIP	-1.37376	-0.0109943	0.414971	0.969779	C4_ave
TAF10	-1.34716	-0.107097	0.48603	0.968227	C4_ave
SMARCD1	-1.3867	0.390811	0.0351079	0.960781	C4_ave
NRF1	0.549273	-1.32816	-0.172238	0.951122	C4_ave
YAE1	-0.711712	-1.00318	0.76615	0.948742	C4_ave
RGS2	0.733942	-1.11727	-0.563179	0.946505	C4_ave
SSTR1	-0.697851	-1.01495	0.766816	0.945981	C4_ave
SOBP	-1.4027	0.364325	0.0945848	0.943793	C4_ave
GLMN	-1.3086	-0.227813	0.60178	0.93463	C4_ave
CA2	-1.41782	0.286574	0.199714	0.931538	C4_ave
FPR1	0.0261824	-1.39421	0.439333	0.928695	C4_ave
ZNF480	-0.65112	-1.05411	0.778499	0.926732	C4_ave
ZP3	-0.764231	-0.960061	0.800338	0.923954	C4_ave
ESAM	-1.2026	-0.436464	0.719542	0.91952	C4_ave
LMO7	-1.07876	-0.620118	0.783748	0.915131	C4_ave
VWA5A	0.528282	-1.37074	-0.0722909	0.914749	C4_ave
LDAH	-1.19858	-0.443999	0.72845	0.914129	C4_ave
ZC3HAV1	-1.41842	0.13393	0.372802	0.911687	C4_ave
CA14	-1.34774	-0.142461	0.582378	0.907822	C4_ave
LARGE1	-1.40424	0.0470781	0.449519	0.907645	C4_ave
C11orf68	-1.2795	0.671567	-0.29897	0.906908	C4_ave
NMI	-0.520541	-1.15026	0.764171	0.906631	C4_ave
TCOF1	-1.40312	0.0386072	0.459957	0.904552	C4_ave
FCSK	-0.948982	-0.778057	0.826572	0.900466	C4_ave
POC1A	-1.02102	-0.694552	0.815749	0.89982	C4_ave
ERBB3	-1.37928	-0.0558076	0.537648	0.897442	C4_ave
CHMP1B	0.518643	-1.38977	-0.0227588	0.893886	C4_ave
TAF5	-0.307998	-1.2774	0.701506	0.883895	C4_ave
GUCY1B1	-1.31102	-0.239939	0.673212	0.877748	C4_ave
EMCN	-1.36976	0.588858	-0.095407	0.876305	C4_ave
SMUG1	-0.300727	-1.28191	0.707991	0.87465	C4_ave
MALT1	0.815886	-0.579227	-1.11101	0.874349	C4_ave
AC107398.3	-1.19307	-0.458308	0.786945	0.864436	C4_ave
COL15A1	0.869087	-0.908852	-0.822105	0.861869	C1_ave
RNF165	0.862023	-0.710022	-1.00907	0.857067	C1_ave
ICAM2	-1.33629	-0.187704	0.667633	0.856363	C4_ave
LUCAT1	0.828932	-0.546548	-1.13474	0.852359	C4_ave
ZNF468	-0.299373	-1.28436	0.734047	0.849687	C4_ave
CITED4	-0.096419	-1.37337	0.624398	0.845391	C4_ave
ARFGEF3	0.869534	-1.03139	-0.682959	0.844815	C1_ave
SPSB4	-1.4265	0.0875714	0.494726	0.844202	C4_ave
RMRP	-0.250659	0.721426	-1.30914	0.838373	C4_ave
HES5	-1.44115	0.152802	0.457335	0.831013	C4_ave
RPRML	0.0520924	-1.42057	0.537744	0.830729	C4_ave
RCAN2	0.769997	-1.27134	-0.326012	0.827355	C4_ave
SLC2A11	0.903294	-0.808122	-0.921219	0.826048	C1_ave
TMEM19	-1.43741	0.488111	0.124626	0.824669	C4_ave
AL354919.1	-1.32983	0.715848	-0.208098	0.822078	C4_ave
UTP15	0.450372	-1.44638	0.174648	0.821363	C4_ave
TPMT	-1.24567	-0.372594	0.801828	0.816432	C4_ave
GPN1	-0.253599	-1.30893	0.752533	0.809993	C4_ave
PKMYT1	-1.43777	0.514667	0.1138	0.809306	C4_ave
FGF1	-1.44719	0.163272	0.476487	0.80743	C4_ave
LINC00555	-0.881838	-0.848113	0.922864	0.807087	C3_ave
CLIP3	0.00291492	-1.4109	0.608717	0.799265	C4_ave
TCEAL6	-1.40824	-0.00617835	0.616337	0.798085	C4_ave
PGP	-1.46615	0.333022	0.345776	0.787356	C4_ave
ZDHHC22	-1.05481	-0.650879	0.920125	0.785562	C3_ave
VPS35L	0.403851	-1.46504	0.278125	0.783069	C4_ave
CCDC144A	0.699791	-0.107553	-1.37393	0.781692	C4_ave
PIGN	0.912415	-1.10031	-0.591307	0.779207	C1_ave
ST18	0.175722	0.515357	-1.45566	0.764581	C4_ave
PLEKHA8	0.952516	-1.00491	-0.709163	0.761553	C1_ave
CENPV	-1.25896	-0.347651	0.845391	0.761224	C3_ave
NECAB1	-1.1342	-0.540444	0.935534	0.73911	C3_ave
ZBTB1	0.973525	-1.00656	-0.704082	0.737121	C1_ave
TGFA	-1.23286	-0.389929	0.886505	0.736285	C3_ave
GDE1	-1.42362	0.0314182	0.656103	0.7361	C4_ave
PEX5L	-1.46192	0.538376	0.191169	0.732381	C4_ave
SLITRK1	-1.32357	-0.222224	0.81773	0.728068	C3_ave
GATD3B	-0.248016	-1.31063	0.834269	0.72438	C3_ave
MBNL2	0.87566	-1.26719	-0.329021	0.720551	C1_ave
STARD4-AS1	0.112702	0.613938	-1.44646	0.719819	C4_ave
POU2F2	-1.39855	-0.0450597	0.725589	0.718019	C3_ave
SNX22	-1.44474	0.10505	0.623522	0.716171	C4_ave
RAD51AP1	-1.46636	0.544928	0.207426	0.714009	C4_ave
AC079322.1	-0.207831	-1.32974	0.825919	0.711654	C3_ave
ELAVL2	-0.998424	-0.709184	0.999137	0.708471	C3_ave
HBA2	-0.905685	1.00946	-0.811933	0.708159	C2_ave
GFOD1	-1.4426	0.0953341	0.639913	0.707348	C4_ave
CHEK1	-1.45782	0.609484	0.156337	0.691996	C4_ave
CDC6	-1.43618	0.677394	0.0706422	0.688142	C4_ave
USP6	-0.510962	0.973737	-1.1489	0.686129	C2_ave
CALN1	-0.0994373	-1.37665	0.79061	0.685478	C3_ave
ADGRL4	-1.48711	0.403313	0.403074	0.680721	C4_ave
VWF	-1.48088	0.291065	0.509872	0.679939	C4_ave
TCAF2	1.03347	-0.745749	-0.960686	0.67297	C1_ave
AC010980.1	-0.591158	-1.08771	1.00989	0.668986	C3_ave
NEUROD2	-1.05403	-0.633409	1.02272	0.664715	C3_ave
LINC02381	0.447733	-1.48943	0.382019	0.659682	C4_ave
CTSZ	-1.48833	0.35266	0.479381	0.656285	C4_ave
VPS13C	0.878772	-0.209366	-1.32462	0.655215	C1_ave
CC2D2A	0.112789	-1.44772	0.680591	0.654345	C3_ave
SFXN3	1.00828	-0.524314	-1.13399	0.650027	C1_ave
WDR74	1.04833	-0.984835	-0.713321	0.649823	C1_ave
RRP1B	-1.29531	0.912141	-0.264909	0.648075	C2_ave
UHRF1	-1.34518	-0.164685	0.863366	0.646501	C3_ave
COX18	-1.47115	0.214832	0.613778	0.642536	C4_ave
GLIS3	1.00739	-0.489104	-1.15682	0.638534	C1_ave
GARNL3	0.96826	-1.23227	-0.372539	0.63655	C1_ave
PHF1	1.06866	-0.849135	-0.855697	0.636168	C1_ave
LAMP5	-1.29485	-0.26244	0.923437	0.633849	C3_ave
POLR3K	-1.47743	0.598286	0.248776	0.630368	C4_ave
KLRC3	-0.564876	-1.09856	1.04453	0.618905	C3_ave
ZNF713	1.04133	-0.544397	-1.11328	0.616344	C1_ave
AEBP2	1.07561	-0.978372	-0.712366	0.615126	C1_ave
HNRNPA1P48	-1.34469	-0.158074	0.888634	0.614129	C3_ave
LINC02199	-1.4057	-0.0109362	0.809448	0.607189	C3_ave
LYPD1	-1.29965	-0.245124	0.942201	0.60257	C3_ave
SHISA9	-0.0271137	-1.39891	0.826034	0.599989	C3_ave
CCNA2	-1.46875	0.666818	0.205307	0.596628	C2_ave
AFAP1L2	-1.20574	-0.403895	1.01412	0.595511	C3_ave
RORA	1.0999	-0.881215	-0.81282	0.594131	C1_ave
LINC01235	-1.27323	-0.290227	0.972057	0.591402	C3_ave
LSM3	-1.28904	-0.26096	0.960797	0.589199	C3_ave
RNF166	-0.91986	-0.767522	1.10934	0.578044	C3_ave
TOMM22	-1.47446	0.236029	0.660426	0.578006	C3_ave
PLAA	-0.890568	-0.798569	1.11157	0.577563	C3_ave
GDA	-1.26217	-0.305336	0.990092	0.577416	C3_ave
ST7-AS1	-1.46483	0.698644	0.192524	0.573666	C2_ave
BCL11A	-1.21417	-0.383418	1.02533	0.572255	C3_ave
SLCO2B1	-1.36452	0.895583	-0.101734	0.570671	C2_ave
GTPBP8	-1.28493	0.977949	-0.262104	0.569089	C2_ave
ATP8A2	-0.510146	-1.12725	1.07219	0.56521	C3_ave
TBC1D7	-1.49615	0.398824	0.534248	0.563078	C4_ave
SLC20A1	-1.2022	-0.398632	1.03966	0.561172	C3_ave
ATG7	0.978608	-1.29249	-0.244645	0.558525	C1_ave
ECE1	1.04025	-0.386789	-1.20843	0.554967	C1_ave
CD93	-1.49647	0.539976	0.402213	0.554281	C4_ave
TMC6	-1.45258	0.150382	0.749922	0.552277	C3_ave
PAK3	-1.36167	-0.100817	0.913241	0.54925	C3_ave
VPS37A	1.13773	-0.813828	-0.865797	0.541896	C1_ave
GPD2	-1.18194	-0.422821	1.06375	0.541008	C3_ave
ATRNL1	-1.23894	-0.331517	1.03218	0.538269	C3_ave
RNF135	-1.02059	-0.6382	1.12546	0.533331	C3_ave
VXN	-1.40886	0.0230552	0.857745	0.528062	C3_ave
CIT	-0.847232	-0.82779	1.14905	0.525972	C3_ave
SCG5	-1.35305	-0.107704	0.943378	0.51738	C3_ave
ZNF593	-1.47517	0.25864	0.700456	0.516075	C3_ave
ABHD15	-0.959443	-0.702008	1.15201	0.509444	C3_ave
ZCCHC12	-0.735903	-0.928048	1.15817	0.505779	C3_ave
LY6E	-1.09207	-0.536863	1.12468	0.504251	C3_ave
RINL	0.986203	-1.32305	-0.163395	0.500243	C1_ave
TRIM2	1.16537	-0.767042	-0.897101	0.498776	C1_ave
DDN-AS1	-0.213188	-1.29713	1.01155	0.498768	C3_ave
NT5E	-0.96202	-0.693967	1.161	0.494989	C3_ave
AL513550.1	0.797792	-1.44736	0.1549	0.494665	C1_ave
PXMP2	-1.16257	-0.433956	1.10294	0.493591	C3_ave
WDR92	-1.4035	0.889019	0.025425	0.489059	C2_ave
AC097534.2	1.17587	-0.801445	-0.859861	0.485431	C1_ave
NME5	-0.814902	-0.846376	1.1768	0.484475	C3_ave
UBE3D	-1.49776	0.443905	0.573666	0.480187	C3_ave
TAF9B	-1.21545	-0.346137	1.08376	0.477826	C3_ave
SMIM18	-1.2099	-0.353489	1.08918	0.474204	C3_ave
AURKB	-1.32474	-0.148468	0.999129	0.474083	C3_ave
NRGN	-1.01002	-0.629134	1.16645	0.472699	C3_ave
ZNF114	-1.29971	-0.194925	1.02643	0.468202	C3_ave
LINC01198	-1.34515	0.981983	-0.101558	0.464724	C2_ave
PECAM1	-1.34988	0.97648	-0.0913094	0.464714	C2_ave
LINC00844	-1.41472	0.0705775	0.884458	0.459687	C3_ave
ORAI1	-0.365775	-1.19703	1.10709	0.455711	C3_ave
CACNB2	-1.37865	-0.0177372	0.947236	0.449156	C3_ave
TGFBI	0.742568	0.281699	-1.47252	0.448251	C1_ave
CNN2	1.19043	-0.678826	-0.959792	0.448189	C1_ave
ZNF160	1.19208	-0.690173	-0.949757	0.447851	C1_ave
MANSC1	0.0295061	-1.39634	0.923462	0.443373	C3_ave
ANKRD12	1.17034	-0.53684	-1.07221	0.438719	C1_ave
ABCC8	-0.485955	-1.10955	1.15825	0.43726	C3_ave
CYTL1	-1.30244	-0.174532	1.04053	0.436445	C3_ave
TEX30	-1.08134	-0.523653	1.16889	0.436104	C3_ave
FAM89A	-1.04704	-0.567972	1.17965	0.435356	C3_ave
MYADM	0.718203	0.325811	-1.47936	0.435346	C1_ave
PIGC	-0.423454	-1.15259	1.14176	0.434283	C3_ave
DNAJC9	-1.44656	0.184836	0.827468	0.43426	C3_ave
AC124016.2	-1.49363	0.436009	0.628021	0.4296	C3_ave
TMEM177	-1.42127	0.885936	0.106692	0.42864	C2_ave
TPX2	-0.997164	-0.626149	1.19638	0.426932	C3_ave
RGS5	-1.48297	0.354509	0.702785	0.42568	C3_ave
ASRGL1	-1.46984	0.760424	0.285094	0.424321	C2_ave
CBR3	-1.25368	-0.256099	1.0888	0.420979	C3_ave
STX1A	-0.299343	-1.2276	1.10815	0.418801	C3_ave
HEATR3	-1.23263	-0.289864	1.10592	0.416576	C3_ave
FERMT3	-0.663263	-0.961992	1.20881	0.41644	C3_ave
VSTM5	0.152295	-1.43333	0.866189	0.414844	C3_ave
PAQR8	-1.44804	0.204965	0.831972	0.411099	C3_ave
METTL1	-1.05408	-0.548057	1.19166	0.410486	C3_ave
PRXL2B	-1.25271	1.09563	-0.251582	0.40866	C2_ave
ARHGAP19	-1.34077	-0.0814751	1.0147	0.407536	C3_ave
XBP1	1.12641	-1.20817	-0.325304	0.407062	C1_ave
ZEB1-AS1	-1.1752	-0.371701	1.15047	0.396435	C3_ave
CHD1L	1.18066	-1.10929	-0.467522	0.396158	C1_ave
NDUFAF7	0.788694	-1.46395	0.279269	0.395991	C1_ave
KIF9	-1.02819	-0.570881	1.21087	0.388206	C3_ave
CX3CR1	-1.46653	0.298743	0.781624	0.386159	C3_ave
AC004852.2	-1.49444	0.518889	0.591592	0.383959	C3_ave
ELL2	1.23773	-0.906274	-0.709675	0.378216	C1_ave
MBNL3	-1.45924	0.273835	0.808408	0.376993	C3_ave
BCAS4	-0.442712	-1.11733	1.19155	0.368495	C3_ave
CCDC86	-1.48714	0.675352	0.443454	0.368332	C2_ave
SHD	-1.42353	0.153024	0.902706	0.367798	C3_ave
AFAP1L1	1.02353	-0.0375383	-1.34882	0.362828	C1_ave
GAL3ST3	-1.49264	0.592382	0.539193	0.361069	C2_ave
PHKB	-1.28939	-0.15743	1.08814	0.358676	C3_ave
PRUNE2	1.17334	-0.357886	-1.17019	0.354735	C1_ave
SYT13	-1.322	-0.0882507	1.05876	0.35149	C3_ave
GPD1L	-0.767807	-0.840386	1.25746	0.350731	C3_ave
USP54	-1.45058	0.261688	0.840004	0.34889	C3_ave
SRGN	0.808347	0.305028	-1.46049	0.347118	C1_ave
NSG2	-1.32203	-0.084824	1.06079	0.346066	C3_ave
PDK1	1.24997	-0.644192	-0.95062	0.344843	C1_ave
MTRES1	0.5886	-1.49081	0.560767	0.341441	C1_ave
MIR210HG	1.26089	-0.723787	-0.877673	0.340575	C1_ave
NFKBIB	0.900855	-1.42759	0.186847	0.339891	C1_ave
PLK2	0.0826204	-1.39185	0.969948	0.339286	C3_ave
ZNF747	1.21271	-1.10013	-0.451706	0.339125	C1_ave
OSTF1	1.26148	-0.885424	-0.714327	0.338269	C1_ave
ARHGAP21	1.17607	-0.334942	-1.17916	0.338025	C1_ave
NME1	-1.18779	-0.317845	1.17392	0.331718	C3_ave
PEX7	0.98037	-1.38705	0.0763042	0.330374	C1_ave
RIMS4	-1.48668	0.501599	0.655318	0.329761	C3_ave
GLIPR1	1.2268	-0.480467	-1.07517	0.328837	C1_ave
MYBL2	-1.45121	0.28398	0.840645	0.326586	C3_ave
RAB3C	-0.731077	-0.864497	1.26961	0.325959	C3_ave
FAM13A	1.27172	-0.735667	-0.858723	0.32267	C1_ave
GIMAP4	-1.29089	-0.130831	1.10191	0.319808	C3_ave
HHEX	-1.36618	1.0158	0.0331888	0.317182	C2_ave
PUSL1	-1.27948	-0.148785	1.11464	0.313622	C3_ave
AREL1	-1.37341	0.0538605	1.00635	0.313201	C3_ave
STOM	0.167981	-1.41457	0.934568	0.312021	C3_ave
GPI	1.27099	-0.646911	-0.933067	0.308989	C1_ave
NCAN	-1.28507	-0.133884	1.11195	0.307002	C3_ave
TTC5	-1.35497	0.0146376	1.03459	0.305735	C3_ave
C1orf115	-0.575132	-0.990058	1.26431	0.300881	C3_ave
ITIH5	-1.08278	-0.452215	1.23919	0.295808	C3_ave
AC008443.5	1.09718	-1.30463	-0.0868346	0.294279	C1_ave
NXPH1	-1.46145	0.376304	0.801213	0.283932	C3_ave
FOXO4	0.16206	-1.40455	0.959685	0.282805	C3_ave
B3GNT7	-1.40156	0.96586	0.155289	0.280412	C2_ave
RTCB	-1.24862	-0.181943	1.1538	0.276766	C3_ave
KCNJ5	1.29132	-0.662031	-0.904644	0.275351	C1_ave
ABCG2	-1.4009	0.161271	0.968471	0.271161	C3_ave
SPIDR	1.25437	-1.07139	-0.453382	0.2704	C1_ave
DHCR24	-1.08566	-0.431755	1.25047	0.266944	C3_ave
SLC5A3	1.27338	-0.52041	-1.01843	0.265455	C1_ave
DOCK10	-1.27184	-0.131021	1.13804	0.264814	C3_ave
RPS26	-1.32991	-0.0124216	1.07752	0.26481	C3_ave
MRPS2	1.24857	-1.09838	-0.409278	0.259094	C1_ave
NOP56	-1.40274	0.181754	0.966787	0.254196	C3_ave
LINC02731	-1.27607	1.13778	-0.114625	0.252906	C2_ave
SEPTIN14	1.2989	-0.930328	-0.619848	0.251278	C1_ave
FIBIN	-1.47741	0.642592	0.58454	0.250281	C2_ave
PLOD2	1.28877	-0.549466	-0.987664	0.248361	C1_ave
SYT14	0.104123	-1.37295	1.0212	0.247629	C3_ave
PUS3	-1.44441	0.33894	0.859143	0.246326	C3_ave
ZNF524	-1.39758	0.173927	0.977796	0.245854	C3_ave
MAP6D1	-1.14643	-0.32982	1.23171	0.244542	C3_ave
SLITRK5	-1.35269	0.0561534	1.05235	0.244196	C3_ave
CAP2	-1.20613	-0.233758	1.19638	0.24351	C3_ave
PDHX	0.947866	-1.41195	0.220976	0.243113	C1_ave
UBL7	-0.95941	-0.580615	1.29754	0.242481	C3_ave
CHD5	-1.47532	0.568519	0.664447	0.242351	C3_ave
SLC39A3	-1.46071	0.786454	0.4384	0.235854	C2_ave
SDHAF3	-1.40598	0.961359	0.213667	0.230959	C2_ave
MIR100HG	1.11919	-0.0458991	-1.30128	0.227981	C1_ave
HNRNPAB	-1.40056	0.200915	0.972982	0.226662	C3_ave
VAV3	-1.30734	-0.0314666	1.11307	0.225737	C3_ave
RANGAP1	-1.44755	0.380769	0.842109	0.224669	C3_ave
KAZN	1.29704	-0.52491	-0.996009	0.223877	C1_ave
MPND	-1.44549	0.377344	0.848471	0.219679	C3_ave
ABCC1	1.318	-0.909665	-0.623694	0.215355	C1_ave
ZFYVE21	1.31733	-0.917762	-0.613631	0.214067	C1_ave
RAD51	-1.25096	-0.132645	1.17155	0.212059	C3_ave
SLC22A4	0.414721	-1.45016	0.825118	0.210318	C3_ave
RXRA	1.30722	-0.53888	-0.978147	0.209811	C1_ave
TUBA4A	-1.33243	0.0406328	1.08671	0.205085	C3_ave
RAP1GAP2	1.30772	-0.986171	-0.525225	0.20368	C1_ave
NAP1L2	-1.44572	0.841277	0.400866	0.20358	C2_ave
INHBB	1.32167	-0.605762	-0.919194	0.203286	C1_ave
TIPARP	1.28654	-0.432931	-1.05651	0.2029	C1_ave
CTSK	-1.16768	-0.267586	1.2348	0.200475	C3_ave
NEAT1	1.21896	-0.224024	-1.19353	0.1986	C1_ave
CAV1	1.30335	-0.474958	-1.01941	0.191016	C1_ave
MYOZ3	1.26556	-0.338445	-1.11703	0.189911	C1_ave
SYTL2	1.32336	-0.570738	-0.941893	0.189276	C1_ave
BET1	1.2231	-1.19357	-0.213492	0.183965	C1_ave
AC100814.1	0.655147	-1.46395	0.628624	0.180179	C1_ave
NPL	1.24327	-1.16594	-0.252993	0.175671	C1_ave
SH3GL2	0.384667	-1.43415	0.874422	0.175057	C3_ave
CDC7	-1.09498	-0.360625	1.28079	0.174811	C3_ave
NAA10	-1.46	0.567191	0.718575	0.174229	C3_ave
CREG2	-1.03028	-0.449882	1.30607	0.174092	C3_ave
TMEM240	-1.22049	-0.157274	1.20684	0.170923	C3_ave
S100B	-1.44191	0.430709	0.840347	0.170858	C3_ave
CD164	0.972822	0.264324	-1.39911	0.161967	C1_ave
MBD6	1.32963	-0.513253	-0.97185	0.155477	C1_ave
SFMBT2	1.03559	-1.36821	0.177164	0.155452	C1_ave
FSTL5	-0.102385	-1.24307	1.19195	0.153504	C3_ave
CCN4	0.970151	-1.39961	0.276686	0.152774	C1_ave
CDC23	-1.14044	1.26591	-0.273675	0.148206	C2_ave
SERINC2	-1.4462	0.509737	0.792427	0.144032	C3_ave
SLC16A1	1.33599	-0.513593	-0.964908	0.142513	C1_ave
SNCA	-1.09282	-0.341373	1.29188	0.142316	C3_ave
OSBPL6	-1.34252	0.123458	1.07822	0.140843	C3_ave
PITPNM3	0.51706	-1.44606	0.788561	0.140442	C3_ave
ADSSL1	1.32478	-0.454642	-1.00939	0.139258	C1_ave
AC100786.1	-1.3421	0.125515	1.07892	0.137656	C3_ave
SYN2	-0.85263	-0.642004	1.35719	0.137446	C3_ave
EHD2	1.36361	-0.745891	-0.752389	0.134675	C1_ave
TSPAN11	-1.45241	0.618979	0.69963	0.133796	C3_ave
PDPR	1.2983	-1.08685	-0.341099	0.129651	C1_ave
CENPX	-1.36785	0.204325	1.03472	0.128809	C3_ave
FAIM	-0.879355	-0.606519	1.35733	0.128544	C3_ave
PLXNA3	1.33465	-0.472578	-0.989512	0.127438	C1_ave
LRRC7	-0.351918	-1.07716	1.30393	0.125149	C3_ave
AC107021.2	1.28294	-0.286252	-1.12102	0.124333	C1_ave
KDM6B	1.27495	-0.263005	-1.13578	0.123831	C1_ave
KBTBD11	1.29888	-0.332296	-1.08965	0.123066	C1_ave
SESN1	1.3275	-1.02009	-0.427466	0.120057	C1_ave
C1QA	-1.24675	1.19479	-0.0654681	0.117427	C2_ave
TAX1BP3	-1.22983	-0.0972507	1.21011	0.116967	C3_ave
ARC	-1.34074	0.142944	1.08089	0.116904	C3_ave
CCNF	-1.4269	0.445061	0.867659	0.114182	C3_ave
SPOCK3	-0.478448	-0.976572	1.34349	0.111533	C3_ave
NPHP3	1.37192	-0.813535	-0.666553	0.108168	C1_ave
MTFMT	-0.8008	-0.671059	1.37827	0.0935847	C3_ave
CHI3L2	-1.40773	0.391774	0.925554	0.0903973	C3_ave
GBE1	1.27865	-0.224932	-1.14301	0.0892938	C1_ave
L2HGDH	-1.44032	0.691342	0.663484	0.085495	C2_ave
BNIP3L	1.37472	-0.587638	-0.870555	0.0834758	C1_ave
AMPH	-1.24912	-0.0297697	1.19669	0.0822035	C3_ave
CREM	-1.39051	0.973434	0.33488	0.0821997	C2_ave
MRPL46	-1.19922	-0.123409	1.24095	0.0816771	C3_ave
ARHGDIG	-0.911482	-0.538317	1.36851	0.0812925	C3_ave
DOC2A	-1.17306	-0.167367	1.26079	0.0796396	C3_ave
SKP2	-1.13902	-0.221029	1.28373	0.0763204	C3_ave
NAALADL2	1.38731	-0.76379	-0.697509	0.0739873	C1_ave
IL1RN	1.36348	-0.492105	-0.945151	0.0737742	C1_ave
TRNP1	0.198129	-1.34319	1.07303	0.0720338	C3_ave
RNMT	1.16418	0.0441474	-1.2797	0.071376	C1_ave
PYGL	1.33215	-0.353778	-1.04669	0.06832	C1_ave
FAM172A	0.961377	0.365136	-1.39216	0.0656509	C1_ave
ZFP36	1.36679	-0.944582	-0.485435	0.0632253	C1_ave
COL1A1	-0.752497	1.392	-0.701592	0.0620907	C2_ave
ARMH4	1.27788	-0.183075	-1.1533	0.0584951	C1_ave
ENO2	1.39137	-0.650063	-0.79887	0.0575626	C1_ave
UROS	-1.40184	0.423072	0.923464	0.0553069	C3_ave
ECHDC1	-1.41489	0.492862	0.867275	0.0547554	C3_ave
STAC2	1.39456	-0.680293	-0.767819	0.0535554	C1_ave
EPHB6	-1.21162	-0.0758903	1.23425	0.0532644	C3_ave
FBN3	-1.37084	0.308724	1.01139	0.0507356	C3_ave
RBFOX1	-0.866746	-0.565465	1.38819	0.0440238	C3_ave
EIF2AK3-DT	-1.42497	0.769733	0.61249	0.0427472	C2_ave
EGLN1	1.39512	-0.62029	-0.816781	0.041955	C1_ave
PRRT4	-1.13448	-0.199308	1.29289	0.040898	C3_ave
SNCB	0.968018	-1.38477	0.37941	0.0373431	C1_ave
HYI	-0.937963	-0.474836	1.37601	0.0367903	C3_ave
HPS1	0.795607	-1.41918	0.593321	0.0302504	C1_ave
PLK4	-1.417	0.581555	0.808176	0.0272735	C3_ave
GINS2	-1.42256	0.665223	0.730105	0.0272338	C3_ave
EEF1AKMT3	1.33294	-0.291217	-1.06669	0.0249643	C1_ave
SLITRK4	-0.942955	-0.459922	1.37793	0.0249502	C3_ave
TAF4	-1.35106	0.281345	1.0464	0.0233114	C3_ave
CELF5	-1.21517	-0.0384474	1.23348	0.0201418	C3_ave
PFKFB4	1.39958	-0.579323	-0.839752	0.0194961	C1_ave
ANKZF1	1.18905	-1.25828	0.0502764	0.0189465	C1_ave
APBA3	1.39519	-0.872073	-0.540929	0.017807	C1_ave
ABLIM2	-1.35703	1.03036	0.310764	0.0159049	C2_ave
TSPAN12	-1.29404	0.13537	1.1432	0.0154727	C3_ave
ACAP3	-1.37503	0.379937	0.982227	0.0128666	C3_ave
HBB	-0.688079	1.40978	-0.734113	0.0124148	C2_ave
STC1	1.39799	-0.544837	-0.865233	0.0120789	C1_ave
ENDOG	-1.09787	-0.232689	1.31925	0.0113108	C3_ave
AMN1	1.37722	-0.958823	-0.428732	0.0103331	C1_ave
LINC01128	0.788568	-1.41376	0.615923	0.00926839	C1_ave
PLPPR1	1.32065	-0.233625	-1.096	0.0089804	C1_ave
LRRTM4	-1.34593	0.285361	1.05213	0.00843259	C3_ave
RHOB	1.27192	-0.108173	-1.17067	0.00692855	C1_ave
FGF11	1.385	-0.457264	-0.934159	0.00642578	C1_ave
LGR4	-1.41575	0.728479	0.681873	0.00539509	C2_ave
ADGRL2	1.31206	-1.11352	-0.196397	-0.00214993	C1_ave
SNHG21	-1.04648	-0.297967	1.34762	-0.00317804	C3_ave
EPAS1	1.40801	-0.577428	-0.827079	-0.00350765	C1_ave
GLUL	1.39983	-0.516084	-0.879847	-0.00389461	C1_ave
SNRNP25	-1.40602	0.586993	0.823721	-0.00468999	C3_ave
SLC25A51	1.41003	-0.589238	-0.815224	-0.00556481	C1_ave
WNT7B	1.06389	-1.33759	0.280958	-0.00725853	C1_ave
GPNMB	1.41567	-0.638618	-0.766771	-0.0102826	C1_ave
COPS3	-1.0821	-0.237482	1.33136	-0.011786	C3_ave
AC137630.3	-0.0547218	-1.18965	1.2576	-0.0132328	C3_ave
AC093827.4	-0.16494	-1.12648	1.30524	-0.0138154	C3_ave
NRARP	-1.39649	0.869821	0.541312	-0.0146452	C2_ave
CADPS2	-1.24246	0.0525464	1.20553	-0.0156197	C3_ave
NEURL1	-1.02772	-0.309588	1.35921	-0.0218989	C3_ave
ZNF529	1.21188	-1.23637	0.0471995	-0.0227089	C1_ave
GBA	-1.38137	0.473078	0.931391	-0.0231025	C3_ave
LINC02482	-0.46795	-0.907305	1.39902	-0.0237648	C3_ave
ABCA5	0.938615	-1.37933	0.464628	-0.023914	C1_ave
XPO7	0.07235	-1.24742	1.19922	-0.0241568	C3_ave
MCM2	-1.39492	0.557142	0.86209	-0.0243114	C3_ave
AIF1L	-1.35965	1.00152	0.384237	-0.0261042	C2_ave
PLEKHA7	-0.705792	-0.689793	1.42313	-0.0275403	C3_ave
AC091938.1	-0.592681	-0.795606	1.41943	-0.0311386	C3_ave
RLF	1.39493	-0.432492	-0.930655	-0.0317795	C1_ave
CDO1	-1.04575	-0.274915	1.3527	-0.032038	C3_ave
KLF6	1.35729	-0.288262	-1.03615	-0.0328778	C1_ave
ARHGEF10	1.3546	-0.278857	-1.0422	-0.0335411	C1_ave
SIM2	0.841683	-1.39458	0.587783	-0.0348812	C1_ave
FEM1C	1.40347	-0.468218	-0.899893	-0.0353539	C1_ave
HOPX	-1.10237	-0.183646	1.32276	-0.0367416	C3_ave
GPR37L1	-1.39646	0.806827	0.630305	-0.0406761	C2_ave
AKAP12	1.42435	-0.612401	-0.771055	-0.0408921	C1_ave
MAF	1.42395	-0.606182	-0.776671	-0.0410982	C1_ave
CDH18	-1.02249	-0.300712	1.36469	-0.0414872	C3_ave
FAM167A	1.39231	-0.400629	-0.948198	-0.0434824	C1_ave
MYL9	-1.05635	1.34923	-0.248425	-0.0444511	C2_ave
METAP1	-0.147275	-1.12023	1.31203	-0.0445247	C3_ave
ORC1	-1.0483	-0.258399	1.35355	-0.0468588	C3_ave
GAS6-AS1	1.40374	-0.446639	-0.909833	-0.0472675	C1_ave
MAFF	1.41396	-0.500501	-0.864785	-0.0486719	C1_ave
FAM222A	-1.38895	0.850044	0.588063	-0.0491533	C2_ave
LINC00526	-0.992645	-0.335831	1.37819	-0.0497127	C3_ave
TNKS2	1.26036	-1.18673	-0.0218276	-0.0518108	C1_ave
AP3S1	1.42898	-0.755928	-0.619456	-0.0535921	C1_ave
DIRAS1	-0.918522	-0.429965	1.40302	-0.0545369	C3_ave
SPOCD1	1.34508	-0.222594	-1.06683	-0.0556525	C1_ave
DEPDC1B	-1.33246	0.336731	1.05258	-0.0568488	C3_ave
SAPCD2	-1.32596	0.322907	1.06478	-0.0617351	C3_ave
CPSF3	-1.24936	0.119514	1.19204	-0.0621889	C3_ave
HDDC2	-1.38945	0.788685	0.66572	-0.064955	C2_ave
CENPN	-1.28073	1.14712	0.198935	-0.0653324	C2_ave
RPP25L	-1.3303	0.344054	1.0524	-0.0661558	C3_ave
FAT3	-1.29708	0.245512	1.11926	-0.067693	C3_ave
CHSY1	1.43063	-0.5814	-0.781468	-0.0677578	C1_ave
CA11	-1.18166	-0.0148675	1.26446	-0.0679304	C3_ave
EEF1E1	-1.08723	-0.178139	1.33469	-0.0693261	C3_ave
POLR1A	-1.33329	1.04318	0.359555	-0.0694475	C2_ave
ATP2B2	-1.36843	0.512113	0.927411	-0.0710967	C3_ave
C4orf47	1.43356	-0.600579	-0.760942	-0.0720357	C1_ave
ATXN7L2	-0.220884	-1.05834	1.35127	-0.072053	C3_ave
PTPRK	-1.10467	-0.146286	1.32399	-0.0730354	C3_ave
ADGRV1	-1.32161	0.328127	1.06778	-0.074297	C3_ave
STXBP5-AS1	-1.35955	0.959374	0.475013	-0.0748422	C2_ave
SYT4	-0.955319	-0.362742	1.3963	-0.0782422	C3_ave
PCOLCE2	1.41097	-0.420945	-0.908464	-0.0815632	C1_ave
ECSCR	-1.03207	-0.251274	1.36562	-0.0822784	C3_ave
P4HA1	1.41182	-0.422823	-0.906159	-0.082837	C1_ave
PINX1	0.000294118	-1.1801	1.26495	-0.0851423	C3_ave
STK40	1.36197	-1.04008	-0.236722	-0.0851669	C1_ave
CPLX1	-0.777073	-0.572285	1.43569	-0.0863275	C3_ave
C15orf39	0.43642	-1.34541	0.995915	-0.0869215	C3_ave
RCBTB1	-1.37458	0.861703	0.600303	-0.0874301	C2_ave
LTF	0.0372947	1.24786	-1.1974	-0.087754	C2_ave
LRRC20	-1.24689	0.147859	1.18962	-0.0905816	C3_ave
ACOT7	-1.19697	0.0396739	1.24799	-0.090693	C3_ave
GFPT2	1.35096	-0.198349	-1.06174	-0.090874	C1_ave
FAM207A	-1.10709	-0.12358	1.32308	-0.0924042	C3_ave
TMEM45A	1.41968	-0.445226	-0.881882	-0.0925707	C1_ave
TNIK	1.1639	0.193344	-1.26466	-0.0925814	C1_ave
AC131097.2	-0.925765	-0.389479	1.40807	-0.0928221	C3_ave
FAM126A	1.42353	-0.465577	-0.864951	-0.0930057	C1_ave
SMIM10L2B	-1.27706	1.14351	0.228941	-0.0953884	C2_ave
NDC1	-1.09379	-0.141892	1.332	-0.0963213	C3_ave
GON7	-1.01288	-0.265392	1.37625	-0.0979781	C3_ave
PALD1	-1.35764	0.518387	0.937271	-0.0980174	C3_ave
MGAT5B	-1.37805	0.756373	0.720487	-0.0988054	C2_ave
AC102953.2	1.03008	-1.32993	0.400206	-0.100353	C1_ave
CLDN5	-1.26697	0.211888	1.15734	-0.102254	C3_ave
TM6SF1	0.904019	-1.36283	0.56122	-0.102413	C1_ave
FAM189A1	-0.0987928	-1.11424	1.3182	-0.105171	C3_ave
PPP1R3C	1.44149	-0.568696	-0.766404	-0.10639	C1_ave
KCNJ3	-0.741002	-0.594468	1.4442	-0.108726	C3_ave
KIAA0040	-1.15833	-0.0157208	1.28302	-0.108973	C3_ave
ESPN	1.447	-0.643137	-0.69303	-0.110829	C1_ave
EGLN3	1.44531	-0.746759	-0.583213	-0.115335	C1_ave
GRIN2D	1.43066	-0.46372	-0.851372	-0.115563	C1_ave
MPI	1.3879	-0.281631	-0.990462	-0.115804	C1_ave
FAM184B	-0.0368061	-1.143	1.29567	-0.11587	C3_ave
ZNF654	1.33169	-0.120148	-1.09477	-0.116777	C1_ave
RGS19	-1.29925	0.327239	1.09118	-0.119165	C3_ave
RGCC	-0.864811	-0.442286	1.42887	-0.121768	C3_ave
GABRB1	-1.34212	0.963956	0.50373	-0.125569	C2_ave
DNAJA4	-0.110143	-1.09544	1.3312	-0.125624	C3_ave
AC103769.1	-0.725141	-0.598242	1.44928	-0.125901	C3_ave
ABHD17B	-1.35133	0.561259	0.91791	-0.12784	C3_ave
APBB2	-1.31874	0.410451	1.03722	-0.128926	C3_ave
AC025171.2	0.346634	-1.30012	1.08295	-0.12946	C3_ave
HMGB3	-1.25912	0.230786	1.15938	-0.131045	C3_ave
ZNF232	-1.20109	1.23706	0.0969451	-0.132908	C2_ave
OLIG2	-1.27392	0.275448	1.13279	-0.134317	C3_ave
CENPU	-1.16402	0.0233876	1.2753	-0.134669	C3_ave
CENPW	-0.967706	-0.296172	1.39912	-0.135243	C3_ave
SH3D21	1.4432	-0.499728	-0.805176	-0.1383	C1_ave
ARHGEF37	1.44583	-0.515109	-0.790258	-0.140463	C1_ave
HLA-DRB1	-1.24838	1.17198	0.218607	-0.142212	C2_ave
PKD1	1.45547	-0.63278	-0.678553	-0.144134	C1_ave
CRYM	-0.843701	-0.448642	1.43731	-0.144972	C3_ave
CACNA1D	-1.35749	0.800194	0.70386	-0.14656	C2_ave
ITM2A	-1.31952	0.450851	1.01671	-0.14804	C3_ave
MXRA7	1.40972	-0.316537	-0.943436	-0.149747	C1_ave
AC015813.1	0.833932	-1.35346	0.670713	-0.151188	C1_ave
NRN1	1.45654	-0.59751	-0.705663	-0.153365	C1_ave
HILPDA	1.44684	-0.494069	-0.799386	-0.153387	C1_ave
EPHX4	-1.22793	0.185455	1.19741	-0.154939	C3_ave
IDO1	1.45814	-0.680173	-0.621968	-0.156003	C1_ave
PDE6B	-1.26405	0.281107	1.13957	-0.156634	C3_ave
ANKRD28	1.37077	-0.182149	-1.03101	-0.157613	C1_ave
MTPAP	-0.682887	-0.617692	1.45849	-0.157909	C3_ave
SSH3	1.31287	-1.11791	-0.0355892	-0.159373	C1_ave
KDM5B	1.34399	-0.106395	-1.07516	-0.162435	C1_ave
STC2	1.4559	-0.55077	-0.741843	-0.163291	C1_ave
MRPL18	-0.7158	-0.5762	1.45871	-0.166708	C3_ave
NOL3	1.44913	-0.478241	-0.80166	-0.169233	C1_ave
LINC01546	-1.31388	0.474007	1.00999	-0.170119	C3_ave
VAMP3	0.679345	-1.34523	0.836507	-0.170626	C3_ave
B3GALT1	-0.162258	-1.03463	1.36881	-0.17192	C3_ave
CELF4	-1.13662	0.013245	1.29549	-0.172123	C3_ave
LINC01341	1.04553	-1.30134	0.42846	-0.172643	C1_ave
GSE1	1.4265	-0.353182	-0.900213	-0.173109	C1_ave
SNAP25	-0.235579	-0.98532	1.39414	-0.173244	C3_ave
RRN3	1.4612	-0.697469	-0.590166	-0.173568	C1_ave
FSTL3	1.46014	-0.558666	-0.724201	-0.177271	C1_ave
AL049838.1	1.44983	-0.806113	-0.465035	-0.178679	C1_ave
OSMR	1.41732	-0.307461	-0.929625	-0.180229	C1_ave
NETO2	-1.34292	0.741232	0.783612	-0.181926	C3_ave
SCX	-1.3412	0.792464	0.734058	-0.185323	C2_ave
TFPI	1.39474	-0.223984	-0.984876	-0.18588	C1_ave
APOD	-1.33665	0.851295	0.673307	-0.187955	C2_ave
SLC15A2	-1.1629	0.0839706	1.26698	-0.188053	C3_ave
ERO1A	1.46463	-0.585945	-0.689833	-0.18885	C1_ave
LNPK	1.38138	-0.180549	-1.01163	-0.189193	C1_ave
NDUFA4L2	1.46573	-0.613287	-0.663073	-0.189366	C1_ave
MRPL41	-1.17377	0.109991	1.2545	-0.190721	C3_ave
AC005899.6	1.45765	-0.492125	-0.771695	-0.193826	C1_ave
UNC5B	1.44114	-0.391204	-0.855795	-0.19414	C1_ave
MARC1	-1.31978	0.564812	0.949402	-0.194433	C3_ave
HSPBP1	-1.33522	0.820965	0.710432	-0.196176	C2_ave
PSPH	1.45801	-0.488769	-0.772358	-0.196887	C1_ave
MXI1	1.45326	-0.453383	-0.80211	-0.197763	C1_ave
FNIP1	1.39494	-0.207545	-0.984916	-0.202483	C1_ave
DCAF17	0.303885	-1.24529	1.14664	-0.205231	C3_ave
TMEM100	-1.33223	0.770297	0.767759	-0.20583	C2_ave
PATL1	1.46897	-0.593757	-0.66846	-0.206752	C1_ave
TRAF4	-1.13389	0.0488925	1.29193	-0.20694	C3_ave
TET1	1.0888	0.390903	-1.27227	-0.207434	C1_ave
SOX18	-1.08676	-0.0356753	1.33185	-0.209414	C3_ave
MCM5	-0.956714	-0.241468	1.40797	-0.209789	C3_ave
TATDN1	-1.04485	-0.106328	1.3612	-0.210026	C3_ave
RPS6KA2	1.37972	-0.155623	-1.01389	-0.210204	C1_ave
YBX3	1.45824	-0.464355	-0.783316	-0.210566	C1_ave
SPAG4	1.47063	-0.636321	-0.62247	-0.211839	C1_ave
MAPKBP1	1.45488	-0.806038	-0.431994	-0.216844	C1_ave
BEX5	-0.964572	-0.221929	1.40456	-0.218061	C3_ave
BNIP3	1.46797	-0.532571	-0.71666	-0.218735	C1_ave
LOX	1.47094	-0.574389	-0.676881	-0.219667	C1_ave
CCT5	-1.2988	0.523937	0.995047	-0.220179	C3_ave
SCO2	-1.29899	0.534216	0.988524	-0.223753	C3_ave
TACC3	-1.32119	0.710701	0.835814	-0.225322	C3_ave
TIGD2	0.254479	-1.21487	1.18665	-0.226255	C3_ave
KIAA0513	-0.740975	-0.49921	1.46647	-0.226287	C3_ave
AL356740.3	-0.692656	-0.551793	1.47117	-0.226724	C3_ave
VAV2	1.44852	-0.382299	-0.839072	-0.227148	C1_ave
NOTCH3	1.4726	-0.575873	-0.669449	-0.227279	C1_ave
TNPO1	1.45539	-0.416698	-0.809829	-0.228863	C1_ave
CA12	1.46495	-0.480233	-0.755493	-0.22922	C1_ave
KCNJ16	-1.03112	-0.106784	1.36832	-0.230412	C3_ave
ETNK2	1.217	0.206748	-1.19282	-0.230926	C1_ave
SCD	1.4743	-0.645163	-0.596864	-0.232274	C1_ave
HIVEP3	1.45901	-0.429944	-0.794679	-0.234382	C1_ave
NEU4	-1.29586	0.553158	0.979196	-0.236489	C3_ave
NEURL1B	-0.65851	-0.579456	1.47465	-0.236679	C3_ave
ZNF395	1.46638	-0.474744	-0.75337	-0.238269	C1_ave
FIBCD1	1.45653	-0.408042	-0.809166	-0.239322	C1_ave
IGFBP5	1.46901	-0.494704	-0.734786	-0.239519	C1_ave
AK4	1.44388	-0.340857	-0.860297	-0.242726	C1_ave
CHN1	-0.779486	-0.440273	1.46271	-0.242956	C3_ave
ANAPC13	-1.24832	0.38002	1.11249	-0.244192	C3_ave
SORCS3	1.43509	-0.301028	-0.888641	-0.245416	C1_ave
SMOC1	-1.31082	0.736465	0.823104	-0.248751	C3_ave
ORC6	-1.30299	0.907009	0.64585	-0.249871	C2_ave
CISD3	-1.31005	0.750993	0.810337	-0.251284	C3_ave
LOXL2	1.44453	-0.333529	-0.859585	-0.251415	C1_ave
STX10	-1.30387	0.892599	0.663143	-0.251877	C2_ave
OLFML3	-1.00463	-0.124136	1.38239	-0.253621	C3_ave
HK2	1.46748	-0.450674	-0.759835	-0.256974	C1_ave
KCTD17	-1.28559	0.569205	0.977326	-0.260939	C3_ave
MAP11	-1.12821	0.10598	1.28359	-0.261354	C3_ave
TPI1	1.38322	-0.119456	-1.00194	-0.261826	C1_ave
RTEL1	-1.20899	0.296153	1.17545	-0.262616	C3_ave
PPIH	-1.17299	1.22784	0.212347	-0.267199	C2_ave
NIPSNAP3B	-0.845569	-0.335917	1.44929	-0.267807	C3_ave
BCL2L11	0.736084	-1.30049	0.833392	-0.268982	C3_ave
FEN1	-1.23958	0.401627	1.10856	-0.270614	C3_ave
TST	-1.23673	0.401531	1.1106	-0.275403	C3_ave
HES6	-1.29379	0.688511	0.880945	-0.275664	C3_ave
NEDD4L	1.375	-0.0863804	-1.01284	-0.275785	C1_ave
HBA1	-0.782711	1.46498	-0.406085	-0.276188	C2_ave
SLC16A3	1.44352	-0.301036	-0.865358	-0.277121	C1_ave
GNG7	-1.10408	0.0783971	1.30305	-0.277362	C3_ave
UCHL1	-1.07355	0.0208098	1.3304	-0.277654	C3_ave
SLC17A7	-0.909656	-0.239371	1.42748	-0.27845	C3_ave
ENHO	-1.1639	0.209392	1.23421	-0.279704	C3_ave
DNAJB1	1.48161	-0.553938	-0.647819	-0.279852	C1_ave
LDHA	1.39426	-0.133385	-0.979243	-0.281637	C1_ave
TYMS	-0.934069	-0.200772	1.41691	-0.282072	C3_ave
IGF1R	1.46827	-0.41531	-0.768686	-0.284278	C1_ave
BHLHE40	1.47449	-0.457943	-0.731302	-0.285246	C1_ave
ABCA1	1.16859	0.321812	-1.20355	-0.286852	C1_ave
IDH1	-1.21713	0.361504	1.14261	-0.286988	C3_ave
KIF26A	1.40741	-0.165615	-0.953119	-0.288676	C1_ave
SHISA6	1.48359	-0.556173	-0.636287	-0.291135	C1_ave
PBX2	-1.26123	0.541759	1.01433	-0.294855	C3_ave
POSTN	-1.03135	-0.0324731	1.35938	-0.295558	C3_ave
SLC2A3	1.45473	-0.328579	-0.829227	-0.296928	C1_ave
DDX51	0.435187	-1.23365	1.09563	-0.297163	C3_ave
INTS12	-1.24216	1.07266	0.466909	-0.29741	C2_ave
HS3ST3A1	1.15837	0.345923	-1.20329	-0.301001	C1_ave
DLX1	-1.25968	0.557681	1.00514	-0.303144	C3_ave
KDM3A	1.46565	-0.373784	-0.786832	-0.305035	C1_ave
PLIN2	1.47604	-0.438269	-0.731881	-0.305892	C1_ave
IRS2	1.4503	-0.297685	-0.844396	-0.308222	C1_ave
ARRDC3	1.46808	-0.382694	-0.776404	-0.308985	C1_ave
CMTR1	-1.26591	0.959885	0.616296	-0.310268	C2_ave
TMEM119	-1.07461	0.064152	1.32088	-0.310419	C3_ave
DLG2	-1.2192	0.417459	1.11427	-0.312533	C3_ave
ADI1	-1.27206	0.674719	0.91031	-0.312966	C3_ave
ST8SIA3	-1.22531	0.441131	1.09798	-0.313798	C3_ave
CRABP2	1.37475	-0.0565083	-1.00408	-0.314156	C1_ave
IL17RB	-1.0787	0.0772433	1.31589	-0.31443	C3_ave
ID2	1.46934	-0.382986	-0.771502	-0.314856	C1_ave
DDIT3	1.48766	-0.589044	-0.583734	-0.314882	C1_ave
MELK	-1.26662	0.641214	0.940773	-0.315364	C3_ave
SSPO	1.1172	0.416144	-1.21562	-0.31773	C1_ave
CSPG5	-1.17842	0.307085	1.18979	-0.318463	C3_ave
CTHRC1	-1.12343	0.176837	1.26658	-0.319988	C3_ave
ASPH	1.46213	-0.337751	-0.802994	-0.321388	C1_ave
CIART	1.47745	-0.729362	-0.425767	-0.322322	C1_ave
ALG8	-1.27064	0.772498	0.825545	-0.3274	C3_ave
VLDLR	1.48794	-0.527351	-0.632908	-0.327678	C1_ave
SRSF12	0.895889	-1.26601	0.697945	-0.327821	C1_ave
FGFR1	1.48953	-0.572424	-0.587174	-0.329933	C1_ave
NUP37	-0.839084	-0.281664	1.4516	-0.330851	C3_ave
ACAA2	-1.26438	0.700198	0.895246	-0.331065	C3_ave
PLEKHO2	0.105381	-1.08146	1.30748	-0.331402	C3_ave
OLFM1	1.48983	-0.57355	-0.583979	-0.332299	C1_ave
AL391069.2	-0.946206	-0.127307	1.40632	-0.332805	C3_ave
DUSP26	-1.04452	0.039617	1.33986	-0.33496	C3_ave
PROM1	1.4654	-0.337935	-0.790455	-0.337013	C1_ave
EEPD1	1.45061	-0.267594	-0.840874	-0.34214	C1_ave
CDON	1.47831	-0.404246	-0.729877	-0.344187	C1_ave
SPNS2	1.49124	-0.560694	-0.585408	-0.34514	C1_ave
BEX1	-1.17878	0.3569	1.1677	-0.34582	C3_ave
MAST3	-1.13246	0.236969	1.2416	-0.34611	C3_ave
ZCCHC2	1.13125	-1.19636	0.411287	-0.346176	C1_ave
PPP1R3B	1.48829	-0.489197	-0.652152	-0.346943	C1_ave
SCN2B	-0.911875	-0.161197	1.42162	-0.348551	C3_ave
CHRDL2	1.47414	-0.370494	-0.752593	-0.351055	C1_ave
DSCAML1	-1.0822	0.138511	1.29779	-0.35411	C3_ave
FANCA	-1.24474	0.656941	0.944395	-0.356593	C3_ave
SELENOV	1.24799	-1.12215	0.233195	-0.359038	C1_ave
RUNX3	0.895481	0.713677	-1.24847	-0.360684	C1_ave
ZCCHC18	-1.08022	0.144163	1.29695	-0.360892	C3_ave
SERPINI1	-0.727301	-0.390463	1.47917	-0.361411	C3_ave
RFC2	-1.00536	0.0045035	1.36309	-0.362228	C3_ave
NUP210	-1.18362	0.405631	1.14128	-0.363293	C3_ave
OLIG1	-1.15398	0.32077	1.19709	-0.363875	C3_ave
LIPE	-1.17647	1.15446	0.387102	-0.365089	C2_ave
PPIC	-1.24936	0.842275	0.77223	-0.365144	C2_ave
YEATS2	1.38088	-0.0365706	-0.978965	-0.36534	C1_ave
AC106820.4	-0.628698	-0.496872	1.49133	-0.365763	C3_ave
TIMM10	-1.20828	0.499347	1.07537	-0.366438	C3_ave
NDUFS6	-1.20751	0.497772	1.07677	-0.367035	C3_ave
VEGFA	1.47716	-0.371772	-0.738224	-0.367163	C1_ave
STARD8	-1.1486	1.20281	0.313839	-0.368054	C2_ave
AP2A1	-1.04701	0.0885092	1.32677	-0.368262	C3_ave
MARK4	1.49212	-0.618746	-0.505001	-0.368374	C1_ave
LRR1	-0.829132	-0.254641	1.45304	-0.369271	C3_ave
ERRFI1	1.364	0.00710234	-1.00137	-0.369739	C1_ave
CHADL	-1.24202	0.890522	0.724649	-0.373151	C2_ave
B3GAT1	-1.17123	0.388226	1.15667	-0.37367	C3_ave
SMIM3	1.49259	-0.500021	-0.617889	-0.374675	C1_ave
KCNK1	-0.881711	-0.175517	1.43219	-0.374966	C3_ave
BIN1	-1.15357	1.18843	0.340561	-0.375424	C2_ave
PXYLP1	1.30559	0.137727	-1.06436	-0.378951	C1_ave
JMJD6	1.43254	-0.173768	-0.879761	-0.379012	C1_ave
WDR77	-1.19306	0.477074	1.09714	-0.381156	C3_ave
SPP1	1.35866	0.0269526	-1.00374	-0.381866	C1_ave
CNR1	1.47442	-0.340315	-0.750337	-0.383765	C1_ave
KLF9	1.36999	0.00178087	-0.98774	-0.384035	C1_ave
RRAGD	1.47912	-0.36692	-0.727988	-0.384209	C1_ave
INSIG2	1.42418	-0.142438	-0.895809	-0.385934	C1_ave
KATNB1	-1.12369	0.28148	1.22839	-0.386179	C3_ave
PAXX	0.308497	-1.13168	1.21325	-0.390074	C3_ave
PIGBOS1	-1.23166	0.890195	0.732989	-0.391522	C2_ave
GPR27	-1.18473	1.10461	0.47195	-0.391827	C2_ave
RMC1	-0.341078	-0.742087	1.47602	-0.392855	C3_ave
CCDC85B	-1.21079	0.588148	1.01639	-0.393746	C3_ave
DBI	-1.10216	0.242621	1.25347	-0.39393	C3_ave
DNASE1L2	-0.286576	-0.784292	1.46532	-0.394454	C3_ave
AC005229.4	0.451252	-1.17585	1.12099	-0.396386	C3_ave
CEBPD	1.47634	-0.339085	-0.74003	-0.397228	C1_ave
APLN	1.42727	-0.143959	-0.88529	-0.398026	C1_ave
ATP2A3	1.40077	-0.0668096	-0.93497	-0.398995	C1_ave
MOSPD3	-1.09462	0.234396	1.25983	-0.399614	C3_ave
ADM	1.49261	-0.457923	-0.633814	-0.400873	C1_ave
CHST8	-1.01043	0.0660562	1.34647	-0.402093	C3_ave
MAGOHB	-1.09096	0.23182	1.26234	-0.403204	C3_ave
NUMA1	1.48678	-0.400349	-0.682923	-0.403508	C1_ave
MRPL12	-0.920053	-0.0808713	1.40767	-0.406741	C3_ave
PENK	-0.769022	-0.29028	1.46861	-0.409306	C3_ave
CXCL8	1.49696	-0.535664	-0.551834	-0.409461	C1_ave
H2AFY2	-0.854633	-0.172842	1.43891	-0.411431	C3_ave
STK11IP	1.24877	0.260082	-1.09692	-0.411935	C1_ave
ANKRD37	1.47278	-0.307107	-0.75198	-0.41369	C1_ave
CENPM	-1.18039	1.08075	0.515482	-0.415848	C2_ave
NDRG1	1.49446	-0.461108	-0.616799	-0.416556	C1_ave
BAG3	1.44798	-0.198286	-0.828755	-0.420942	C1_ave
IRF2BP2	1.49659	-0.489666	-0.585568	-0.421359	C1_ave
WSB1	1.42902	-0.134567	-0.873065	-0.421383	C1_ave
NKAIN3	-1.21454	0.885338	0.750638	-0.421435	C2_ave
OIP5	-0.0433161	-0.931585	1.39714	-0.422235	C3_ave
ARL4C	1.4762	-0.317416	-0.73541	-0.423376	C1_ave
HPRT1	0.434266	-1.15151	1.14227	-0.425034	C3_ave
AC139530.1	-1.07013	0.221669	1.27445	-0.425981	C3_ave
MAP3K10	-1.17736	0.531516	1.07217	-0.426326	C3_ave
AC096675.1	0.404877	1.16277	-1.14108	-0.42657	C2_ave
RNF175	-1.16482	0.485022	1.107	-0.427203	C3_ave
UBE2C	-1.18797	0.590528	1.02726	-0.42981	C3_ave
PGAM5	-1.11212	0.332044	1.21122	-0.431138	C3_ave
ZNF621	1.18145	0.378866	-1.12896	-0.431354	C1_ave
RBAK	1.33149	0.114839	-1.01301	-0.433313	C1_ave
PPFIA4	1.49671	-0.471067	-0.590187	-0.435459	C1_ave
FUT11	1.47281	-0.290593	-0.745337	-0.436879	C1_ave
TTC9B	-1.07045	0.241046	1.26678	-0.437373	C3_ave
DCHS2	1.11374	0.480262	-1.15653	-0.437468	C1_ave
ANGPTL4	1.49729	-0.478391	-0.580822	-0.438077	C1_ave
BTBD17	-1.14032	0.429012	1.15021	-0.438901	C3_ave
LHX9	1.42307	-0.105286	-0.877408	-0.440379	C1_ave
PIMREG	-1.02315	0.147439	1.31763	-0.441914	C3_ave
AKAP5	-0.766644	-0.257752	1.46643	-0.442037	C3_ave
BTG1	1.49588	-0.45011	-0.603249	-0.442523	C1_ave
AL513534.2	1.49507	-0.438525	-0.612892	-0.443653	C1_ave
CCK	-0.826786	-0.174182	1.44524	-0.444269	C3_ave
CCNB1	-0.98051	0.0702048	1.35497	-0.444665	C3_ave
KDM4C	1.49875	-0.506413	-0.545848	-0.446486	C1_ave
CEP72	0.0296219	-0.953961	1.37373	-0.44939	C3_ave
CTNNBIP1	-0.921942	-0.0197955	1.3945	-0.452764	C3_ave
SLC6A8	1.48723	-0.360871	-0.671782	-0.454574	C1_ave
LMO1	1.48155	-0.32449	-0.701677	-0.455381	C1_ave
SLC6A6	1.49822	-0.475006	-0.567459	-0.455751	C1_ave
PTTG1	-1.18859	0.707972	0.936919	-0.4563	C3_ave
HIC1	1.40042	-0.0313452	-0.908872	-0.460205	C1_ave
FGFBP3	-1.12623	0.432327	1.1544	-0.460495	C3_ave
EFR3B	1.42053	-0.0866621	-0.873079	-0.460787	C1_ave
SLC50A1	0.981155	-1.17912	0.659077	-0.461109	C1_ave
CLDN10	-1.16663	1.03911	0.588682	-0.461162	C2_ave
FAM162A	1.49943	-0.525393	-0.512428	-0.461611	C1_ave
SLC15A4	1.48785	-0.359123	-0.665172	-0.463555	C1_ave
MTHFS	-0.238563	-0.760544	1.46536	-0.46625	C3_ave
MTFP1	1.4839	-0.330921	-0.685716	-0.467261	C1_ave
DDIT4	1.4786	-0.300078	-0.710159	-0.468365	C1_ave
TWF2	-1.16625	0.615794	1.01993	-0.469478	C3_ave
MFSD2A	-1.18012	0.714457	0.93584	-0.470175	C3_ave
CARD19	1.28759	-1.0345	0.219792	-0.472884	C1_ave
SP1	0.837816	-1.18419	0.819627	-0.473252	C1_ave
EPS8L2	1.4994	-0.486375	-0.539117	-0.473908	C1_ave
TMEM117	-0.95304	0.0625839	1.36483	-0.474375	C3_ave
SVBP	-0.93562	0.0342135	1.3773	-0.475897	C3_ave
NPTX1	1.49909	-0.548791	-0.471739	-0.47856	C1_ave
PMP22	1.42727	-0.0976078	-0.851048	-0.478619	C1_ave
ALDOC	1.4871	-0.66243	-0.342716	-0.48195	C1_ave
GABBR2	-1.14648	0.56481	1.06459	-0.48292	C3_ave
PNOC	0.87236	-1.17605	0.788158	-0.484472	C1_ave
EIF1	1.49054	-0.365146	-0.639215	-0.486177	C1_ave
JAKMIP1	-1.08471	0.365699	1.20543	-0.486426	C3_ave
LKAAEAR1	-0.652499	-0.349143	1.48842	-0.486778	C3_ave
PDLIM4	-0.18602	-0.781869	1.45494	-0.487053	C3_ave
TMSB15A	-1.16861	0.936399	0.720483	-0.488271	C2_ave
PGK1	1.49511	-0.404859	-0.601761	-0.488489	C1_ave
EBP	-0.969387	0.113942	1.34462	-0.489179	C3_ave
DLL3	-1.00506	0.184377	1.31009	-0.489412	C3_ave
SEMA5B	1.47502	-0.270169	-0.715354	-0.489493	C1_ave
GYS1	1.49614	-0.415465	-0.590389	-0.490289	C1_ave
NKAIN2	-1.10133	0.423418	1.16902	-0.491101	C3_ave
CA9	1.49887	-0.4567	-0.550673	-0.491498	C1_ave
PTPRF	1.48942	-0.353745	-0.644084	-0.491588	C1_ave
HRH1	1.2285	0.332186	-1.06546	-0.495224	C1_ave
COL27A1	1.48246	-0.305372	-0.678844	-0.498239	C1_ave
MTOR	-0.918582	0.0373407	1.38044	-0.499199	C3_ave
GADD45B	1.48468	-0.316639	-0.665601	-0.502439	C1_ave
COL6A1	1.47652	-0.270756	-0.70197	-0.503797	C1_ave
MT1X	1.49097	-0.358945	-0.626959	-0.505065	C1_ave
ABRACL	-0.777624	-0.164109	1.45192	-0.510189	C3_ave
POLR1B	-0.81744	-0.104705	1.43464	-0.512491	C3_ave
GLI1	1.43855	-0.116926	-0.808371	-0.513256	C1_ave
MRPS34	-0.987182	0.186527	1.31415	-0.513498	C3_ave
SLC25A36	1.43781	-0.11336	-0.808431	-0.516023	C1_ave
MCUB	1.46979	-0.233295	-0.72029	-0.516207	C1_ave
CHTF18	-1.15244	0.754224	0.914559	-0.516342	C3_ave
EFNB3	-0.000829964	-0.880982	1.39879	-0.516975	C3_ave
GDF15	1.4996	-0.515083	-0.467409	-0.517112	C1_ave
DSCC1	-1.1216	1.07483	0.564516	-0.517749	C2_ave
CBY1	-0.487698	-0.492194	1.49985	-0.519956	C3_ave
ID1	-1.15242	0.808856	0.864118	-0.52055	C3_ave
SLC27A4	-1.14754	0.741966	0.927491	-0.521913	C3_ave
VPS8	0.60893	-1.127	1.04162	-0.523552	C3_ave
ARID3A	1.485	-0.309728	-0.651657	-0.523618	C1_ave
METRN	-1.13622	0.668768	0.992835	-0.52538	C3_ave
TMEM63C	-0.576792	-0.393311	1.49551	-0.525411	C3_ave
C1orf54	-1.14758	0.803158	0.871742	-0.527325	C3_ave
SLC38A5	-0.978889	0.19533	1.31282	-0.529263	C3_ave
FAM180A	1.49946	-0.465115	-0.504255	-0.530095	C1_ave
SLC39A14	1.49474	-0.383077	-0.57954	-0.532119	C1_ave
MED26	1.49445	-0.581597	-0.379848	-0.533001	C1_ave
CSAD	1.36583	0.0863928	-0.91662	-0.535598	C1_ave
TMEM132C	1.49559	-0.391679	-0.567608	-0.536303	C1_ave
MRPL27	-1.13993	0.849356	0.829735	-0.539162	C2_ave
BRIP1	-1.07733	0.460635	1.156	-0.539304	C3_ave
MMP24	-0.258863	-0.678029	1.47701	-0.540113	C3_ave
LDLR	-0.859647	-0.00346613	1.40329	-0.540172	C3_ave
ELMSAN1	1.49428	-0.37651	-0.577173	-0.540596	C1_ave
POP5	-0.919947	0.10003	1.36063	-0.540714	C3_ave
EN2	-0.268162	-0.667892	1.47895	-0.542892	C3_ave
UBE2S	-0.798998	-0.092191	1.43453	-0.543343	C3_ave
PSMG3-AS1	-0.884999	0.0429108	1.38551	-0.54342	C3_ave
MCM7	-1.1043	0.572345	1.07575	-0.543795	C3_ave
SHMT2	1.47031	-0.224805	-0.700241	-0.545264	C1_ave
OBSL1	1.3472	0.131283	-0.932734	-0.545744	C1_ave
LGALS3	1.47649	-0.254065	-0.675484	-0.546942	C1_ave
GALNT15	0.924326	0.754129	-1.12932	-0.549138	C1_ave
UBE2T	-1.08032	0.509239	1.12534	-0.55425	C3_ave
FAM43A	1.49862	-0.450595	-0.492933	-0.55509	C1_ave
TNIP1	1.49696	-0.410116	-0.531144	-0.5557	C1_ave
DIRAS2	-1.12495	0.772089	0.909951	-0.557085	C3_ave
C2CD2	1.48141	-0.277912	-0.646381	-0.557117	C1_ave
C3	-1.11005	1.01632	0.651219	-0.557484	C2_ave
LRRN1	-0.944626	0.173506	1.32903	-0.557908	C3_ave
CGREF1	-0.747642	-0.143253	1.45135	-0.560451	C3_ave
SEC11C	-1.06818	0.49633	1.13714	-0.565297	C3_ave
HSPA6	1.49788	-0.435498	-0.49689	-0.565496	C1_ave
MORC3	1.49499	-0.383812	-0.542816	-0.568364	C1_ave
NAMPT	1.32261	0.190195	-0.943801	-0.569005	C1_ave
PARD3	1.46926	-0.684183	-0.212261	-0.572815	C1_ave
NELL2	-0.609959	-0.302971	1.48589	-0.572962	C3_ave
C9orf85	-0.331206	-0.585172	1.48969	-0.573315	C3_ave
KCNE4	1.26496	0.299176	-0.990765	-0.573371	C1_ave
HPS3	1.27962	-0.979268	0.273208	-0.573558	C1_ave
CD44	0.998658	0.678452	-1.09936	-0.577753	C1_ave
G0S2	-1.10907	0.923197	0.763904	-0.578029	C2_ave
PAQR4	-1.11035	0.892752	0.79671	-0.579115	C2_ave
SLC2A1	1.48836	-0.320274	-0.586736	-0.581346	C1_ave
HTT	-1.04058	0.459743	1.1671	-0.586259	C3_ave
CHPF	1.49598	-0.411951	-0.493118	-0.590911	C1_ave
KIF18B	-1.00914	0.382584	1.21854	-0.591981	C3_ave
S1PR3	1.27698	0.283897	-0.96826	-0.592617	C1_ave
NQO1	-0.951926	0.24915	1.29606	-0.593286	C3_ave
AC123595.2	1.47446	-0.233504	-0.64739	-0.593568	C1_ave
LINC00599	0.946895	-1.09553	0.742207	-0.593569	C1_ave
PFKP	1.49348	-0.372622	-0.524875	-0.595979	C1_ave
FAM181B	-0.950226	0.256645	1.29301	-0.599433	C3_ave
COL6A2	1.49518	-0.482407	-0.409216	-0.603552	C1_ave
TDRP	1.43061	-0.764933	-0.0620296	-0.603646	C1_ave
GAPDH	1.48465	-0.293396	-0.586315	-0.604943	C1_ave
AC024337.2	1.38982	0.0523745	-0.834488	-0.607702	C1_ave
NCOA5	-0.32624	-0.553786	1.48874	-0.608716	C3_ave
ALDOA	1.48475	-0.29442	-0.58131	-0.609022	C1_ave
REX1BD	-1.08654	0.821954	0.876879	-0.612291	C3_ave
ACAT2	-0.734363	-0.0920689	1.44053	-0.614095	C3_ave
AL109615.2	1.27051	0.301783	-0.957418	-0.614878	C1_ave
CACNA1G-AS1	-1.0106	1.18248	0.445883	-0.617764	C2_ave
SOX1	1.39058	-0.825449	0.0530323	-0.618159	C1_ave
NFIL3	1.49082	-0.351723	-0.519629	-0.619466	C1_ave
PLAT	-0.88514	0.161264	1.34391	-0.620029	C3_ave
CEBPB	1.47505	-0.234796	-0.618935	-0.621315	C1_ave
TNFRSF10B	1.40952	-0.791925	0.00378273	-0.621374	C1_ave
CLEC3B	1.38773	0.0613037	-0.825954	-0.623085	C1_ave
CFI	-0.699695	1.45058	-0.126098	-0.624783	C2_ave
SORCS2	1.49391	-0.42816	-0.440729	-0.625026	C1_ave
BAIAP2	1.49374	-0.449667	-0.418345	-0.625727	C1_ave
BBC3	1.40415	-0.797761	0.0193488	-0.625743	C1_ave
CADM4	-1.06817	0.71899	0.974934	-0.625755	C3_ave
ICMT	-1.06817	0.721803	0.972567	-0.6262	C3_ave
ATP5MGL	-0.466299	-0.400297	1.49321	-0.626616	C3_ave
C14orf93	-0.973241	0.368135	1.23374	-0.628629	C3_ave
TAF1A	0.8319	-1.07401	0.8711	-0.628989	C3_ave
CDCA2	-1.01845	1.14552	0.503242	-0.630306	C2_ave
RAP1GAP	0.309895	-0.944365	1.26878	-0.634306	C3_ave
IGFBP3	1.48397	-0.293451	-0.556185	-0.634333	C1_ave
TK1	-1.01875	1.13332	0.522005	-0.636577	C2_ave
RAB11FIP3	1.45746	-0.151874	-0.667917	-0.637672	C1_ave
FLNC	0.804039	0.900344	-1.06484	-0.639541	C2_ave
MICOS10	-0.940498	0.315572	1.26656	-0.641636	C3_ave
SLC17A6	-0.435323	-0.414808	1.49209	-0.641956	C3_ave
SCARB1	1.47074	-0.212759	-0.614849	-0.643133	C1_ave
IGFBP7	-1.04589	1.00509	0.689384	-0.648582	C2_ave
CLDND1	1.41287	3.71138940994759e-05	-0.759657	-0.653246	C1_ave
CXCL14	-0.977448	0.437687	1.19383	-0.654066	C3_ave
CD9	1.47637	-0.246267	-0.575624	-0.654479	C1_ave
U2AF1L4	1.44918	-0.675192	-0.118251	-0.655741	C1_ave
PPP4R4	0.82331	-1.05244	0.885371	-0.656245	C3_ave
CEP131	-0.60508	-0.200544	1.46798	-0.662351	C3_ave
GP1BB	-1.04344	0.935847	0.771306	-0.663715	C2_ave
PPP1R15A	1.46423	-0.182446	-0.615847	-0.665938	C1_ave
ALKBH8	-0.10547	-0.672621	1.44587	-0.667777	C3_ave
MGST2	-0.538734	-0.272343	1.47947	-0.668397	C3_ave
BCOR	1.4372	-0.0743636	-0.692786	-0.670051	C1_ave
INPP1	-0.14546	-0.636582	1.45587	-0.673829	C3_ave
SH3BP2	1.35765	0.143038	-0.822155	-0.678528	C1_ave
SELENOM	-1.02713	0.972277	0.733889	-0.679041	C2_ave
BEND5	1.48706	-0.423792	-0.383705	-0.679567	C1_ave
HSF4	1.48668	-0.370175	-0.436862	-0.679641	C1_ave
TLCD1	-0.906445	0.315816	1.27107	-0.680441	C3_ave
EARS2	-0.950311	0.428762	1.20339	-0.681846	C3_ave
RASAL1	-0.658783	-0.103369	1.44524	-0.683087	C3_ave
ABL1	1.48475	-0.339836	-0.461522	-0.683392	C1_ave
TRAPPC3	-0.910446	0.331576	1.26247	-0.683601	C3_ave
ZNF511	-1.02097	0.717545	0.987391	-0.683966	C3_ave
CHRD	-0.264637	-0.527401	1.47726	-0.68522	C3_ave
CLN8	1.48294	-0.318968	-0.477773	-0.686202	C1_ave
ARSE	-0.933324	0.394264	1.22561	-0.686548	C3_ave
KPTN	0.215538	-0.851107	1.32456	-0.68899	C3_ave
PCNA	-0.926695	0.385434	1.23141	-0.690149	C3_ave
GSG1L	-1.01501	0.739263	0.970107	-0.694359	C3_ave
RNF144A	1.48487	-0.395147	-0.394403	-0.69532	C1_ave
PTPN5	-0.337369	-0.447325	1.48281	-0.698115	C3_ave
CMAS	-0.486128	-0.293821	1.47928	-0.699335	C3_ave
HYAL2	-1.00488	1.0021	0.703531	-0.700749	C2_ave
SELPLG	0.0495896	-0.742771	1.39673	-0.703548	C3_ave
IFI27	-0.976357	0.579219	1.102	-0.704861	C3_ave
UNC5D	1.32994	-0.828117	0.207102	-0.708929	C1_ave
HIST1H4J	-0.79565	0.159881	1.35212	-0.716349	C3_ave
TWIST1	-0.987867	0.680852	1.0234	-0.716386	C3_ave
FBXL2	1.02645	-0.984658	0.677664	-0.719457	C1_ave
IRX1	1.47073	-0.240311	-0.50974	-0.720677	C1_ave
GAS6	1.40129	0.037443	-0.716884	-0.721848	C1_ave
CAVIN1	1.26238	0.337745	-0.877944	-0.72218	C1_ave
PAPSS2	0.953748	-0.991736	0.762669	-0.72468	C1_ave
UAP1L1	1.42385	-0.030985	-0.667586	-0.725277	C1_ave
SHCBP1	-0.95	0.551523	1.12496	-0.726485	C3_ave
LMNB2	-0.963076	0.602571	1.08701	-0.726503	C3_ave
NR2E1	1.47572	-0.292137	-0.456743	-0.726839	C1_ave
TUSC1	-0.988051	0.968926	0.746025	-0.7269	C2_ave
NSMCE4A	-0.942979	0.53199	1.13912	-0.728133	C3_ave
CTH	1.29007	-0.849131	0.288198	-0.729137	C1_ave
RNASEH2A	-0.982313	0.722955	0.989553	-0.730194	C3_ave
ADGRB1	-0.855821	0.311854	1.27756	-0.733592	C3_ave
TMEM104	-0.98421	0.950355	0.767788	-0.733933	C2_ave
SRPX	1.44776	-0.125167	-0.578491	-0.744099	C1_ave
AP000688.1	-0.484043	-0.23954	1.46781	-0.744223	C3_ave
ITGAE	-0.853108	1.26025	0.344655	-0.751795	C2_ave
COL9A3	-0.937234	0.598706	1.0928	-0.754274	C3_ave
FAM83D	-0.950014	0.666909	1.0395	-0.756398	C3_ave
TRIB3	1.45018	-0.551641	-0.14189	-0.756654	C1_ave
VRK1	-0.968558	0.861984	0.863595	-0.757022	C3_ave
NXPH4	1.39786	0.0452588	-0.68513	-0.757986	C1_ave
MACORIS	-0.286421	-0.421686	1.46972	-0.761616	C3_ave
SLC1A6	-0.116792	-0.565152	1.44425	-0.762305	C3_ave
RAB20	1.33836	0.19247	-0.767628	-0.763206	C1_ave
LRFN1	-0.324087	-0.380637	1.47079	-0.766066	C3_ave
HSPA1A	1.44821	-0.144628	-0.52507	-0.77851	C1_ave
DGAT2	0.165617	-0.732748	1.35006	-0.782932	C3_ave
MRPL52	-0.857147	0.428603	1.21171	-0.783168	C3_ave
MDFI	-0.743782	0.188167	1.34012	-0.784508	C3_ave
SERPINE1	1.36241	0.135715	-0.708898	-0.789228	C1_ave
GPR17	-0.865599	1.18438	0.471947	-0.790727	C2_ave
NGLY1	1.44244	-0.124272	-0.526506	-0.791659	C1_ave
CPVL	-0.930192	0.771655	0.952974	-0.794437	C3_ave
DTYMK	-0.92054	0.702068	1.01363	-0.795154	C3_ave
GFOD2	-0.844326	0.435281	1.20801	-0.798968	C3_ave
HPF1	-0.914549	0.701132	1.01479	-0.801377	C3_ave
FOSL2	1.37559	0.10045	-0.673463	-0.802572	C1_ave
CDYL2	-0.57424	-0.0393054	1.42043	-0.806889	C3_ave
AL022328.4	-0.770256	1.29327	0.28503	-0.80804	C2_ave
SLC3A2	1.44629	-0.477279	-0.159724	-0.809285	C1_ave
RBM38	1.45974	-0.289021	-0.36138	-0.809339	C1_ave
SEC61G	1.45386	-0.217376	-0.425101	-0.81138	C1_ave
ABTB2	1.17746	-0.848366	0.483409	-0.812508	C1_ave
EBPL	-0.855966	0.506455	1.16211	-0.812601	C3_ave
FAM133A	0.145987	-0.687668	1.35691	-0.815228	C3_ave
METRNL	1.42803	-0.0740937	-0.537949	-0.815991	C1_ave
EXOSC3	-0.596706	0.00799886	1.40579	-0.817085	C3_ave
IER5L	1.45427	-0.397068	-0.238261	-0.818942	C1_ave
CKS1B	-0.44229	-0.184309	1.44778	-0.821182	C3_ave
HS3ST2	0.667942	-0.886099	1.04312	-0.824968	C3_ave
ARF5	-0.397394	-0.227627	1.45158	-0.826555	C3_ave
CKLF	-0.773015	0.332475	1.26786	-0.827315	C3_ave
SPRY1	1.28672	0.296703	-0.755076	-0.828352	C1_ave
IGFBP2	1.43244	-0.105292	-0.495669	-0.831476	C1_ave
CLEC2B	1.43249	-0.107549	-0.491191	-0.833749	C1_ave
PACC1	-0.89331	0.797961	0.931052	-0.835703	C3_ave
NOP16	-0.799111	0.413788	1.22124	-0.835921	C3_ave
DNAJC12	1.3505	-0.671288	0.157812	-0.837025	C1_ave
PRRG2	-0.733835	0.274083	1.29774	-0.837991	C3_ave
SHISA4	-0.780094	0.376386	1.24308	-0.839371	C3_ave
MRPL11	-0.562214	-0.00426295	1.4065	-0.840027	C3_ave
JUN	1.40179	0.0113774	-0.571825	-0.841345	C1_ave
NAA38	-0.596377	0.0505618	1.38934	-0.84352	C3_ave
HTT-AS	0.434495	-0.796799	1.20845	-0.846149	C3_ave
PPP1R16B	-0.63352	0.115346	1.36613	-0.847958	C3_ave
NFKBIA	1.17759	0.48317	-0.810805	-0.849955	C1_ave
ZNF771	-0.623254	1.36929	0.105683	-0.85172	C2_ave
PHF5A	-0.337407	-0.253135	1.44586	-0.855318	C3_ave
NOC4L	-0.673522	0.196995	1.33234	-0.855817	C3_ave
PGAM1	1.44599	-0.308079	-0.280182	-0.857729	C1_ave
NEK7	1.43199	-0.442234	-0.131533	-0.85822	C1_ave
TXNL4B	0.661984	-0.85151	1.04837	-0.858848	C3_ave
INF2	1.42475	-0.0966842	-0.465481	-0.862588	C1_ave
MIF	1.43228	-0.143565	-0.423481	-0.865233	C1_ave
PHF11	-0.85472	0.718253	1.00211	-0.865644	C3_ave
PFDN2	-0.686852	0.245522	1.30937	-0.868043	C3_ave
DCTPP1	-0.712208	0.29818	1.28361	-0.869587	C3_ave
AC067773.1	-0.857641	0.950653	0.777018	-0.87003	C2_ave
MMP15	-0.734871	1.25673	0.349155	-0.871019	C2_ave
ACYP2	-0.509351	-0.0261799	1.40717	-0.871638	C3_ave
SLC52A2	-0.820361	0.59782	1.09739	-0.874847	C3_ave
STEAP3	-0.415262	-0.137163	1.42864	-0.87621	C3_ave
ZNF618	-0.84572	0.755632	0.969631	-0.879543	C3_ave
HSPA1B	1.33737	0.178997	-0.636313	-0.880057	C1_ave
SLIRP	-0.702366	0.309132	1.27685	-0.883615	C3_ave
TLE1	1.4091	-0.0468409	-0.475738	-0.88652	C1_ave
IDUA	-0.800315	1.11548	0.572325	-0.887492	C2_ave
SERP2	-0.0721667	-0.440639	1.41164	-0.898834	C3_ave
ITGB8	-0.54962	1.37262	0.0759178	-0.898922	C2_ave
SAP30	1.42385	-0.363291	-0.157266	-0.903293	C1_ave
HAGH	-0.733032	0.427853	1.20924	-0.904066	C3_ave
NDUFB1	-0.781909	0.577978	1.11037	-0.906441	C3_ave
TCN2	-0.824612	0.869787	0.861286	-0.906461	C2_ave
RPL23A	-0.428949	-0.0644029	1.40645	-0.913099	C3_ave
SEL1L3	-0.0865678	-0.410851	1.4106	-0.913184	C3_ave
CD14	-0.0437249	1.401	-0.439671	-0.9176	C2_ave
SPOCK2	-0.788622	0.654145	1.05241	-0.917934	C3_ave
FAM71D	-0.616398	0.221252	1.31405	-0.918902	C3_ave
NIF3L1	-0.80016	0.909807	0.818671	-0.928317	C2_ave
TTYH1	-0.797966	0.890424	0.838678	-0.931136	C2_ave
NDUFA12	-0.675808	0.378529	1.23395	-0.936674	C3_ave
SMIM29	1.23111	0.383418	-0.676844	-0.937682	C1_ave
AC044849.1	0.451368	1.19148	-0.704903	-0.937948	C2_ave
ABCB8	-0.746379	0.575785	1.10922	-0.938627	C3_ave
ABHD16A	-0.707414	0.460271	1.18592	-0.938779	C3_ave
ARHGAP45	0.376907	-0.672105	1.23449	-0.939288	C3_ave
FAM20C	1.38096	0.0159857	-0.456636	-0.940309	C1_ave
SREBF1	1.26923	0.309094	-0.634278	-0.944042	C1_ave
NIM1K	1.41087	-0.27657	-0.186614	-0.94769	C1_ave
CLBA1	1.41053	-0.189397	-0.272235	-0.948901	C1_ave
DEPP1	1.06398	0.635169	-0.747251	-0.951901	C1_ave
SETD1A	-0.688317	0.449951	1.19048	-0.952114	C3_ave
C7orf26	-0.596677	0.261804	1.28979	-0.954919	C3_ave
PTPRJ	-0.471024	0.066826	1.36227	-0.95807	C3_ave
SSNA1	-0.536753	0.168823	1.32758	-0.95965	C3_ave
HAS2-AS1	1.40614	-0.206469	-0.238925	-0.960751	C1_ave
GTPBP6	-0.371706	-0.0561464	1.39018	-0.962329	C3_ave
GOT1	-0.0466481	-0.37818	1.38812	-0.963291	C3_ave
TRAPPC5	-0.28697	-0.150241	1.40172	-0.964504	C3_ave
PSMA3	-0.707118	0.544216	1.128	-0.965102	C3_ave
NUDT15	-0.250188	-0.173482	1.39876	-0.975085	C3_ave
PQBP1	-0.315005	-0.0962885	1.39032	-0.979031	C3_ave
WDR90	1.08413	0.603284	-0.707656	-0.97976	C1_ave
GRASP	-0.624025	0.378076	1.22692	-0.980974	C3_ave
SLC22A5	-0.69929	1.0992	0.581964	-0.981872	C2_ave
NDUFB6	-0.637039	0.420426	1.20237	-0.98576	C3_ave
CASKIN1	-0.570594	0.289737	1.26982	-0.988959	C3_ave
CCDC130	1.05139	-0.706287	0.644816	-0.989921	C1_ave
DBP	1.31	0.19484	-0.514046	-0.990799	C1_ave
PLOD1	1.16305	0.48378	-0.654231	-0.992599	C1_ave
ZNF367	-0.700875	0.636661	1.05714	-0.992924	C3_ave
SF3B4	-0.141666	-0.253698	1.38878	-0.993412	C3_ave
ALYREF	-0.594707	0.351658	1.23802	-0.99497	C3_ave
CITED2	1.30141	0.213038	-0.518307	-0.996142	C1_ave
NECTIN1	1.30252	0.206987	-0.508484	-1.00102	C1_ave
ID3	-0.678416	1.09192	0.587588	-1.0011	C2_ave
SCARNA9	1.30508	0.199663	-0.502576	-1.00216	C1_ave
RCOR2	1.37816	-0.258168	-0.108988	-1.01101	C1_ave
COA4	-0.571194	0.346934	1.23646	-1.0122	C3_ave
AC011995.2	-0.00662675	-0.338561	1.36124	-1.01605	C3_ave
COX6C	-0.511021	0.253827	1.2778	-1.02061	C3_ave
CHST1	-0.482093	0.216993	1.29129	-1.02619	C3_ave
NAA20	-0.595497	0.440738	1.18172	-1.02697	C3_ave
L3MBTL4	-0.563762	0.374094	1.21828	-1.02861	C3_ave
PRKRIP1	1.2786	0.244445	-0.491695	-1.03135	C1_ave
SCG2	1.33575	0.0701368	-0.369347	-1.03654	C1_ave
RTN4R	0.0729576	-0.366261	1.33356	-1.04026	C3_ave
DOK1	1.1432	-0.587775	0.49474	-1.05017	C1_ave
PER1	1.35517	-0.0690777	-0.235789	-1.0503	C1_ave
TMEM60	0.500474	-0.582839	1.13809	-1.05573	C3_ave
SNRPG	-0.543891	0.414691	1.18796	-1.05876	C3_ave
ITGB4	1.13143	0.508144	-0.577358	-1.06222	C1_ave
SLC35B1	-0.421381	0.197299	1.28644	-1.06235	C3_ave
INTS4	0.331428	-0.489069	1.22742	-1.06978	C3_ave
BRI3	1.32976	-0.283928	0.0267473	-1.07258	C1_ave
SEZ6	-0.615596	0.864117	0.835808	-1.08433	C2_ave
SMIM4	-0.376961	0.177531	1.2843	-1.08487	C3_ave
NUP98	-0.268135	0.0353781	1.32049	-1.08773	C3_ave
ZNF274	1.19555	0.382435	-0.489498	-1.08849	C1_ave
HSPA4L	1.07993	0.573375	-0.563704	-1.0896	C1_ave
VGF	1.14927	0.46265	-0.517884	-1.09404	C1_ave
BRIX1	-0.254056	0.0318864	1.31727	-1.0951	C3_ave
FZD8	1.32748	-0.0486846	-0.182352	-1.09644	C1_ave
NDUFB3	-0.425029	0.290992	1.23443	-1.10039	C3_ave
COX6A1	-0.406485	0.263511	1.24518	-1.10221	C3_ave
BX664615.2	-0.558846	0.615124	1.04604	-1.10232	C3_ave
MTERF3	0.40259	-0.475994	1.17877	-1.10537	C3_ave
MOGS	-0.381304	0.236293	1.25324	-1.10823	C3_ave
USF1	-0.518902	0.520996	1.10785	-1.10994	C3_ave
HPCAL4	-0.564028	0.708682	0.96911	-1.11376	C3_ave
LMF1	-0.562633	0.956002	0.723135	-1.1165	C2_ave
ATP5PD	-0.531498	0.600832	1.05025	-1.11959	C3_ave
ZNF530	-0.546001	0.992044	0.676494	-1.12254	C2_ave
PDCD5	-0.364124	0.243029	1.24398	-1.12288	C3_ave
GRID1	-0.334424	0.205162	1.25579	-1.12653	C3_ave
INTS8	-0.239381	0.0785213	1.28948	-1.12862	C3_ave
NDUFAF1	-0.459903	0.443986	1.14621	-1.13029	C3_ave
CCDC22	-0.549742	0.778127	0.902229	-1.13061	C3_ave
GTF2B	0.00545827	-0.173102	1.29954	-1.1319	C3_ave
EFNA1	1.20846	0.318393	-0.394239	-1.13262	C1_ave
FAM102A	1.2314	0.256648	-0.349905	-1.13814	C1_ave
WDR20	-0.490809	0.556047	1.07368	-1.13892	C3_ave
AFG3L2	-0.243436	0.106986	1.27653	-1.14008	C3_ave
HAND2	-0.273575	0.159184	1.25996	-1.14557	C3_ave
INTS5	-0.065657	-0.0786884	1.29264	-1.14829	C3_ave
CCDC51	-0.452391	0.502398	1.10231	-1.15232	C3_ave
DUSP1	1.11822	0.468126	-0.424246	-1.1621	C1_ave
KRT10	-0.129944	0.0301171	1.27	-1.17017	C3_ave
LONP1	1.24143	-0.23604	0.167281	-1.17267	C1_ave
NDUFB7	-0.486931	0.776956	0.883866	-1.17389	C3_ave
ALKBH2	-0.0952657	0.0100033	1.26476	-1.1795	C3_ave
SLC22A17	-0.40443	0.497022	1.09061	-1.1832	C3_ave
CMTM5	-0.207008	0.161463	1.23315	-1.18761	C3_ave
PLGRKT	-0.466124	0.873482	0.780391	-1.18775	C2_ave
C18orf21	0.488344	-0.393664	1.09329	-1.18797	C3_ave
HPS6	-0.441835	0.991342	0.639315	-1.18882	C2_ave
KCNMB2-AS1	-0.309777	0.323171	1.17641	-1.18981	C3_ave
MCCC1	-0.448475	0.676171	0.962196	-1.18989	C3_ave
GRIK1	-0.438209	0.653047	0.978496	-1.19333	C3_ave
COPB2	-0.182832	0.155211	1.22668	-1.19906	C3_ave
PDCL3	-0.421201	0.624184	0.996776	-1.19976	C3_ave
A1BG	1.21588	-0.206234	0.191383	-1.20103	C1_ave
TNFRSF19	1.15004	-0.294284	0.35463	-1.21039	C1_ave
PYCR2	-0.428849	0.76197	0.877471	-1.21059	C3_ave
CHMP2A	-0.424354	0.909743	0.72542	-1.21081	C2_ave
FAM89B	-0.402567	0.988629	0.625886	-1.21195	C2_ave
LINC01023	0.0135584	-0.025353	1.23046	-1.21866	C3_ave
PLXNB2	1.1311	-0.28361	0.376586	-1.22408	C1_ave
BRD8	-0.234837	0.30473	1.15869	-1.22859	C3_ave
HSPA5	1.19495	0.191953	-0.157959	-1.22894	C1_ave
GPX7	-0.282463	0.408945	1.10829	-1.23477	C3_ave
PCDHB5	-0.230382	1.14613	0.32123	-1.23698	C2_ave
FBXL16	-0.290686	0.435662	1.09267	-1.23765	C3_ave
ZZEF1	1.1813	-0.157535	0.214636	-1.2384	C1_ave
PPIB	-0.375315	0.705803	0.90862	-1.23911	C3_ave
MRPL1	-0.165486	0.236784	1.17142	-1.24271	C3_ave
SPATA13	1.06323	0.482682	-0.303031	-1.24288	C1_ave
PRPF19	-0.255807	0.388318	1.11166	-1.24418	C3_ave
GET3	-0.203497	0.304971	1.14518	-1.24665	C3_ave
SNRPF	-0.341822	0.616897	0.972589	-1.24766	C3_ave
ZNF90	1.01081	-0.322722	0.560767	-1.24886	C1_ave
NAGPA	-0.0583775	0.119367	1.19026	-1.25125	C3_ave
LSM6	-0.35875	0.80508	0.807257	-1.25359	C3_ave
HDHD5	1.03855	0.509652	-0.29286	-1.25535	C1_ave
EIF3L	-0.0565555	1.17998	0.135937	-1.25936	C2_ave
NDUFB4	-0.345887	0.846769	0.758991	-1.25987	C2_ave
PRRC2A	1.16492	-0.1087	0.204473	-1.26069	C1_ave
DDT	0.635438	-0.322394	0.948757	-1.2618	C3_ave
CLPTM1	-0.334811	0.841801	0.759114	-1.2661	C2_ave
LY96	1.10566	0.360593	-0.198082	-1.26817	C1_ave
MARS	-0.323645	0.849024	0.74637	-1.27175	C2_ave
CDC26	0.055753	0.0478124	1.17076	-1.27433	C3_ave
COMMD5	-0.288552	0.600604	0.963644	-1.2757	C3_ave
TMEM208	-0.122225	0.264256	1.13421	-1.27624	C3_ave
SLC38A6	0.987443	-0.271465	0.562595	-1.27857	C1_ave
HDGFL2	-0.0459919	0.176255	1.15108	-1.28134	C3_ave
RSRP1	1.1507	0.0249005	0.113723	-1.28932	C1_ave
ITM2C	-0.136562	1.10083	0.325517	-1.28979	C2_ave
GUSB	-0.220138	0.485714	1.02487	-1.29045	C3_ave
ZNF337	0.95609	0.591308	-0.254552	-1.29285	C1_ave
COL16A1	-0.139792	1.09005	0.343635	-1.29389	C2_ave
CSNK1G2	-0.214344	0.493395	1.01626	-1.29531	C3_ave
PSMD6	-0.016691	0.185788	1.13013	-1.29923	C3_ave
AUH	1.08558	0.327203	-0.107867	-1.30492	C1_ave
MRPS22	0.767491	-0.245704	0.791356	-1.31314	C3_ave
DDRGK1	0.507977	-0.184978	0.990798	-1.3138	C3_ave
PHLDA2	-0.0881744	0.341555	1.06567	-1.31905	C3_ave
PTX3	0.388365	-0.114878	1.04617	-1.31966	C3_ave
CNIH4	0.485995	-0.157106	0.994228	-1.32312	C3_ave
PET100	-0.222646	0.724301	0.82155	-1.32321	C3_ave
JUNB	0.914248	0.609656	-0.200111	-1.32379	C1_ave
UNC50	-0.22107	0.790902	0.755096	-1.32493	C2_ave
PPP2R3B	-0.211504	0.686594	0.851261	-1.32635	C3_ave
DNAH10OS	0.0429614	0.195208	1.09164	-1.3298	C3_ave
PEX3	0.276283	-0.00147773	1.06383	-1.33863	C3_ave
IFRD2	-0.0546695	1.03737	0.3566	-1.3393	C2_ave
KLF15	0.978329	-0.0894843	0.461073	-1.34992	C1_ave
KATNAL1	1.04014	0.00412894	0.306376	-1.35064	C1_ave
MRPL16	0.957034	-0.0927415	0.490346	-1.35464	C1_ave
GGH	-0.0870546	0.528347	0.923011	-1.3643	C3_ave
ATAD3B	-0.124112	0.74246	0.74964	-1.36799	C3_ave
CD63	-0.123449	0.735969	0.7557	-1.36822	C3_ave
SOCS1	0.261674	0.0846307	1.02359	-1.3699	C3_ave
CHERP	1.03257	0.165783	0.171636	-1.36999	C1_ave
HEXA	0.13608	1.03059	0.203694	-1.37036	C2_ave
PRDX4	0.852676	0.614794	-0.09411	-1.37336	C1_ave
ADK	-0.101514	0.72711	0.751467	-1.37706	C3_ave
AC009133.1	0.033439	0.397996	0.956334	-1.38777	C3_ave
LRPAP1	0.148687	0.246636	0.99375	-1.38907	C3_ave
SPRED2	0.0313295	0.427698	0.93469	-1.39372	C3_ave
DHPS	-0.00911997	0.854708	0.554928	-1.40052	C2_ave
TSG101	0.556865	-0.000729509	0.847822	-1.40396	C3_ave
LMF2	-0.0163038	0.790905	0.63108	-1.40568	C2_ave
SIVA1	0.89597	0.0436753	0.466624	-1.40627	C1_ave
ACTL6A	0.953654	0.178621	0.27577	-1.40804	C1_ave
LZTS1	0.0650888	0.471303	0.87849	-1.41488	C3_ave
GOLGA8B	0.0263282	0.819572	0.56948	-1.41538	C2_ave
GLA	0.0629719	0.520874	0.838184	-1.42203	C3_ave
GNPTG	0.20895	0.920157	0.293412	-1.42252	C2_ave
IFI27L1	0.0786386	0.8525	0.491915	-1.42305	C2_ave
MYCN	0.619106	0.0425264	0.76372	-1.42535	C3_ave
MFSD5	0.0468709	0.669866	0.712199	-1.42894	C3_ave
ACTR10	0.0895014	0.513052	0.827269	-1.42982	C3_ave
SLC25A12	0.815553	0.0984668	0.519582	-1.4336	C1_ave
GAS2L1	0.163203	0.412218	0.860742	-1.43616	C3_ave
MYPOP	0.126708	0.511835	0.802803	-1.44135	C3_ave
EMILIN1	0.203031	0.854868	0.384398	-1.4423	C2_ave
GAL	0.794588	0.174798	0.481801	-1.45119	C1_ave
INTS3	0.314668	0.822735	0.319343	-1.45675	C2_ave
DDOST	0.170918	0.557763	0.72978	-1.45846	C3_ave
WASHC5	0.644255	0.615248	0.210854	-1.47036	C1_ave
SPNS1	0.219458	0.622534	0.63015	-1.47214	C3_ave
CHPF2	0.500426	0.718371	0.253962	-1.47276	C2_ave
NPHP4	0.756345	0.339543	0.377304	-1.47319	C1_ave
FAM216A	0.325804	0.394898	0.752798	-1.4735	C3_ave
NCSTN	0.512857	0.67956	0.28817	-1.48059	C2_ave
ICE1	0.707711	0.37471	0.40031	-1.48273	C1_ave
NELFB	0.565236	0.301582	0.6187	-1.48552	C3_ave
SYVN1	0.567811	0.611137	0.307505	-1.48645	C2_ave
POMZP3	0.331016	0.49746	0.658091	-1.48657	C3_ave
ZNF830	0.635478	0.532775	0.318623	-1.48688	C1_ave
NUDCD2	0.543614	0.608599	0.337757	-1.48997	C2_ave
FLII	0.421831	0.579829	0.495211	-1.49687	C2_ave
NSUN6	0.541346	0.534655	0.421739	-1.49774	C1_ave

## Sheet: GBM_GeneScoreMatrix
C1_ave	C2_ave	C3_ave	C4_ave	grp
CALML3-AS1	-0.9965	1.3369	-0.454587	0.114188	C2_ave
KRTAP9-2	-0.829725	0.670208	-0.881921	1.04144	C4_ave
ANGPTL4	1.49502	-0.424275	-0.611727	-0.459018	C1_ave
MIR4750	1.4874	-0.442903	-0.370576	-0.673917	C1_ave
INHA	1.46421	-0.562636	-0.708774	-0.192798	C1_ave
PCDHB2	-1.47907	0.426177	0.721919	0.330977	C3_ave
MIR6730	1.45566	-0.338405	-0.825478	-0.291773	C1_ave
SNCG	-1.26787	-0.222135	1.0864	0.403606	C3_ave
ACSM6	-1.38784	-0.0627205	0.819845	0.63072	C3_ave
FRG2B	-1.27242	-0.292327	0.593563	0.971179	C4_ave
MIR210HG	1.45019	-0.131968	-0.732213	-0.586006	C1_ave
OR52I2	1.01622	-0.429655	-1.19069	0.60412	C1_ave
ADM	1.47383	-0.397344	-0.751001	-0.325485	C1_ave
CAND1.11	1.46052	-0.381281	-0.803379	-0.275857	C1_ave
LOC100132686	1.34807	0.0703281	-1.00233	-0.416065	C1_ave
SHMT2	1.49832	-0.433824	-0.520822	-0.543673	C1_ave
SNORD114-31	1.43312	-0.519088	-0.816864	-0.0971698	C1_ave
LOC100128770	1.36465	-0.12395	-1.0403	-0.200401	C1_ave
BICDL2	1.20815	0.0640708	-1.23902	-0.0332013	C1_ave
PRTN3	1.4812	-0.434283	-0.709772	-0.337145	C1_ave
ELANE	1.44834	-0.312844	-0.850381	-0.285115	C1_ave
MIR643	1.41509	-0.0216636	-0.811281	-0.58214	C1_ave
LINC01280	1.40679	-0.630625	-0.789346	0.0131766	C1_ave
BHLHE40	1.48137	-0.3191	-0.700083	-0.462183	C1_ave
SNORD69	1.40322	0.0128343	-0.826742	-0.589317	C1_ave
LINC00266-3	0.717689	-0.172254	-1.34661	0.801177	C4_ave
VEGFA	1.47092	-0.312529	-0.763303	-0.395086	C1_ave
SNORA20	-1.22042	0.470103	1.08512	-0.334811	C3_ave
MIR199B	-1.29605	0.337447	1.09042	-0.131821	C3_ave
MIR6500	-1.35436	0.73188	-0.155847	0.778322	C4_ave
LCE2A	-0.556158	-0.297592	-0.630878	1.48463	C4_ave
SMCP	-1.18284	-0.0342621	-0.0468258	1.26393	C4_ave
OR10Z1	-0.617429	-0.216197	-0.637837	1.47146	C4_ave
TEDDM1	-1.33824	-0.150655	0.941949	0.546945	C3_ave
OR1C1	-0.743734	-0.225044	-0.497179	1.46596	C4_ave
OR11L1	-1.12975	0.453836	-0.46493	1.14085	C4_ave
OR2T34	-1.11365	0.263196	-0.389898	1.24036	C4_ave
LOC101929646	-0.643225	-0.0792685	-0.715549	1.43804	C4_ave
PDE6C	-0.979467	0.302667	-0.588963	1.26576	C4_ave
LMNTD2	1.43632	-0.148273	-0.437289	-0.850756	C1_ave
OR51B5	-0.639012	-0.162432	-0.658552	1.46	C4_ave
OR51B6	-0.511532	-0.439078	-0.547856	1.49847	C4_ave
OR51M1	-0.682592	-0.239257	-0.551973	1.47382	C4_ave
OR52N4	-1.00184	-0.163503	-0.220619	1.38597	C4_ave
MIR7154	-0.774682	-0.226173	-0.460785	1.46164	C4_ave
OR4X1	-0.738178	-0.284924	-0.450359	1.47346	C4_ave
OR4A5	-0.619525	-0.385982	-0.487622	1.49313	C4_ave
UCP3	-1.2266	0.000789287	0.00292303	1.22289	C4_ave
MIR4490	-0.810352	-0.00650735	-0.593982	1.41084	C4_ave
MIR34B	-0.782311	0.289423	-0.798246	1.29113	C4_ave
MIR34C	-0.702634	0.559644	-0.973225	1.11622	C4_ave
KERA	-0.812577	0.0511784	-0.631041	1.39244	C4_ave
LUM	-1.2585	0.167812	-0.0844247	1.17511	C4_ave
SNORD102	1.4317	-0.513514	-0.0950728	-0.82311	C1_ave
GJD2	-0.847496	-0.299435	-0.302424	1.44935	C4_ave
LINC00254	-1.2324	0.116444	-0.0919997	1.20796	C4_ave
ANKS4B	-0.908723	0.182777	-0.605871	1.33182	C4_ave
MIR1273H	-1.10717	0.375434	-0.460421	1.19216	C4_ave
BCKDK	1.29235	0.0414967	-0.19865	-1.13519	C1_ave
NOL3	1.49605	-0.419513	-0.481725	-0.594808	C1_ave
SPATA22	-1.06585	-0.260807	-0.0134031	1.34006	C4_ave
MIR6787	1.35253	0.150631	-0.656106	-0.847054	C1_ave
MIR6718	-0.837559	-0.179752	-0.426418	1.44373	C4_ave
BEST2	-1.46558	0.398138	0.284859	0.782579	C4_ave
MIR5196	-0.783681	-0.0225216	-0.611875	1.41808	C4_ave
LOC105372397	-1.23332	0.752519	-0.390883	0.871687	C4_ave
MIR526A1	-0.914326	-0.0187331	-0.463082	1.39614	C4_ave
LOC643406	-0.88872	-0.148522	-0.389724	1.42697	C4_ave
SNORA71B	1.06269	0.359103	-0.106326	-1.31546	C1_ave
SNORA71A	0.956946	0.318426	0.127027	-1.4024	C1_ave
KRTAP7-1	-0.92637	0.203179	-0.597325	1.32052	C4_ave
LRRIQ4	-0.762498	0.284302	-0.815282	1.29348	C4_ave
LINC01587	1.40588	-0.344666	-0.117315	-0.943899	C1_ave
FDCSP	-0.961242	0.0534211	-0.457432	1.36525	C4_ave
MYOZ2	-0.701622	-0.0614573	-0.670317	1.4334	C4_ave
PCDHB8	-1.1618	-0.244537	0.154758	1.25158	C4_ave
PCDHB16	-1.16522	-0.462694	0.58689	1.04103	C4_ave
SPINK14	-0.839338	0.0140411	-0.575976	1.40127	C4_ave
FAM153B	-1.4164	0.356928	0.139113	0.920359	C4_ave
SNORD48	0.665318	0.833215	-0.140866	-1.35767	C2_ave
MIR586	-1.17165	0.51325	-0.428117	1.08652	C4_ave
DEFB112	-0.459539	-0.224874	-0.776732	1.46114	C4_ave
MIR548A2	-0.672546	-0.648076	-0.132046	1.45267	C4_ave
MIR96	-1.24741	-0.185167	0.27837	1.15421	C4_ave
CYP11B2	-0.899001	0.113442	-0.574272	1.35983	C4_ave
OR1K1	-1.06252	-0.220933	-0.0648873	1.34834	C4_ave
SPANXN5	-0.849558	-0.49562	-0.0783632	1.42354	C4_ave
MIR106A	-1.02163	-0.0484368	-0.296048	1.36612	C4_ave
SPRR2D	-0.779152	0.570553	-0.907044	1.11564	C4_ave
OR2T8	-0.089457	1.09576	-1.30471	0.298402	C2_ave
CTSG	-0.126207	0.475672	-1.33593	0.986462	C4_ave
SNORD115-35	0.744292	0.861928	-1.25761	-0.348612	C2_ave
ODAM	0.309007	0.691339	-1.48155	0.481208	C2_ave
OR9A4	-0.0620174	1.2269	-1.21978	0.0548992	C2_ave
OR51T1	-0.538921	-0.344604	-0.607166	1.49069	C4_ave
OR52E2	-0.232416	-0.761589	-0.470453	1.46446	C4_ave
OR5D18	-0.975307	-0.256236	-0.166779	1.39832	C4_ave
OR8K3	-0.429095	-0.394604	-0.665398	1.4891	C4_ave
OR8K1	-0.532624	-0.517176	-0.449215	1.49902	C4_ave
OOSP2	-0.459457	-0.581058	-0.456968	1.49748	C4_ave
CASP4	-0.344341	-0.342201	-0.781153	1.46769	C4_ave
TPSG1	0.263554	-0.64463	-0.914537	1.29561	C4_ave
KIR3DL1	0.229431	-0.711659	-0.836993	1.31922	C4_ave
WFDC11	-0.41643	-0.447519	-0.629418	1.49337	C4_ave
KRTAP13-2	-0.253139	-0.340282	-0.853084	1.4465	C4_ave
C6orf48	0.640095	0.884838	-0.194738	-1.33019	C2_ave
LOC100287834	-0.502021	-0.934883	0.0697517	1.36715	C4_ave
CCDC166	-0.523209	-0.384796	-0.586658	1.49466	C4_ave
MIR513A2	-0.385156	-0.741498	-0.349679	1.47633	C4_ave
CNKSR1	-0.272635	-0.651604	-0.556205	1.48044	C4_ave
ASB17	-0.308684	0.0940807	-1.09121	1.30581	C4_ave
GBP3	-0.305117	0.254578	-1.16654	1.21708	C4_ave
TSHB	-0.829105	0.385475	-0.79445	1.23808	C4_ave
LSP1P5	0.23676	-0.401964	-1.09399	1.25919	C4_ave
TCHH	-0.223116	0.153555	-1.1744	1.24396	C4_ave
LCE1C	0.195157	-0.0268837	-1.29802	1.12975	C4_ave
LCE1B	-0.405503	-0.0062715	-0.966876	1.37865	C4_ave
PGLYRP3	-0.254175	-0.400371	-0.804293	1.45884	C4_ave
OR6K3	-0.55343	0.181799	-0.952519	1.32415	C4_ave
OR10J3	-0.470426	-0.228201	-0.76482	1.46345	C4_ave
PACERR	0.280575	-0.143514	-1.27088	1.13382	C4_ave
OR2C3	-0.384946	0.122961	-1.05273	1.31471	C4_ave
OR2L5	0.174002	0.00829884	-1.30627	1.12397	C4_ave
OR2M3	-0.256344	-0.190054	-0.959706	1.4061	C4_ave
OR2M4	-0.760559	0.12238	-0.730419	1.3686	C4_ave
OR2M7	0.081524	-0.342679	-1.06144	1.3226	C4_ave
OR14C36	-0.507122	0.17307	-0.985597	1.31965	C4_ave
OR2T5	-0.719343	-0.300309	-0.457778	1.47743	C4_ave
OR2G6	-0.466266	1.01483	-1.16934	0.620775	C2_ave
OR2T35	-1.01601	0.638774	-0.674087	1.05133	C4_ave
OR14I1	-0.102534	-0.277462	-1.0017	1.3817	C4_ave
LOC101928834	-0.592498	0.0204514	-0.828631	1.40068	C4_ave
FAM170B	-0.0214465	0.0879476	-1.25587	1.18937	C4_ave
A1CF	-0.350607	-0.293812	-0.814257	1.45868	C4_ave
PCDH15	-0.511294	-0.169183	-0.772963	1.45344	C4_ave
LOC105378311	-0.802239	0.215648	-0.740597	1.32719	C4_ave
MIR548F1	-0.755859	-0.115182	-0.573453	1.44449	C4_ave
ZWINT	0.0778103	-0.130373	-1.19347	1.24603	C4_ave
LIPF	-0.834699	0.822407	-0.895754	0.908046	C4_ave
LIPK	-0.326892	0.0428692	-1.05192	1.33595	C4_ave
SLC18A2	-0.211744	-0.282366	-0.926265	1.42038	C4_ave
MRGPRE	-0.577954	-0.104995	-0.75892	1.44187	C4_ave
OR51E2	0.57519	-0.591579	-1.06862	1.08501	C4_ave
OR51A4	-0.33216	0.0828155	-1.06942	1.31877	C4_ave
OR51Q1	-0.357707	0.405254	-1.18711	1.13956	C4_ave
TRIM6	-0.258545	-0.389254	-0.810079	1.45788	C4_ave
OR56B1	0.314483	-0.0299275	-1.33805	1.05349	C4_ave
OR52N1	-0.786755	0.752544	-0.935288	0.9695	C4_ave
MTRNR2L8	-0.22643	-0.483922	-0.754384	1.46474	C4_ave
KCNA4	-0.0934209	-0.373759	-0.937403	1.40458	C4_ave
TRIM49B	-0.268576	0.171776	-1.15445	1.25125	C4_ave
TRIM48	-0.548381	0.000910609	-0.855295	1.40276	C4_ave
OR4A16	-0.102149	-0.122934	-1.10177	1.32686	C4_ave
OR5F1	-0.61977	-0.162657	-0.677274	1.4597	C4_ave
OR8H2	0.527082	0.666208	-1.48163	0.288335	C2_ave
OR8H3	-0.399508	0.125727	-1.0436	1.31738	C4_ave
OR8J3	-0.202329	-0.096189	-1.05599	1.35451	C4_ave
OR8K5	0.00830798	0.190152	-1.31251	1.11405	C4_ave
OR5J2	-0.380614	0.22031	-1.10174	1.26205	C4_ave
OR8U1	0.00449439	0.258139	-1.33524	1.07261	C4_ave
OR5R1	-0.193643	0.398901	-1.2821	1.07684	C4_ave
OR5M9	-0.516695	0.257069	-1.01763	1.27725	C4_ave
OR5AR1	-0.139273	0.0576395	-1.1786	1.26023	C4_ave
MS4A2	-0.189519	-0.10891	-1.05654	1.35497	C4_ave
GPHA2	0.0144677	-0.385855	-0.993701	1.36509	C4_ave
LOC105369443	-0.43492	-0.396085	-0.658898	1.4899	C4_ave
MMP1	-0.259471	0.0866196	-1.11986	1.29271	C4_ave
OR8D4	0.178931	-0.130148	-1.23886	1.19007	C4_ave
PATE3	0.885141	-0.347917	-1.25633	0.719107	C1_ave
LINC01395	-0.314344	0.323621	-1.1871	1.17782	C4_ave
FGF23	-0.534051	-0.112875	-0.792957	1.43988	C4_ave
ACSM4	-0.232874	-0.222499	-0.953961	1.40933	C4_ave
CLEC4C	-0.0618966	-0.100004	-1.13828	1.30018	C4_ave
KLRF2	-0.265329	-0.346176	-0.83941	1.45091	C4_ave
RERGL	-0.348314	-0.0494186	-0.983745	1.38148	C4_ave
MIR6505	0.193294	-0.443291	-1.04438	1.29437	C4_ave
OR8S1	-0.764751	0.556422	-0.916582	1.12491	C4_ave
PPFIA2-AS1	-0.451613	-0.077234	-0.886716	1.41556	C4_ave
LINC02426	-0.504935	0.124106	-0.962218	1.34305	C4_ave
TSPAN19	-0.341798	0.447479	-1.20985	1.10417	C4_ave
MIR4495	-0.374042	0.138946	-1.06844	1.30354	C4_ave
FZD10	-0.562755	-0.056262	-0.805963	1.42498	C4_ave
PRR20B	-0.162669	-0.18685	-1.02473	1.37425	C4_ave
LINC02338	-0.458216	-0.133911	-0.84341	1.43554	C4_ave
LINC02339	-0.497951	-0.195587	-0.765277	1.45882	C4_ave
LOC102723968	-0.663093	-0.233296	-0.577507	1.4739	C4_ave
ATXN8OS	-0.485038	0.117953	-0.974786	1.34187	C4_ave
LINC00380	-0.387679	-0.204316	-0.851333	1.44333	C4_ave
OR4K15	-0.581735	-0.198974	-0.686038	1.46675	C4_ave
EDDM3B	-0.576642	-0.174712	-0.709379	1.46073	C4_ave
ECRP	-0.131378	-0.173827	-1.05279	1.358	C4_ave
MIR4503	-0.710936	0.0664483	-0.746042	1.39053	C4_ave
LINC00517	-0.428515	0.00560398	-0.956217	1.37913	C4_ave
LOC101928791	-0.355485	-0.16429	-0.904491	1.42427	C4_ave
SNORD113-4	-0.375216	-0.416658	-0.693117	1.48499	C4_ave
SNORD114-24	-0.596423	0.185233	-0.918111	1.3293	C4_ave
MIR1185-1	-0.0357889	-0.210475	-1.08602	1.33228	C4_ave
SNORD115-3	0.420779	-0.833203	-0.804647	1.21707	C4_ave
SNORD115-4	0.0199754	-0.559624	-0.857299	1.39695	C4_ave
SNORD115-5	0.417288	-0.612507	-1.00504	1.20025	C4_ave
SNORD115-9	-0.299373	-0.0718507	-1.00525	1.37647	C4_ave
SNORD115-13	-0.0576031	0.0741033	-1.23117	1.21467	C4_ave
SNORD115-20	0.0779529	-0.483521	-0.954343	1.35991	C4_ave
SNORD115-26	0.0216972	0.960022	-1.38417	0.402449	C2_ave
SNORD115-38	0.0418062	0.284359	-1.35979	1.03362	C4_ave
SNORD115-39	-0.510285	0.0549949	-0.91973	1.37502	C4_ave
OR4F15	-0.183309	-0.477339	-0.792244	1.45289	C4_ave
NPIPA5	-0.521576	-0.477656	-0.500527	1.49976	C4_ave
SCGB1C2	0.791129	-0.089862	-1.38023	0.678966	C1_ave
OR1G1	0.197546	-0.00954447	-1.3071	1.1191	C4_ave
KRTAP4-7	-0.454998	0.0173927	-0.942431	1.38004	C4_ave
KRTAP9-9	-0.460284	-0.397127	-0.63498	1.49239	C4_ave
KRT35	-0.301866	-0.440546	-0.733152	1.47556	C4_ave
MIR6788	0.3599	-0.24492	-1.24152	1.12654	C4_ave
MIR133A1	-0.844289	1.44918	-0.347671	-0.257225	C2_ave
DSG1	-0.634099	0.102885	-0.840341	1.37155	C4_ave
SERPINB3	0.392963	-0.326726	-1.20287	1.13663	C4_ave
SERPINB11	0.123432	-0.461621	-0.995913	1.3341	C4_ave
LINC01541	-0.300888	-0.079685	-0.999398	1.37997	C4_ave
MIR548AV	-0.440923	0.384903	-1.12435	1.18037	C4_ave
INSL3	0.609492	-0.189507	-1.32901	0.909028	C4_ave
LGALS14	-0.0723438	-0.506874	-0.843992	1.42321	C4_ave
MIR518B	-0.847212	0.54835	-0.834664	1.13353	C4_ave
KIR2DL3	0.372287	-0.114219	-1.31543	1.05736	C4_ave
FCAR	-0.0110959	-0.767027	-0.637781	1.4159	C4_ave
LINC01318	0.176915	-0.214398	-1.18998	1.22747	C4_ave
MIR5000	-0.472467	-0.0524041	-0.885668	1.41054	C4_ave
UGT1A1	-0.572209	0.0995476	-0.893041	1.3657	C4_ave
DEFB127	0.641786	-0.151555	-1.35078	0.860547	C4_ave
WFDC10A	-0.679884	-0.409721	-0.397606	1.48721	C4_ave
POTED	-0.711115	0.412708	-0.918379	1.21679	C4_ave
LINC00317	-0.263076	-0.41912	-0.78194	1.46414	C4_ave
LINC01425	-0.230992	-0.1021	-1.03361	1.3667	C4_ave
LINC00308	-0.372792	-0.231229	-0.843664	1.44768	C4_ave
D21S2088E	-0.694194	0.358009	-0.91205	1.24823	C4_ave
KRTAP25-1	-0.696586	-0.160078	-0.601766	1.45843	C4_ave
KRTAP27-1	-0.788587	0.670787	-0.921211	1.03901	C4_ave
KRTAP19-2	-0.206699	0.976426	-1.30888	0.539157	C2_ave
KRTAP21-2	-0.218703	-0.142481	-1.01662	1.37781	C4_ave
KRTAP11-1	-0.596443	0.340384	-0.989023	1.24508	C4_ave
KRTAP10-2	-0.471814	-0.0851225	-0.865004	1.42194	C4_ave
DUXAP8	0.139128	0.380052	-1.42179	0.902613	C4_ave
EFCAB6-AS1	0.331962	-0.691504	-0.903508	1.26305	C4_ave
MIR548BB	-0.35777	-0.230051	-0.856374	1.4442	C4_ave
FEZF2	0.375024	-0.668279	-0.941895	1.23515	C4_ave
PRR23B	0.0341071	-0.088254	-1.19554	1.24969	C4_ave
LOC100507389	-0.417284	-0.222865	-0.813792	1.45394	C4_ave
GPR171	-0.659224	0.249862	-0.895138	1.3045	C4_ave
SLIT2-IT1	-0.26942	-0.205445	-0.93995	1.41481	C4_ave
LINC02616	-0.413736	-0.040276	-0.940071	1.39408	C4_ave
LINC02475	-0.623065	0.114619	-0.856947	1.36539	C4_ave
HTN3	-0.119898	-0.214068	-1.03386	1.36782	C4_ave
CSN1S2BP	-0.152358	-0.283567	-0.965541	1.40147	C4_ave
PRR27	-0.183651	-0.12569	-1.05003	1.35938	C4_ave
MUC7	-0.381991	0.721919	-1.23653	0.896606	C4_ave
AFM	-0.629236	0.700516	-1.06297	0.991687	C4_ave
LINC02483	-0.44249	-0.0696331	-0.898975	1.4111	C4_ave
GK2	-0.22734	0.0198907	-1.1059	1.31335	C4_ave
FABP2	-0.17214	-0.265056	-0.965577	1.40277	C4_ave
MIR6082	-0.138532	0.234916	-1.2567	1.16031	C4_ave
LINC02218	-0.276956	-0.0624091	-1.02652	1.36589	C4_ave
PURPL	-0.413195	0.0821297	-1.01084	1.34191	C4_ave
C9	-0.266084	-0.069035	-1.03	1.36512	C4_ave
ISL1	-0.52571	-0.0604252	-0.835693	1.42183	C4_ave
LOC102467081	-0.176324	0.290966	-1.25684	1.1422	C4_ave
MIR4460	-0.38719	-0.0756516	-0.938461	1.4013	C4_ave
HIST1H2AA	0.937323	0.341979	-1.40977	0.130468	C1_ave
SLC17A4	-0.481862	-0.0280593	-0.893301	1.40322	C4_ave
OR5V1	-0.464253	-0.253856	-0.750491	1.4686	C4_ave
OR10C1	-0.670661	0.365008	-0.935813	1.24147	C4_ave
CLPS	-0.145383	0.185537	-1.23326	1.19311	C4_ave
LOC101927020	-0.784722	-0.0091472	-0.620172	1.41404	C4_ave
CRISP1	-0.110078	0.541233	-1.35619	0.925037	C4_ave
DEFB113	0.291882	-0.508224	-1.03924	1.25558	C4_ave
GFRAL	-0.100137	-0.142656	-1.09107	1.33386	C4_ave
OR2A4	-0.485896	-0.339255	-0.661756	1.48691	C4_ave
MIR4286	0.20546	-0.327512	-1.13126	1.25331	C4_ave
ADAMDEC1	0.731654	-0.390643	-1.23209	0.891082	C4_ave
LOC100130964	-0.475492	-0.0636373	-0.875976	1.41511	C4_ave
LOC101929341	0.186455	0.154824	-1.37127	1.02999	C4_ave
LINC01289	-0.0662342	-0.301125	-1.00743	1.37478	C4_ave
LOC105375972	-0.425612	-0.137644	-0.867563	1.43082	C4_ave
IFNA7	0.144496	-0.164467	-1.2049	1.22487	C4_ave
IZUMO3	0.109531	-0.30414	-1.10198	1.29659	C4_ave
LOC101927358	-0.0475756	0.0527072	-1.22628	1.22115	C4_ave
OR1N1	-0.440177	0.0496792	-0.972555	1.36305	C4_ave
OR1Q1	-0.170795	-0.319544	-0.927116	1.41745	C4_ave
VENTXP1	-0.350094	0.323861	-1.16421	1.19044	C4_ave
DCAF8L2	-0.418885	-0.34148	-0.719556	1.47992	C4_ave
MAGEB4	0.26236	-0.292498	-1.17765	1.20779	C4_ave
FTHL17	-0.242054	-0.453559	-0.76883	1.46444	C4_ave
FAM47B	-0.355554	0.499681	-1.2152	1.07107	C4_ave
CFAP47	-0.301077	0.210091	-1.15056	1.24154	C4_ave
CPXCR1	-0.377537	-0.245115	-0.829625	1.45228	C4_ave
TCEAL6	-0.627239	-0.0463502	-0.753518	1.42711	C4_ave
SLC6A14	-0.423014	-0.0450042	-0.929931	1.39795	C4_ave
SPANXN2	-0.37221	-0.226273	-0.847748	1.44623	C4_ave
MAGEA8	0.105095	1.17085	-1.27202	-0.00392213	C2_ave
MIR224	0.536957	-0.66839	-0.996426	1.12786	C4_ave
OPN1MW2	-0.388898	-0.128772	-0.90267	1.42034	C4_ave
SNORA56	0.284507	-0.266768	1.18439	-1.20213	C3_ave

## Sheet: GBM_PeakMatrix
	C1_ave	C2_ave	C3_ave	C4_ave	grp	nearest
chr1:980677-981177	1.09412	-0.735017	-0.953557	0.59445	C1_ave	PERM1
chr1:1185200-1185700	-1.46582	0.19921	0.564174	0.70243	C4_ave	TTLL10
chr1:1298848-1299348	-1.40438	0.398563	0.928959	0.0768558	C3_ave	MIR6726
chr1:2124800-2125300	1.34889	-0.615078	-0.883114	0.149305	C1_ave	PRKCZ
chr1:2204817-2205317	-1.46004	0.805908	0.376374	0.277754	C2_ave	FAAP20
chr1:2243257-2243757	1.48216	-0.694103	-0.467853	-0.320206	C1_ave	SKI
chr1:3504081-3504581	1.32462	-0.747516	-0.798487	0.221378	C1_ave	ARHGEF16
chr1:6447086-6447586	1.48873	-0.345603	-0.645281	-0.497846	C1_ave	MIR4252
chr1:8879073-8879573	1.18269	-0.794173	-0.863235	0.474717	C1_ave	ENO1
chr1:10033162-10033662	1.41084	-0.837782	-0.0187143	-0.554345	C1_ave	UBE4B
chr1:10179717-10180217	-1.45948	0.804628	0.390912	0.263944	C2_ave	KIF1B
chr1:12595756-12596256	1.48679	-0.313626	-0.548255	-0.624909	C1_ave	MIR6730
chr1:18230816-18231316	-1.36587	0.972714	0.432097	-0.0389395	C2_ave	IGSF21
chr1:20192292-20192792	1.32541	-1.00679	-0.458396	0.139769	C1_ave	UBXN10-AS1
chr1:20411104-20411604	1.42877	-0.441126	-0.865515	-0.122126	C1_ave	LINC01141
chr1:21653754-21654254	-1.26718	0.271888	1.13992	-0.144634	C3_ave	RAP1GAP
chr1:25338126-25338626	1.4219	-0.875759	-0.0968457	-0.449295	C1_ave	TMEM50A
chr1:26555524-26556024	-1.46805	0.343233	0.345153	0.779667	C4_ave	MIR1976
chr1:27001769-27002269	-1.40532	0.394701	0.928746	0.0818781	C3_ave	TRNP1
chr1:32341299-32341799	-1.46285	0.800268	0.339867	0.32271	C2_ave	MARCKSL1
chr1:37036656-37037156	-1.25359	1.1937	0.0598847	7.44878283235868e-06	C2_ave	GRIK3
chr1:38941685-38942185	-1.49331	0.412683	0.451319	0.629308	C4_ave	RHBDL2
chr1:41496147-41496647	1.4979	-0.440019	-0.489389	-0.56849	C1_ave	EDN2
chr1:41507346-41507846	1.29029	-0.940316	-0.61641	0.266432	C1_ave	EDN2
chr1:41639558-41640058	1.38414	-0.642191	0.0742869	-0.816233	C1_ave	EDN2
chr1:42962597-42963097	1.40477	-0.691526	-0.740063	0.0268191	C1_ave	SLC2A1
chr1:43058443-43058943	1.45364	-0.218987	-0.813279	-0.421373	C1_ave	FAM183A
chr1:44011063-44011563	-1.29495	0.766886	0.809723	-0.281656	C3_ave	CCDC24
chr1:46522547-46523047	1.49667	-0.487769	-0.585404	-0.4235	C1_ave	DMBX1
chr1:48572584-48573084	-1.39734	0.979921	0.202113	0.215304	C2_ave	SPATA6
chr1:54547842-54548342	-1.46054	0.651062	0.644864	0.164612	C2_ave	ACOT11
chr1:54609333-54609833	-1.49649	0.403023	0.535178	0.558286	C4_ave	FAM151A
chr1:55274992-55275492	-1.38294	-0.0490281	0.88891	0.543058	C3_ave	MIR4422
chr1:63892879-63893379	-1.1906	1.15168	0.376774	-0.337861	C2_ave	ROR1
chr1:64664351-64664851	-1.37845	0.874089	0.575176	-0.0708134	C2_ave	RAVER2
chr1:87224192-87224692	0.825206	-0.977682	-0.745817	0.898292	C4_ave	LMO4
chr1:93597612-93598112	1.3945	-0.912788	-0.471248	-0.0104652	C1_ave	LOC100129046
chr1:100187868-100188368	1.47416	-0.662723	-0.576672	-0.234761	C1_ave	LRRC39
chr1:109313347-109313847	-1.43325	0.691961	0.680663	0.0606283	C2_ave	MYBPHL
chr1:109530171-109530671	-1.37384	0.396356	0.977482	2.12897681170809e-07	C3_ave	GPR61
chr1:110581610-110582110	-1.37105	-0.115829	0.769837	0.717044	C3_ave	KCNA2
chr1:111275022-111275522	1.42323	-0.340655	-0.910332	-0.172243	C1_ave	CHIA
chr1:111592734-111593234	1.47209	-0.2192	-0.621499	-0.631388	C1_ave	LINC01160
chr1:112936949-112937449	1.40975	-0.285861	-0.948808	-0.175081	C1_ave	SLC16A1-AS1
chr1:116825312-116825812	-1.44195	0.243499	0.866948	0.331502	C3_ave	CD2
chr1:118963498-118963998	1.48697	-0.657718	-0.493692	-0.335558	C1_ave	TBX15
chr1:151839695-151840195	-1.44792	0.786955	0.511858	0.149106	C2_ave	C2CD4D
chr1:154405162-154405662	1.28346	-1.1183	-0.292938	0.127773	C1_ave	IL6R
chr1:155968574-155969074	-1.45376	0.830987	0.278927	0.343849	C2_ave	MIR6738
chr1:156413511-156414011	-1.44517	0.438286	0.829379	0.177508	C3_ave	C1orf61
chr1:156435135-156435635	1.48714	-0.581342	-0.594702	-0.311098	C1_ave	C1orf61
chr1:156667503-156668003	-1.2719	-0.0479246	0.155418	1.1644	C4_ave	NES
chr1:160109154-160109654	-1.45753	0.25546	0.391416	0.81065	C4_ave	ATP1A2
chr1:160115415-160115915	-1.30428	0.389714	-0.146353	1.06092	C4_ave	ATP1A2
chr1:162144680-162145180	-1.47048	0.489179	0.732416	0.248889	C3_ave	MIR4654
chr1:162145384-162145884	-1.46042	0.16732	0.606963	0.686135	C4_ave	MIR4654
chr1:170707981-170708481	1.47148	-0.288554	-0.752464	-0.430457	C1_ave	PRRX1
chr1:175673377-175673877	-1.44383	0.549288	0.774026	0.120516	C3_ave	TNR
chr1:182236132-182236632	1.4836	-0.69748	-0.351399	-0.434719	C1_ave	LINC01344
chr1:184882539-184883039	1.38048	-0.926327	-0.485021	0.0308688	C1_ave	FAM129A
chr1:204084253-204084753	-1.42188	0.189678	0.918679	0.313527	C3_ave	SOX13
chr1:204126330-204126830	1.43056	-0.22712	-0.899877	-0.30356	C1_ave	ERLNC1
chr1:205445052-205445552	-1.4413	0.544458	0.783137	0.113701	C3_ave	MIR135B
chr1:205994246-205994746	-1.47392	0.477937	0.725071	0.270916	C3_ave	RAB7B
chr1:209618677-209619177	-1.25548	0.124168	1.1855	-0.0541861	C3_ave	MIR4260
chr1:210586656-210587156	-1.44659	0.855144	0.271084	0.320359	C2_ave	HHAT
chr1:212635248-212635748	-1.48776	0.343472	0.488758	0.655528	C4_ave	FAM71A
chr1:212982361-212982861	1.49398	-0.46041	-0.412076	-0.62149	C1_ave	VASH2
chr1:217896321-217896821	1.3371	-1.08187	-0.0600034	-0.195226	C1_ave	LINC00210
chr1:224168755-224169255	1.49361	-0.384128	-0.609958	-0.499525	C1_ave	DEGS1
chr1:228150748-228151248	1.48379	-0.409675	-0.700867	-0.373249	C1_ave	GJC2
chr1:230112327-230112827	-1.47686	0.247203	0.644344	0.585315	C3_ave	GALNT2
chr1:233112936-233113436	1.44361	-0.353136	-0.858866	-0.231606	C1_ave	NTPCR
chr1:234731589-234732089	1.49248	-0.356099	-0.569071	-0.567314	C1_ave	LINC01132
chr1:247342916-247343416	1.08876	-0.914233	-0.781364	0.606841	C1_ave	ZNF496
chr10:625333-625833	1.46937	-0.529987	-0.713468	-0.225913	C1_ave	MIR5699
chr10:6201452-6201952	1.4665	-0.394246	-0.780125	-0.292133	C1_ave	MIR3155A
chr10:13885537-13886037	-1.46143	0.785173	0.435752	0.240506	C2_ave	LOC101928453
chr10:28984312-28984812	1.49941	-0.525577	-0.512959	-0.460875	C1_ave	C10orf126
chr10:33703825-33704325	1.48625	-0.331964	-0.662837	-0.491445	C1_ave	LINC00838
chr10:34854180-34854680	1.43596	-0.357771	-0.877312	-0.200875	C1_ave	PARD3-AS1
chr10:48463467-48463967	1.47472	-0.233072	-0.624415	-0.617235	C1_ave	MAPK8
chr10:49082696-49083196	-1.28337	0.177737	-0.0430602	1.1487	C4_ave	VSTM4
chr10:63707075-63707575	1.32679	-0.737034	-0.806	0.216239	C1_ave	JMJD1C
chr10:79273578-79274078	1.34424	-0.715112	0.177226	-0.806358	C1_ave	PPIF
chr10:93437184-93437684	1.46162	-0.254072	-0.790914	-0.41663	C1_ave	MYOF
chr10:101052201-101052701	1.41421	-0.501638	-0.863706	-0.048863	C1_ave	KAZALD1
chr10:103623203-103623703	-1.47108	0.528132	0.234377	0.70857	C4_ave	NEURL1-AS1
chr10:110209860-110210360	1.44704	-0.834466	-0.411433	-0.201143	C1_ave	MXI1
chr10:119079898-119080398	1.49282	-0.629137	-0.395072	-0.46861	C1_ave	EIF3A
chr10:128274858-128275358	1.44026	-0.374917	-0.202803	-0.862537	C1_ave	LINC01163
chr11:6703400-6703900	1.23423	-0.970067	-0.632461	0.368299	C1_ave	MRPL17
chr11:10304775-10305275	1.45238	-0.314765	-0.837534	-0.300082	C1_ave	ADM
chr11:10307897-10308397	1.39386	-0.314562	-0.973094	-0.106209	C1_ave	CAND1.11
chr11:10309154-10309654	1.43658	-0.231662	-0.882332	-0.322586	C1_ave	CAND1.11
chr11:11979129-11979629	-1.4211	0.73762	0.023305	0.66018	C2_ave	DKK3
chr11:19079477-19079977	1.48731	-0.332299	-0.649869	-0.505138	C1_ave	MRGPRX2
chr11:19474773-19475273	-1.28102	0.976521	0.575947	-0.271449	C2_ave	NAV2-AS5
chr11:19511540-19512040	-1.35074	0.744545	0.770761	-0.164565	C3_ave	NAV2-AS5
chr11:44004901-44005401	-1.49761	0.436195	0.4884	0.573019	C4_ave	ACCSL
chr11:44600899-44601399	-1.43248	0.399953	0.159198	0.873327	C4_ave	CD82
chr11:44602729-44603229	-1.44992	0.786007	0.504501	0.159409	C2_ave	CD82
chr11:46696147-46696647	-1.46438	0.422107	0.780216	0.262058	C3_ave	ARHGAP1
chr11:62791787-62792287	1.37951	-1.00454	-0.281143	-0.0938234	C1_ave	TMEM223
chr11:63768132-63768632	1.12762	-1.24564	0.350465	-0.232453	C1_ave	C11orf95
chr11:65555883-65556383	1.41021	-0.180058	-0.948433	-0.281718	C1_ave	LTBP3
chr11:65915655-65916155	1.45064	-0.175952	-0.799018	-0.475668	C1_ave	C11orf68
chr11:66970812-66971312	1.40014	-0.362143	-0.948971	-0.089023	C1_ave	C11orf86
chr11:72773260-72773760	1.44957	-0.537584	-0.144631	-0.767355	C1_ave	MIR4692
chr11:74673074-74673574	1.39711	-0.501303	-0.892614	-0.00319682	C1_ave	MIR4696
chr11:77069379-77069879	-1.4284	0.202729	0.323487	0.902183	C4_ave	CAPN5
chr11:82989148-82989648	-1.48524	0.6152	0.29881	0.571231	C2_ave	PRCP
chr11:117866478-117866978	-1.3936	0.467815	0.915936	0.0098453	C3_ave	FXYD6-FXYD2
chr11:119671654-119672154	-1.25613	0.861994	0.745444	-0.351308	C2_ave	NECTIN1
chr11:126163058-126163558	1.46989	-0.516516	-0.719779	-0.233592	C1_ave	FAM118B
chr11:131584692-131585192	-1.41511	0.544379	0.034109	0.836626	C4_ave	LOC101929653
chr11:133810155-133810655	-1.44456	0.221628	0.852669	0.37026	C3_ave	LOC646522
chr11:133854541-133855041	-0.746867	1.45723	-0.173036	-0.53733	C2_ave	SPATA19
chr12:3607219-3607719	-1.43456	0.412386	0.864317	0.157861	C3_ave	CRACR2A
chr12:4046307-4046807	-1.38476	1.00507	0.180089	0.199602	C2_ave	PARP11
chr12:6852959-6853459	1.43497	-0.735628	-0.0711358	-0.628209	C1_ave	USP5
chr12:7970561-7971061	1.47413	-0.63038	-0.613708	-0.230044	C1_ave	SLC2A3
chr12:12891186-12891686	1.49375	-0.373789	-0.529773	-0.590191	C1_ave	GPRC5A
chr12:27553056-27553556	-1.38167	0.996124	0.303237	0.0823082	C2_ave	PPFIBP1
chr12:41188410-41188910	-1.35498	1.05763	0.123882	0.173471	C2_ave	PDZRN4
chr12:45648052-45648552	-1.30652	0.722169	0.840239	-0.255888	C3_ave	LINC00938
chr12:47717411-47717911	-1.15204	0.881341	-0.520161	0.790864	C2_ave	ENDOU
chr12:49809897-49810397	-1.34595	1.03538	0.3399	-0.029327	C2_ave	BCDIN3D-AS1
chr12:49869155-49869655	-1.44811	0.227342	0.840786	0.379979	C3_ave	BCDIN3D
chr12:50661506-50662006	-1.3387	1.0178	0.40588	-0.084974	C2_ave	ATF1
chr12:52061666-52062166	-1.49293	0.610155	0.373499	0.509278	C2_ave	ATG101
chr12:57232349-57232849	1.48486	-0.295811	-0.575137	-0.613916	C1_ave	SHMT2
chr12:57235076-57235576	1.46594	-0.45991	-0.761315	-0.244719	C1_ave	NDUFA4L2
chr12:57236933-57237433	1.45698	-0.356538	-0.819107	-0.281336	C1_ave	NDUFA4L2
chr12:57238248-57238748	1.03009	-0.849906	-0.864798	0.684609	C1_ave	NDUFA4L2
chr12:62655742-62656242	-1.44697	0.7608	0.55763	0.128537	C2_ave	LINC01465
chr12:62714966-62715466	-1.42748	0.448998	0.113747	0.864734	C4_ave	LINC01465
chr12:75889148-75889648	-1.13871	0.687426	0.976962	-0.525682	C3_ave	PHLDA1
chr12:89162733-89163233	1.49002	-0.364472	-0.480433	-0.645118	C1_ave	LINC02458
chr12:90250832-90251332	1.43604	-0.717473	-0.646378	-0.0721911	C1_ave	LINC02392
chr12:91854615-91855115	1.21627	-0.694447	-0.932579	0.410751	C1_ave	LINC01619
chr12:92363608-92364108	-1.46353	0.724404	0.196129	0.542999	C2_ave	CLLU1
chr12:92561536-92562036	1.41283	-0.771299	-0.00198663	-0.639541	C1_ave	CLLU1OS
chr12:101076793-101077293	1.49849	-0.460883	-0.475168	-0.562437	C1_ave	SLC5A8
chr12:104711331-104711831	1.23125	-0.978246	0.371024	-0.624024	C1_ave	MIR3922
chr12:108587797-108588297	-1.47371	0.275488	0.730307	0.467913	C3_ave	TMEM119
chr12:110224614-110225114	1.47676	-0.29036	-0.717865	-0.468538	C1_ave	ATP2A2
chr12:120474576-120475076	1.42384	-0.625314	-0.761783	-0.036743	C1_ave	DYNLL1
chr12:122909924-122910424	-1.41542	0.0126055	0.780365	0.622453	C3_ave	VPS37B
chr12:122946852-122947352	1.46423	-0.18602	-0.59168	-0.686534	C1_ave	OGFOD2
chr12:124278557-124279057	-1.39548	0.881898	-0.0105979	0.524184	C2_ave	RFLNA
chr12:124410307-124410807	-1.26815	-0.17209	1.12326	0.316973	C3_ave	MIR6880
chr12:124532310-124532810	-1.2093	0.956592	0.669769	-0.417062	C2_ave	NCOR2
chr12:124651816-124652316	-1.43801	0.64545	0.713653	0.078905	C3_ave	NCOR2
chr12:124663861-124664361	-1.187	0.164996	1.23265	-0.210645	C3_ave	NCOR2
chr12:124721733-124722233	-1.35035	0.489035	-0.101534	0.962851	C4_ave	NCOR2
chr12:124758107-124758607	-1.34422	0.137615	0.130969	1.07563	C4_ave	SCARB1
chr12:124838256-124838756	1.48779	-0.50962	-0.644602	-0.333565	C1_ave	SCARB1
chr12:128684302-128684802	1.35302	-0.471041	-0.969439	0.087463	C1_ave	SLC15A4
chr12:128817586-128818086	1.41721	-0.459978	-0.879732	-0.0775013	C1_ave	SLC15A4
chr12:131390634-131391134	-1.27747	1.16286	0.125377	-0.0107623	C2_ave	LINC02370
chr12:131621951-131622451	-1.31843	0.282512	1.08601	-0.0500895	C3_ave	SFSWAP
chr12:132170147-132170647	1.17213	-0.932269	-0.723345	0.483483	C1_ave	NOC4L
chr13:29511901-29512401	1.36094	-0.718709	0.139901	-0.782131	C1_ave	MTUS2-AS1
chr13:36999907-37000407	0.263207	-1.18366	-0.283434	1.20389	C4_ave	ALG5
chr13:40060195-40060695	1.47165	-0.231619	-0.543361	-0.696672	C1_ave	LINC00332
chr13:41547323-41547823	-1.38499	0.187296	1.00474	0.192952	C3_ave	MIR5006
chr13:41700766-41701266	1.48603	-0.660895	-0.497701	-0.327438	C1_ave	MIR5006
chr13:44211269-44211769	1.47483	-0.257985	-0.513671	-0.703176	C1_ave	MIR8079
chr13:46475654-46476154	1.32431	-0.419389	-1.0273	0.122385	C1_ave	LINC01198
chr13:50951351-50951851	1.47782	-0.47477	-0.710783	-0.29227	C1_ave	RNASEH2B-AS1
chr13:80361840-80362340	-1.39449	0.467097	0.914914	0.0124773	C3_ave	SPRY2
chr13:94956346-94956846	-1.47407	0.625302	0.619211	0.229556	C2_ave	LINC00557
chr13:97141527-97142027	1.37491	-1.02099	-0.129187	-0.224735	C1_ave	LINC00456
chr13:112032038-112032538	1.48623	-0.321126	-0.650616	-0.514488	C1_ave	SOX1
chr13:113837611-113838111	1.48881	-0.625012	-0.531197	-0.332604	C1_ave	GAS6-AS1
chr14:33938277-33938777	1.28435	-0.384631	-1.08143	0.181705	C1_ave	EGLN3
chr14:34063444-34063944	1.48363	-0.543051	-0.645793	-0.294782	C1_ave	EGLN3
chr14:36091142-36091642	1.34697	0.16885	-0.822393	-0.693425	C1_ave	LINC00609
chr14:54652173-54652673	1.34714	-1.06931	-0.178965	-0.0988627	C1_ave	SAMD4A
chr14:58118467-58118967	1.39987	-0.52737	-0.873073	0.00057761	C1_ave	ACTR10
chr14:64338032-64338532	-1.38235	0.974609	0.371401	0.0363352	C2_ave	ESR2
chr14:64568991-64569491	1.30859	-0.956456	-0.570267	0.218134	C1_ave	PPP1R36
chr14:68730932-68731432	-1.26789	0.584896	0.980679	-0.297682	C3_ave	ZFP36L1
chr14:69987580-69988080	-1.45439	0.363573	0.826156	0.264657	C3_ave	SMOC1
chr14:72451426-72451926	1.49828	-0.432622	-0.542293	-0.523365	C1_ave	MIR7843
chr14:72476470-72476970	1.41008	-0.624983	-0.788072	0.00297256	C1_ave	MIR7843
chr14:73476389-73476889	-1.32504	0.595791	-0.193685	0.92293	C4_ave	LOC101928143
chr14:75635985-75636485	-1.43576	0.286164	0.261796	0.887795	C4_ave	ERG28
chr14:76326847-76327347	-1.23958	0.990185	-0.350633	0.600028	C2_ave	ESRRB
chr14:76904052-76904552	1.49043	-0.339586	-0.598689	-0.552153	C1_ave	LINC01629
chr14:93040467-93040967	-1.49249	0.523757	0.364054	0.604674	C4_ave	ITPK1-AS1
chr14:95563989-95564489	-1.43623	0.322383	0.88325	0.2306	C3_ave	SNHG10
chr14:101001603-101002103	1.47348	-0.234166	-0.564506	-0.674806	C1_ave	SNORD114-31
chr14:104736128-104736628	1.42185	-0.104875	-0.882254	-0.434718	C1_ave	ADSSL1
chr14:104768466-104768966	1.31005	-0.643465	0.235717	-0.902305	C1_ave	SIVA1
chr14:104970522-104971022	1.45803	-0.528135	-0.750318	-0.179576	C1_ave	AHNAK2
chr15:41562818-41563318	-1.49879	0.444106	0.516713	0.537969	C4_ave	TYRO3
chr15:52295635-52296135	-1.25339	0.730776	0.877105	-0.354489	C3_ave	MYO5C
chr15:62390284-62390784	1.29361	-0.797137	-0.78111	0.284639	C1_ave	MIR6085
chr15:63372206-63372706	1.44814	-0.240157	-0.844428	-0.363551	C1_ave	CA12
chr15:69540593-69541093	-1.44587	0.574872	0.119547	0.751454	C4_ave	PCAT29
chr15:70474691-70475191	1.46265	-0.363927	-0.798991	-0.299729	C1_ave	SALRNA3
chr15:73689121-73689621	1.49701	-0.438653	-0.586143	-0.472212	C1_ave	CD276
chr15:74417232-74417732	1.43921	-0.853934	-0.173927	-0.411353	C1_ave	MIR6881
chr15:75666652-75667152	1.38693	0.0431063	-0.876361	-0.553676	C1_ave	SNX33
chr15:76177652-76178152	1.36185	-0.465496	-0.961474	0.0651185	C1_ave	LOC101929439
chr15:78056475-78056975	1.26445	-0.843086	-0.759131	0.337764	C1_ave	TBC1D2B
chr15:89221529-89222029	-1.20751	1.09149	0.472654	-0.356633	C2_ave	RLBP1
chr15:89433632-89434132	-1.44889	0.835427	0.392201	0.221262	C2_ave	RHCG
chr15:94026585-94027085	1.33343	-0.677506	-0.851337	0.195417	C1_ave	LINC01581
chr15:95557472-95557972	1.36726	-0.630205	-0.849052	0.111994	C1_ave	LINC00924
chr15:99486285-99486785	1.49892	-0.475066	-0.553267	-0.470586	C1_ave	MEF2A
chr15:100125293-100125793	-1.12268	1.20345	0.339106	-0.419884	C2_ave	ADAMTS17
chr15:101063761-101064261	1.37375	0.0158635	-0.965963	-0.423649	C1_ave	LRRK1
chr16:1034992-1035492	-1.49787	0.567571	0.43745	0.492845	C2_ave	SSTR5-AS1
chr16:1046476-1046976	-1.43727	0.406025	0.860347	0.170897	C3_ave	SSTR5-AS1
chr16:5071559-5072059	0.532514	-1.46976	0.226723	0.710521	C4_ave	C16orf89
chr16:8863645-8864145	-1.49926	0.493916	0.464663	0.540686	C4_ave	CARHSP1
chr16:15518201-15518701	-1.4541	0.288792	0.830885	0.334418	C3_ave	MIR6506
chr16:48047661-48048161	-1.35807	0.644856	0.849286	-0.13607	C3_ave	ABCC12
chr16:50386735-50387235	-1.33555	-0.0733049	0.373917	1.03494	C4_ave	BRD7
chr16:50610264-50610764	-1.48436	0.479816	0.678174	0.326374	C3_ave	LOC101927272
chr16:52787646-52788146	1.47174	-0.228275	-0.555522	-0.687944	C1_ave	CASC16
chr16:56606085-56606585	1.36586	-0.107929	-1.03614	-0.221785	C1_ave	MT2A
chr16:67169556-67170056	1.49067	-0.339447	-0.574591	-0.576636	C1_ave	NOL3
chr16:85515092-85515592	1.48774	-0.376183	-0.672664	-0.438895	C1_ave	GSE1
chr16:88264917-88265417	1.19125	0.370037	-0.445085	-1.1162	C1_ave	LINC02182
chr17:804623-805123	-1.32658	0.372486	1.04551	-0.0914199	C3_ave	GLOD4
chr17:1714536-1715036	1.40749	-0.912446	-0.0687854	-0.426255	C1_ave	MIR22
chr17:2049851-2050351	1.49606	-0.445243	-0.449774	-0.601047	C1_ave	MIR132
chr17:2053563-2054063	1.47797	-0.379436	-0.733968	-0.364569	C1_ave	HIC1
chr17:7238415-7238915	1.31117	-0.869477	0.241382	-0.683072	C1_ave	PHF23
chr17:9475231-9475731	-1.44394	0.644901	0.699452	0.0995842	C3_ave	STX8
chr17:9937069-9937569	-1.4115	0.113403	0.373107	0.924988	C4_ave	RCVRN
chr17:11719822-11720322	1.49054	-0.521084	-0.620461	-0.348993	C1_ave	DNAH9
chr17:11736852-11737352	1.43481	-0.527179	-0.80843	-0.0992025	C1_ave	DNAH9
chr17:17668897-17669397	-1.38466	0.0389654	0.969296	0.376395	C3_ave	SMCR2
chr17:17741330-17741830	-1.32737	0.368302	1.04634	-0.0872656	C3_ave	RAI1-AS1
chr17:17778569-17779069	-1.34762	0.735551	0.783303	-0.171235	C3_ave	SMCR5
chr17:19264594-19265094	-1.39397	-0.0575785	0.722101	0.729449	C4_ave	EPN2-IT1
chr17:28997744-28998244	-1.48044	0.513403	0.679912	0.287123	C3_ave	SEZ6
chr17:29069610-29070110	-1.46345	0.292975	0.79439	0.37608	C3_ave	TIAF1
chr17:31416272-31416772	-1.48014	0.335904	0.716526	0.427712	C3_ave	RAB11FIP4
chr17:37094471-37094971	-1.49466	0.415083	0.613736	0.465846	C3_ave	MIR2909
chr17:39209715-39210215	1.49968	-0.5157	-0.470689	-0.51329	C1_ave	RPL19
chr17:41777428-41777928	-1.44587	0.630267	0.707472	0.108137	C3_ave	JUP
chr17:43036203-43036703	-1.34989	1.05552	0.0462751	0.248092	C2_ave	RND2
chr17:45110464-45110964	-1.29472	1.13131	-0.0417599	0.205164	C2_ave	MIR6784
chr17:50556613-50557113	-1.34903	0.446981	0.986506	-0.0844574	C3_ave	CACNA1G
chr17:57478348-57478848	-1.20238	0.79931	0.84735	-0.444281	C3_ave	LOC101927557
chr17:57597727-57598227	-1.28239	1.15962	0.101548	0.0212275	C2_ave	LOC101927539
chr17:57898817-57899317	-1.48707	0.314522	0.619864	0.552686	C3_ave	MRPS23
chr17:66533535-66534035	-0.970638	1.40143	-0.192481	-0.238316	C2_ave	PRKCA-AS1
chr17:66885384-66885884	-1.27018	-0.209699	0.388054	1.09183	C4_ave	CACNG5
chr17:71438714-71439214	1.37774	-0.2219	-1.01645	-0.139388	C1_ave	CASC17
chr17:71461629-71462129	-1.47074	0.48823	0.731968	0.250543	C3_ave	CASC17
chr17:72422757-72423257	1.48252	-0.285451	-0.644065	-0.553009	C1_ave	LINC02003
chr17:72538759-72539259	0.59417	-1.113	-0.538581	1.05741	C4_ave	LINC00673
chr17:74337833-74338333	-1.45836	0.334006	0.816664	0.307694	C3_ave	KIF19
chr17:75266630-75267130	-1.47063	0.214833	0.663788	0.59201	C3_ave	MIF4GD
chr17:75827384-75827884	-1.40248	0.0165278	0.502815	0.883142	C4_ave	UNC13D
chr17:77409509-77410009	-1.4776	0.250608	0.637376	0.589615	C3_ave	MIR4316
chr17:77723298-77723798	-1.4213	0.0672901	0.848338	0.505671	C3_ave	LINC01987
chr17:77887539-77888039	1.46251	-0.780759	-0.438574	-0.243177	C1_ave	LINC01973
chr17:78325297-78325797	1.4864	-0.307147	-0.567947	-0.61131	C1_ave	SOCS3
chr17:80892014-80892514	1.43862	-0.387584	-0.86302	-0.188015	C1_ave	LOC101928855
chr17:81385352-81385852	-1.46396	0.253748	0.431731	0.778483	C4_ave	LOC100130370
chr17:81511182-81511682	0.712312	-0.43705	0.926257	-1.20152	C3_ave	ACTG1
chr17:81582597-81583097	-1.45025	0.619379	0.705235	0.125637	C3_ave	FAAP100
chr17:82003662-82004162	1.39931	-0.531742	-0.871298	0.00372705	C1_ave	LRRC45
chr17:82230834-82231334	1.43912	-0.0834028	-0.716579	-0.639137	C1_ave	SLC16A3
chr17:82786983-82787483	1.42663	-0.486437	-0.848326	-0.0918697	C1_ave	TBCD
chr18:9073552-9074052	1.44112	-0.0954947	-0.738792	-0.606831	C1_ave	NDUFV2
chr18:23115614-23116114	1.49945	-0.529129	-0.463611	-0.506705	C1_ave	CABLES1
chr18:25737595-25738095	1.48483	-0.450793	-0.686505	-0.347532	C1_ave	SS18
chr18:32424654-32425154	0.757028	-0.439707	-1.20346	0.886141	C4_ave	GAREM1
chr18:34979009-34979509	1.39919	-0.453413	-0.0316065	-0.914165	C1_ave	MAPRE2
chr18:48680817-48681317	1.44748	-0.333741	-0.851145	-0.262598	C1_ave	MIR4743
chr18:58314223-58314723	1.4936	-0.594506	-0.525436	-0.373662	C1_ave	MIR122
chr18:58864080-58864580	1.10757	-1.28624	-0.137511	0.316182	C1_ave	ZNF532
chr18:67360046-67360546	0.806565	-0.693783	-1.02121	0.90843	C4_ave	LOC643542
chr18:76234735-76235235	-1.42047	0.487858	0.0730133	0.859603	C4_ave	LOC339298
chr18:80010194-80010694	1.47565	-0.518193	-0.697321	-0.260138	C1_ave	TXNL4A
chr19:1102253-1102753	1.25432	-0.954863	0.335089	-0.634542	C1_ave	GPX4
chr19:1255609-1256109	-1.4584	0.167163	0.569816	0.721419	C4_ave	CIRBP
chr19:2015849-2016349	1.41953	-0.929973	-0.255933	-0.233624	C1_ave	BTBD2
chr19:4278922-4279422	-1.25333	0.379599	1.10894	-0.235208	C3_ave	SHD
chr19:4296416-4296916	-1.43702	0.080919	0.744898	0.611199	C3_ave	TMIGD2
chr19:6234115-6234615	0.774526	-1.24951	0.839999	-0.365014	C3_ave	RFX2
chr19:7852083-7852583	-1.40248	0.665181	0.767889	-0.0305917	C3_ave	PRR36
chr19:8361919-8362419	1.49286	-0.376241	-0.614768	-0.501855	C1_ave	ANGPTL4
chr19:8363791-8364291	1.48074	-0.303427	-0.694288	-0.483022	C1_ave	ANGPTL4
chr19:8374078-8374578	1.38813	-0.826726	-0.621304	0.0598957	C1_ave	ANGPTL4
chr19:12757595-12758095	-1.31932	0.605573	-0.207918	0.92166	C4_ave	BEST2
chr19:14545325-14545825	1.45791	-0.695723	-0.604714	-0.157471	C1_ave	DNAJB1
chr19:15123851-15124351	-1.20784	0.246135	1.19433	-0.232628	C3_ave	ILVBL
chr19:15248841-15249341	1.48472	-0.695818	-0.383107	-0.405796	C1_ave	EPHX3
chr19:15374785-15375285	1.49863	-0.447272	-0.552097	-0.499257	C1_ave	AKAP8
chr19:38252842-38253342	-1.4596	0.363664	0.809492	0.28644	C3_ave	PPP1R14A
chr19:40542207-40542707	-1.31536	0.701894	0.849412	-0.235945	C3_ave	SHKBP1
chr19:42216910-42217410	0.824936	-1.20767	-0.436244	0.818973	C1_ave	DEDD2
chr19:42270609-42271109	1.47651	-0.249115	-0.56564	-0.661754	C1_ave	CIC
chr19:45098203-45098703	1.45717	-0.153488	-0.692574	-0.611105	C1_ave	PPP1R37
chr19:48308531-48309031	-1.43206	0.175718	0.374053	0.882284	C4_ave	EMP3
chr19:49999382-49999882	1.38494	-0.423111	-0.950147	-0.0116833	C1_ave	ZNF473
chr2:2729953-2730453	-1.41921	0.500608	0.855099	0.063505	C3_ave	LINC01250
chr2:2877451-2877951	-1.40837	0.0394067	0.881831	0.487137	C3_ave	LINC01250
chr2:5560975-5561475	1.49929	-0.502945	-0.535708	-0.460639	C1_ave	LINC01248
chr2:8249098-8249598	1.47664	-0.25397	-0.6729	-0.549768	C1_ave	LINC00298
chr2:8684942-8685442	1.46825	-0.203264	-0.670061	-0.594927	C1_ave	ID2-AS1
chr2:9256640-9257140	-1.30697	0.0482632	0.130681	1.12802	C4_ave	ASAP2
chr2:20490500-20491000	1.4466	-0.608887	-0.114136	-0.72358	C1_ave	RHOB
chr2:28583865-28584365	1.31363	-0.64127	-0.90059	0.228232	C1_ave	PLB1
chr2:39608490-39608990	-1.37798	0.482431	0.931217	-0.0356703	C3_ave	TMEM178A
chr2:44075565-44076065	1.16086	-0.851618	-0.817698	0.50846	C1_ave	LRPPRC
chr2:46497434-46497934	-1.36442	-0.0951082	0.908915	0.550616	C3_ave	TMEM247
chr2:51304263-51304763	-1.40838	0.728541	-0.0168826	0.696718	C2_ave	NRXN1
chr2:64854698-64855198	1.41916	-0.699955	-0.0150446	-0.704156	C1_ave	LINC01800
chr2:85189428-85189928	-1.49375	0.371948	0.584893	0.536907	C3_ave	TCF7L1
chr2:85504899-85505399	1.4954	-0.434978	-0.60871	-0.451712	C1_ave	MAT2A
chr2:86036397-86036897	-1.42343	0.410353	0.888826	0.124253	C3_ave	POLR1A
chr2:95312726-95313226	-1.38186	0.528183	0.899652	-0.0459761	C3_ave	KCNIP3
chr2:96413015-96413515	1.11696	-1.31007	0.00311998	0.189995	C1_ave	NCAPH
chr2:113240746-113241246	1.47673	-0.633818	-0.244976	-0.597936	C1_ave	PAX8-AS1
chr2:117889712-117890212	-1.40983	0.216792	0.240351	0.952687	C4_ave	DDX18
chr2:118835914-118836414	-1.43249	0.681818	0.692632	0.0580354	C3_ave	EN1
chr2:119723191-119723691	-1.49194	0.589455	0.352737	0.549751	C2_ave	PTPN4
chr2:136121428-136121928	-1.45735	0.19904	0.77891	0.479398	C3_ave	CXCR4
chr2:147198672-147199172	-1.45224	0.131544	0.688499	0.632195	C3_ave	ACVR2A
chr2:152445676-152446176	1.39175	-0.501118	0.0103618	-0.900998	C1_ave	FMNL2
chr2:172693048-172693548	1.48615	-0.517704	-0.319309	-0.649138	C1_ave	RAPGEF4
chr2:173210488-173210988	1.30261	-1.00567	0.203484	-0.500431	C1_ave	MAP3K20-AS1
chr2:183124090-183124590	0.985623	-0.972748	0.729166	-0.742041	C1_ave	NUP35
chr2:205866110-205866610	1.36554	-0.184928	-0.140762	-1.03985	C1_ave	NRP2
chr2:216606682-216607182	1.42554	-0.473748	-0.856985	-0.094803	C1_ave	LINC01280
chr2:217360722-217361222	1.46874	-0.531558	-0.714651	-0.222532	C1_ave	DIRC3-AS1
chr2:217643812-217644312	-1.46971	0.231285	0.520156	0.718266	C4_ave	DIRC3
chr2:219538371-219538871	1.4991	-0.540741	-0.455888	-0.502467	C1_ave	TMEM198
chr2:219576876-219577376	1.48833	-0.541162	-0.62101	-0.326154	C1_ave	OBSL1
chr2:230902103-230902603	-1.18923	0.176381	-0.215271	1.22812	C4_ave	LOC151484
chr2:231015449-231015949	-1.42074	0.663434	0.735445	0.0218601	C3_ave	SPATA3
chr2:232872063-232872563	-1.21058	1.15027	0.353844	-0.293537	C2_ave	SNORC
chr2:234191785-234192285	1.49207	-0.454134	-0.639068	-0.398865	C1_ave	SPP2
chr2:234203267-234203767	1.38363	-0.13198	-1.0032	-0.248457	C1_ave	SPP2
chr2:236169799-236170299	-1.43323	0.658217	0.713297	0.0617171	C3_ave	GBX2
chr2:238938527-238939027	1.4717	-0.39062	-0.760923	-0.32016	C1_ave	LINC01940
chr20:634425-634925	-1.44561	0.825044	0.446254	0.174308	C2_ave	TCF15
chr20:4614223-4614723	-1.29068	1.05876	0.421135	-0.189218	C2_ave	PRNP
chr20:25237744-25238244	1.42568	-0.909203	-0.319135	-0.19734	C1_ave	PYGB
chr20:33465427-33465927	-1.39174	-0.0148383	0.895125	0.511455	C3_ave	SNTA1
chr20:33666597-33667097	-1.47303	0.579943	0.664555	0.228529	C3_ave	ACTL10
chr20:34525861-34526361	1.45422	-0.274333	-0.828587	-0.351305	C1_ave	DYNLRB1
chr20:35617451-35617951	1.47366	-0.251796	-0.514904	-0.706961	C1_ave	SPAG4
chr20:36822029-36822529	-1.41434	0.580335	0.813903	0.0201059	C3_ave	SOGA1
chr20:37232248-37232748	-1.45291	0.140057	0.718249	0.594605	C3_ave	GHRH
chr20:37267907-37268407	-1.45885	0.210648	0.779627	0.468576	C3_ave	GHRH
chr20:38286991-38287491	-1.40303	0.29851	0.959944	0.144576	C3_ave	BPI
chr20:41329438-41329938	1.39373	-0.65523	-0.790859	0.0523624	C1_ave	LPIN3
chr20:44803301-44803801	-1.29294	0.428586	1.05309	-0.188741	C3_ave	RIMS4
chr20:45783858-45784358	-1.21287	1.22862	0.0903459	-0.106095	C2_ave	WFDC3
chr20:46959051-46959551	1.42792	-0.0949369	-0.84484	-0.488141	C1_ave	EYA2
chr20:47720794-47721294	1.32248	-1.10738	-0.135903	-0.0791935	C1_ave	SULF2
chr20:47950219-47950719	1.47085	-0.221086	-0.682987	-0.56678	C1_ave	LINC01523
chr20:48682661-48683161	-1.44248	0.836622	0.436679	0.169181	C2_ave	PREX1
chr20:53088743-53089243	-1.30207	0.858399	-0.262594	0.706265	C2_ave	TSHZ2
chr20:57322902-57323402	1.38429	-0.268461	-0.999006	-0.116825	C1_ave	MIR4325
chr20:57582784-57583284	1.42393	-0.341584	-0.17375	-0.908598	C1_ave	PCK1
chr20:61555982-61556482	1.43061	-0.680384	-0.698381	-0.0518474	C1_ave	CDH4
chr20:62814000-62814500	-0.964034	0.560461	-0.713388	1.11696	C4_ave	COL9A3
chr20:63540403-63540903	1.48444	-0.413014	-0.696797	-0.374624	C1_ave	PTK6
chr20:64205576-64206076	-1.47283	0.249901	0.712815	0.510113	C3_ave	PCMTD2
chr21:8993358-8993858	-1.48782	0.337249	0.648606	0.501964	C3_ave	RNA28SN5
chr21:29130187-29130687	1.49536	-0.41172	-0.601965	-0.481678	C1_ave	MAP3K7CL
chr21:29187947-29188447	1.48983	-0.452716	-0.381318	-0.655792	C1_ave	LINC00189
chr21:31514571-31515071	-1.22001	1.22917	-0.0228106	0.0136565	C2_ave	TIAM1
chr21:33067002-33067502	-1.32056	0.71219	-0.226785	0.835153	C4_ave	OLIG1
chr21:33434706-33435206	1.3142	0.240515	-0.83416	-0.720557	C1_ave	IFNGR2
chr21:41888868-41889368	1.49092	-0.342606	-0.558707	-0.589604	C1_ave	PRDM15
chr21:43370225-43370725	1.46907	-0.772068	-0.310885	-0.386118	C1_ave	LINC01679
chr21:45875002-45875502	1.41688	-0.0126016	-0.758258	-0.646019	C1_ave	LOC100129027
chr21:45972788-45973288	-1.39239	0.987854	0.159979	0.244554	C2_ave	COL6A1
chr21:46053127-46053627	1.49296	-0.455457	-0.631503	-0.405999	C1_ave	COL6A2
chr22:19810729-19811229	1.36676	-0.373338	-0.996286	0.00286714	C1_ave	RTL10
chr22:20531262-20531762	1.33633	-0.418318	-1.01482	0.0968019	C1_ave	MED15
chr22:27662726-27663226	1.28145	-0.556394	-0.989213	0.264161	C1_ave	MN1
chr22:27715050-27715550	-1.46891	0.770057	0.298804	0.400047	C2_ave	MN1
chr22:31893418-31893918	1.32236	-0.781158	0.226747	-0.767948	C1_ave	YWHAH
chr22:31897846-31898346	1.49482	-0.42018	-0.613272	-0.461367	C1_ave	YWHAH
chr22:32558575-32559075	1.41725	-0.273975	-0.934127	-0.20915	C1_ave	FBXO7
chr22:35349690-35350190	-1.3507	0.25184	1.05363	0.0452298	C3_ave	MIR6069
chr22:35467684-35468184	-1.351	0.672105	0.835749	-0.156857	C3_ave	MCM5
chr22:37386369-37386869	-1.36167	0.205975	1.04454	0.11116	C3_ave	LOC100506271
chr22:37998489-37998989	-1.38484	0.938332	-0.00264056	0.449151	C2_ave	MIR4534
chr22:38026649-38027149	-1.36567	0.0627576	1.02709	0.275825	C3_ave	PICK1
chr22:38786581-38787081	-1.49867	0.558789	0.475136	0.464744	C2_ave	SUN2
chr22:40666389-40666889	1.43947	-0.100142	-0.772125	-0.567204	C1_ave	MCHR1
chr22:47246986-47247486	1.41602	-0.893456	-0.434611	-0.0879535	C1_ave	LINC01644
chr22:50304060-50304560	1.48012	-0.356426	-0.721314	-0.402381	C1_ave	PLXNB2
chr3:4978582-4979082	1.48611	-0.307066	-0.556867	-0.622173	C1_ave	BHLHE40
chr3:4980271-4980771	0.847515	-0.498491	-1.16757	0.818543	C1_ave	BHLHE40-AS1
chr3:7978043-7978543	-1.46871	0.359133	0.776525	0.333051	C3_ave	LOC101927394
chr3:10764238-10764738	-1.48749	0.530983	0.633141	0.323365	C3_ave	LINC00606
chr3:11136696-11137196	1.4946	-0.45	-0.617414	-0.427181	C1_ave	HRH1
chr3:13535853-13536353	-1.43615	0.140214	0.45039	0.84555	C4_ave	FBLN2
chr3:13599487-13599987	-1.49	0.573937	0.582333	0.333733	C3_ave	FBLN2
chr3:13638905-13639405	-1.41682	0.444934	0.887424	0.0844617	C3_ave	LINC00620
chr3:14300909-14301409	1.47681	-0.564441	-0.661412	-0.250955	C1_ave	LINC01267
chr3:14374396-14374896	1.49238	-0.356667	-0.586083	-0.54963	C1_ave	LINC01267
chr3:15982785-15983285	1.49907	-0.451491	-0.534704	-0.512873	C1_ave	MIR563
chr3:20023655-20024155	-1.12626	1.30275	0.00877609	-0.185267	C2_ave	PP2D1
chr3:45582937-45583437	-1.43133	0.436644	0.132694	0.861992	C4_ave	LIMD1
chr3:46110572-46111072	1.41916	-0.10374	-0.892289	-0.423132	C1_ave	CCR3
chr3:46628752-46629252	-1.23483	0.454524	1.08448	-0.304172	C3_ave	FAM240A
chr3:50260505-50261005	-1.46281	0.288435	0.796241	0.378136	C3_ave	SEMA3B-AS1
chr3:58223968-58224468	0.489134	-1.16361	-0.430642	1.10512	C4_ave	DNASE1L3
chr3:66398432-66398932	-1.39667	0.336516	0.0975704	0.96258	C4_ave	LRIG1
chr3:72601031-72601531	-1.32735	1.09151	0.0206284	0.215211	C2_ave	RYBP
chr3:99944100-99944600	1.47454	-0.234226	-0.591132	-0.649181	C1_ave	MIR3921
chr3:115699252-115699752	-1.48516	0.631926	0.55104	0.302194	C2_ave	GAP43
chr3:122936375-122936875	1.44231	-0.319134	-0.867476	-0.255699	C1_ave	LINC02035
chr3:123013759-123014259	-1.49876	0.552385	0.493051	0.45332	C2_ave	SEMA5B
chr3:127424922-127425422	-1.31048	0.797511	0.763956	-0.250989	C2_ave	LINC02016
chr3:131216831-131217331	1.35623	-0.027654	-1.03665	-0.291928	C1_ave	LOC339874
chr3:133054561-133055061	-1.2252	0.3632	1.1365	-0.274498	C3_ave	TMEM108
chr3:134406390-134406890	-1.37168	0.0376709	0.329885	1.00412	C4_ave	AMOTL2
chr3:141093406-141093906	-1.47378	0.419819	0.746431	0.307527	C3_ave	SPSB4
chr3:141240603-141241103	0.902154	-1.22778	-0.396503	0.722126	C1_ave	PXYLP1
chr3:146280834-146281334	1.46537	-0.461726	-0.762432	-0.241216	C1_ave	PLSCR4
chr3:146544519-146545019	-1.44271	0.254355	0.322352	0.866008	C4_ave	PLSCR1
chr3:149179969-149180469	1.49513	-0.430415	-0.611525	-0.453186	C1_ave	CP
chr3:150171087-150171587	-1.47682	0.34854	0.738802	0.389478	C3_ave	LINC01213
chr3:159280825-159281325	1.48496	-0.29869	-0.561127	-0.625146	C1_ave	MIR3919
chr3:172201387-172201887	1.49868	-0.516731	-0.540192	-0.441755	C1_ave	FNDC3B
chr3:179526837-179527337	-1.45737	0.312057	0.820484	0.324825	C3_ave	ACTL6A
chr3:185532902-185533402	-1.27932	0.97816	0.575552	-0.274396	C2_ave	LIPH
chr3:185656448-185656948	1.39485	0.0473996	-0.643269	-0.798976	C1_ave	IGF2BP2-AS1
chr3:186044873-186045373	-1.01071	0.0704471	-0.404924	1.34519	C4_ave	TRA2B
chr3:193344470-193344970	-1.42143	0.121353	0.894693	0.405383	C3_ave	ATP13A5
chr3:193816598-193817098	-1.42038	0.151527	0.91243	0.356422	C3_ave	LINC02026
chr3:197352326-197352826	1.49514	-0.476065	-0.412928	-0.606146	C1_ave	DLG1
chr4:3660307-3660807	-1.40891	0.768567	0.651284	-0.0109463	C2_ave	LINC02171
chr4:4804653-4805153	-1.14981	0.92682	0.741603	-0.518608	C2_ave	LINC01396
chr4:5524814-5525314	1.45281	-0.381786	-0.243916	-0.827104	C1_ave	LINC01587
chr4:5839943-5840443	-1.04907	1.23008	-0.520601	0.339595	C2_ave	CRMP1
chr4:6726992-6727492	-1.38448	0.374439	0.970278	0.0397599	C3_ave	BLOC1S4
chr4:16067573-16068073	1.49952	-0.483241	-0.535416	-0.480868	C1_ave	PROM1
chr4:26015210-26015710	1.47182	-0.285061	-0.748786	-0.43797	C1_ave	RBPJ
chr4:48909584-48910084	1.4063	-0.141733	-0.950625	-0.313937	C1_ave	OCIAD2
chr4:52869076-52869576	-1.39674	0.039772	0.930349	0.426614	C3_ave	RASL11B
chr4:57119041-57119541	-1.12267	1.11579	0.500723	-0.493843	C2_ave	IGFBP7
chr4:71231011-71231511	1.4716	-0.241255	-0.713469	-0.516873	C1_ave	SLC4A4
chr4:72393918-72394418	-1.42126	0.786687	0.599949	0.0346266	C2_ave	ADAMTS3
chr4:82799134-82799634	-1.10082	0.608053	1.0517	-0.558934	C3_ave	SCD5
chr4:87555883-87556383	1.45452	-0.310077	-0.314009	-0.830435	C1_ave	SPARCL1
chr4:126991921-126992421	1.4171	-0.754826	-0.649546	-0.0127252	C1_ave	INTU
chr4:152973186-152973686	1.48055	-0.650604	-0.556917	-0.273025	C1_ave	FHDC1
chr4:153212699-153213199	1.36858	-0.155674	-1.03492	-0.177989	C1_ave	TRIM2
chr4:153466022-153466522	0.981546	-1.29817	0.546387	-0.229766	C1_ave	TMEM131L
chr4:185111991-185112491	1.25689	-0.550014	-1.01218	0.305301	C1_ave	SLC25A4
chr5:1568623-1569123	1.485	-0.438941	-0.688849	-0.357209	C1_ave	LPCAT1
chr5:3825856-3826356	1.42467	-0.203219	-0.913254	-0.308197	C1_ave	IRX1
chr5:8061035-8061535	-1.45597	0.318595	0.825421	0.311958	C3_ave	FASTKD3
chr5:10524596-10525096	-1.22376	1.14069	0.356025	-0.272954	C2_ave	LINC02213
chr5:11329633-11330133	-1.36126	0.498015	-0.0813839	0.94463	C4_ave	DAP
chr5:56409749-56410249	-1.42576	0.221911	0.912847	0.291	C3_ave	LINC01948
chr5:56659930-56660430	-1.47221	0.220779	0.605593	0.645839	C4_ave	C5orf67
chr5:69334691-69335191	-1.34523	1.0541	0.00986302	0.281268	C2_ave	CCDC125
chr5:74640475-74640975	-1.24737	0.853862	0.761364	-0.367858	C2_ave	ENC1
chr5:88288467-88288967	0.350782	-1.04119	-0.536431	1.22684	C4_ave	TMEM161B
chr5:91162726-91163226	0.810296	-0.816681	-0.912349	0.918734	C4_ave	LUCAT1
chr5:91314261-91314761	1.47545	-0.746635	-0.366694	-0.362118	C1_ave	LUCAT1
chr5:112738074-112738574	-1.49965	0.507154	0.521976	0.47052	C3_ave	APC
chr5:113047069-113047569	-1.11672	1.0752	0.566665	-0.52515	C2_ave	DCP2
chr5:113119212-113119712	-1.40219	0.11043	0.339835	0.951929	C4_ave	DCP2
chr5:117800251-117800751	1.16072	-0.661249	-0.988228	0.488757	C1_ave	LINC02147
chr5:126869103-126869603	-1.06554	1.34081	-0.257962	-0.0173104	C2_ave	LMNB1
chr5:131999471-131999971	-1.32472	0.61682	-0.200162	0.908063	C4_ave	ACSL6
chr5:141495924-141496424	-1.42825	0.134263	0.876	0.417984	C3_ave	PCDHGC5
chr5:148473944-148474444	1.4897	-0.342009	-0.522673	-0.625016	C1_ave	FBXO38
chr5:149445922-149446422	1.44013	-0.248491	-0.873554	-0.318086	C1_ave	MIR145
chr5:150618602-150619102	1.45163	-0.815444	-0.205244	-0.430937	C1_ave	SYNPO
chr5:150619370-150619870	1.41963	-0.691659	-0.711321	-0.0166523	C1_ave	SYNPO
chr5:150640422-150640922	1.49992	-0.513742	-0.496007	-0.490175	C1_ave	MYOZ3
chr5:157387542-157388042	1.26002	-0.767809	-0.838421	0.346205	C1_ave	FNDC9
chr5:172496981-172497481	-1.38584	0.680669	0.781242	-0.0760679	C3_ave	SH3PXD2B
chr5:173320147-173320647	-1.31369	1.08204	-0.0798371	0.311496	C2_ave	STC2
chr5:173328217-173328717	1.40853	-0.780369	-0.637934	0.00976885	C1_ave	STC2
chr5:173329332-173329832	1.48721	-0.451221	-0.363134	-0.672856	C1_ave	STC2
chr5:174119262-174119762	-1.33164	0.130809	1.09469	0.106142	C3_ave	NSG2
chr5:174190129-174190629	-1.45912	0.402395	0.253858	0.802869	C4_ave	NSG2
chr5:177546228-177546728	1.27479	-0.710055	-0.878716	0.313979	C1_ave	FAM193B
chr5:180177235-180177735	-1.43741	0.532405	0.79954	0.10547	C3_ave	RASGEF1C
chr6:5481007-5481507	1.39501	-0.417094	-0.93719	-0.0407242	C1_ave	LOC101927972
chr6:12457073-12457573	1.49182	-0.64069	-0.45531	-0.395823	C1_ave	EDN1
chr6:16712879-16713379	1.32124	-1.06006	-0.350223	0.0890467	C1_ave	ATXN1
chr6:18528026-18528526	1.40597	-0.15698	-0.955102	-0.293892	C1_ave	MIR548A1
chr6:25193155-25193655	1.34975	-0.75814	-0.758624	0.167018	C1_ave	LOC101928663
chr6:27838737-27839237	0.868711	-1.24902	-0.363463	0.743769	C1_ave	HIST1H2AK
chr6:41693831-41694331	-1.35813	0.534871	0.92666	-0.103398	C3_ave	TFEB
chr6:43489199-43489699	-1.33721	0.208615	1.0798	0.0487879	C3_ave	TJAP1
chr6:43668177-43668677	1.45881	-0.310796	-0.815168	-0.332845	C1_ave	MRPS18A
chr6:43782922-43783422	1.46499	-0.187276	-0.673888	-0.603826	C1_ave	VEGFA
chr6:43783431-43783931	1.47262	-0.332129	-0.758267	-0.382228	C1_ave	VEGFA
chr6:43785070-43785570	1.45346	-0.145241	-0.727073	-0.581144	C1_ave	VEGFA
chr6:43786728-43787228	1.49347	-0.39757	-0.62203	-0.473873	C1_ave	VEGFA
chr6:43787268-43787768	1.4626	-0.274525	-0.793651	-0.394421	C1_ave	VEGFA
chr6:43869306-43869806	1.46321	-0.27453	-0.790782	-0.397895	C1_ave	VEGFA
chr6:56938644-56939144	1.48506	-0.43514	-0.360493	-0.689424	C1_ave	DST
chr6:88380006-88380506	1.35635	-1.01279	0.022594	-0.366147	C1_ave	CNR1
chr6:89079642-89080142	1.25817	-1.17235	-0.18243	0.0966125	C1_ave	PNRC1
chr6:108736742-108737242	1.49411	-0.493414	-0.391952	-0.60874	C1_ave	LINC00222
chr6:110554956-110555456	1.47633	-0.418534	-0.736016	-0.321785	C1_ave	SLC22A16
chr6:111580896-111581396	1.43723	-0.328281	-0.879843	-0.229102	C1_ave	TRAF3IP2
chr6:127980925-127981425	-1.36099	0.744966	0.756895	-0.140872	C3_ave	LOC101928140
chr6:151025043-151025543	1.38818	-0.623472	-0.824993	0.0602892	C1_ave	MTHFD1L
chr6:158605121-158605621	-0.838285	1.44922	-0.233285	-0.37765	C2_ave	MIR7161
chr6:160960860-160961360	-1.42117	0.595056	0.790519	0.0355949	C3_ave	MAP3K4
chr6:163165875-163166375	-1.2354	0.84392	-0.389478	0.780957	C2_ave	PACRG-AS3
chr6:163780904-163781404	-1.40367	0.966482	0.224112	0.213074	C2_ave	QKI
chr6:167858004-167858504	0.77255	-0.729296	-0.988673	0.945419	C4_ave	AFDN
chr6:170129770-170130270	-1.38987	0.126751	0.988253	0.274866	C3_ave	LOC102724511
chr7:129783-130283	-1.35277	0.968667	-0.0889502	0.473055	C2_ave	LOC102723672
chr7:574989-575489	-1.41821	0.342219	0.92055	0.155438	C3_ave	LOC101927000
chr7:1537115-1537615	1.47762	-0.428181	-0.72798	-0.321462	C1_ave	MAFK
chr7:8189488-8189988	-1.42041	0.652361	0.745896	0.0221566	C3_ave	LOC100505938
chr7:11228579-11229079	1.37474	-0.838474	-0.630946	0.0946811	C1_ave	PHF14
chr7:17094904-17095404	1.39394	0.0576495	-0.731231	-0.720357	C1_ave	AHR
chr7:22607085-22607585	1.46177	-0.33387	-0.804461	-0.323436	C1_ave	STEAP1B
chr7:28988718-28989218	1.48912	-0.410723	-0.666369	-0.412032	C1_ave	LOC100506497
chr7:36967260-36967760	-1.4719	0.323071	0.388336	0.760488	C4_ave	ELMO1-AS1
chr7:44100410-44100910	1.43836	-0.804733	-0.520251	-0.11338	C1_ave	AEBP1
chr7:45977953-45978453	1.46632	-0.193246	-0.603365	-0.66971	C1_ave	IGFBP3
chr7:45978502-45979002	1.42839	-0.424046	-0.873336	-0.13101	C1_ave	IGFBP3
chr7:46909692-46910192	1.48749	-0.677993	-0.410207	-0.399289	C1_ave	LOC730338
chr7:47886984-47887484	-1.45531	0.36256	0.82348	0.26927	C3_ave	PKD1L1
chr7:54803805-54804305	-1.1167	1.31241	-0.173379	-0.0223377	C2_ave	SEC61G
chr7:54909311-54909811	-0.990723	0.900783	-0.730599	0.820539	C2_ave	EGFR
chr7:54926009-54926509	-1.2711	0.52928	-0.272912	1.01473	C4_ave	EGFR
chr7:54943167-54943667	-1.17787	0.570597	-0.438873	1.04615	C4_ave	EGFR
chr7:54953167-54953667	-0.909367	1.32803	-0.610424	0.191762	C2_ave	EGFR
chr7:55137226-55137726	-1.42845	0.893626	0.172733	0.362095	C2_ave	EGFR-AS1
chr7:55141480-55141980	-0.847627	1.14191	-0.830615	0.536333	C2_ave	EGFR-AS1
chr7:55303949-55304449	-0.967079	0.935754	-0.755257	0.786582	C2_ave	ELDR
chr7:55696075-55696575	1.45521	-0.419751	-0.809361	-0.226095	C1_ave	VOPP1
chr7:55698366-55698866	1.46596	-0.44512	-0.767094	-0.253749	C1_ave	VOPP1
chr7:55699048-55699548	1.44912	-0.39299	-0.834579	-0.221552	C1_ave	VOPP1
chr7:55699693-55700193	1.46833	-0.43044	-0.764018	-0.273871	C1_ave	VOPP1
chr7:55700897-55701397	1.41204	-0.507458	-0.864298	-0.0402831	C1_ave	VOPP1
chr7:55701982-55702482	1.36832	-0.542885	-0.90885	0.0834108	C1_ave	VOPP1
chr7:55706036-55706536	0.905256	-0.638467	-1.0654	0.798615	C1_ave	VOPP1
chr7:55710149-55710649	1.03111	-0.466315	-1.16554	0.600745	C1_ave	VOPP1
chr7:55720770-55721270	1.1236	-0.827866	-0.857947	0.562211	C1_ave	SEPT14
chr7:55962092-55962592	1.43035	-0.687413	-0.692083	-0.0508529	C1_ave	MRPS17
chr7:77128504-77129004	-1.19913	1.20901	-0.228916	0.219031	C2_ave	FGL2
chr7:77383276-77383776	1.46643	-0.218421	-0.731489	-0.516522	C1_ave	GSAP
chr7:88477885-88478385	-1.30215	0.422417	1.04774	-0.168006	C3_ave	STEAP4
chr7:98217997-98218497	-1.45307	0.708946	0.138476	0.605648	C2_ave	BHLHA15
chr7:99442004-99442504	-1.34551	1.0103	0.404998	-0.0697953	C2_ave	CPSF4
chr7:116524594-116525094	1.42688	-0.775383	-0.0513694	-0.600128	C1_ave	CAV1
chr7:127944194-127944694	-1.36969	1.00817	0.325994	0.0355309	C2_ave	SND1-IT1
chr7:129741755-129742255	-1.40588	0.189822	0.960224	0.25583	C3_ave	MIR182
chr7:131007284-131007784	-1.45175	0.39344	0.231157	0.827156	C4_ave	MKLN1
chr7:131244184-131244684	1.42468	-0.519304	-0.833973	-0.0714023	C1_ave	MKLN1-AS
chr7:132739456-132739956	1.46798	-0.306214	-0.776348	-0.385419	C1_ave	LOC100506937
chr7:134619904-134620404	1.32961	-0.969598	-0.517052	0.157036	C1_ave	BPGM
chr7:137241738-137242238	-0.867345	1.43196	-0.144794	-0.419818	C2_ave	LOC349160
chr7:137462055-137462555	1.48251	-0.685221	-0.484657	-0.312633	C1_ave	PTN
chr7:138226612-138227112	-1.40482	0.72766	-0.0272759	0.70444	C2_ave	MIR4468
chr7:139734481-139734981	1.37062	-0.748465	-0.739839	0.117689	C1_ave	TBXAS1
chr7:140230443-140230943	1.47353	-0.421251	-0.747048	-0.305234	C1_ave	KDM7A-DT
chr7:149020385-149020885	-1.46068	0.178683	0.56119	0.720804	C4_ave	PDIA4
chr7:151131703-151132203	-1.4488	0.373523	0.840423	0.234852	C3_ave	GBX1
chr7:151503827-151504327	1.40006	-0.0161229	-0.894353	-0.489587	C1_ave	RHEB
chr7:151632168-151632668	-1.39159	0.892024	0.517179	-0.0176176	C2_ave	RHEB
chr7:151727671-151728171	1.45574	-0.513655	-0.76534	-0.176743	C1_ave	PRKAG2-AS1
chr7:151895650-151896150	1.49178	-0.349438	-0.571553	-0.570791	C1_ave	PRKAG2
chr7:157601460-157601960	-1.47052	0.736237	0.480998	0.253289	C2_ave	MIR153-2
chr7:157692054-157692554	-1.32812	-0.155371	0.977951	0.50554	C3_ave	MIR153-2
chr8:1746053-1746553	1.41529	-0.272041	-0.938656	-0.204597	C1_ave	CLN8
chr8:1957977-1958477	1.49695	-0.454046	-0.589124	-0.453781	C1_ave	KBTBD11-OT1
chr8:2979347-2979847	-1.44294	0.0998495	0.726432	0.616655	C3_ave	LOC101927815
chr8:9271667-9272167	-1.01131	0.561728	1.10815	-0.658565	C3_ave	LOC157273
chr8:10108488-10108988	1.45689	-0.149061	-0.65038	-0.657453	C1_ave	MSRA
chr8:10370741-10371241	1.23898	-0.399089	-1.11022	0.270323	C1_ave	LINCR-0001
chr8:21756878-21757378	-1.49676	0.405981	0.546345	0.54443	C3_ave	GFRA2
chr8:23853918-23854418	1.36961	-0.623294	-0.851269	0.104954	C1_ave	STC1
chr8:27261608-27262108	-1.23757	1.08303	0.453782	-0.299237	C2_ave	STMN4
chr8:28365759-28366259	1.47763	-0.501539	-0.698619	-0.277475	C1_ave	PNOC
chr8:32779771-32780271	1.31277	-0.579532	-0.946255	0.213017	C1_ave	NRG1-IT3
chr8:47524318-47524818	1.33085	-0.498688	-0.979067	0.146908	C1_ave	CEBPD
chr8:47610104-47610604	1.48821	-0.532034	-0.628124	-0.328056	C1_ave	CEBPD
chr8:47737919-47738419	1.49097	-0.344594	-0.597355	-0.549022	C1_ave	CEBPD
chr8:58310069-58310569	1.45719	-0.518567	-0.758417	-0.180211	C1_ave	LOC101929528
chr8:61689637-61690137	1.46902	-0.244149	-0.485509	-0.739362	C1_ave	ASPH
chr8:66503902-66504402	-1.37111	0.42452	0.969194	-0.0226065	C3_ave	VXN
chr8:87973962-87974462	-1.48865	0.368721	0.66205	0.457879	C3_ave	DCAF4L2
chr8:97293639-97294139	1.49443	-0.376365	-0.557695	-0.560367	C1_ave	TSPYL5
chr8:97951732-97952232	1.00906	-1.32378	0.457275	-0.142554	C1_ave	MATN2
chr8:98004764-98005264	-1.40887	0.569903	0.830797	0.0081708	C3_ave	SNORA72
chr8:101657827-101658327	1.45489	-0.159117	-0.551835	-0.74394	C1_ave	GRHL2
chr8:102576777-102577277	-1.36855	0.64504	0.835704	-0.112191	C3_ave	ODF1
chr8:122268747-122269247	1.48714	-0.324986	-0.519885	-0.642271	C1_ave	SMILR
chr8:123516901-123517401	1.44353	-0.558162	-0.768817	-0.116555	C1_ave	FBXO32
chr8:124625376-124625876	-1.10178	0.473475	1.14014	-0.511841	C3_ave	TATDN1
chr8:128957983-128958483	-1.47278	0.421591	0.749968	0.301218	C3_ave	LINC00977
chr8:130651167-130651667	1.48961	-0.419673	-0.407388	-0.66255	C1_ave	ASAP1
chr8:133375370-133375870	1.46426	-0.288234	-0.789695	-0.38633	C1_ave	NDRG1
chr8:133381914-133382414	1.47997	-0.314471	-0.457014	-0.708482	C1_ave	NDRG1
chr8:133449914-133450414	-1.34159	0.600097	0.902305	-0.160809	C3_ave	ST3GAL1
chr8:141681886-141682386	-1.38975	0.0334296	0.949888	0.406433	C3_ave	MROH5
chr8:142608938-142609438	-1.36686	-0.125514	0.780597	0.711772	C3_ave	ARC
chr9:31541552-31542052	1.3723	-0.794204	0.110284	-0.68838	C1_ave	LINC01243
chr9:35673636-35674136	1.49593	-0.478346	-0.420383	-0.597203	C1_ave	CA9
chr9:83299525-83300025	1.45393	-0.254564	-0.825554	-0.373814	C1_ave	RASEF
chr9:87640367-87640867	1.39757	-0.541755	-0.867839	0.0120201	C1_ave	CTSL
chr9:88694455-88694955	1.46327	-0.533336	-0.731427	-0.198508	C1_ave	LOC286238
chr9:89591338-89591838	-1.37845	0.607797	-0.0802319	0.850888	C4_ave	GADD45G
chr9:91843749-91844249	1.33661	-0.645426	-0.87381	0.182626	C1_ave	ROR2
chr9:92749255-92749755	-1.49475	0.455378	0.424254	0.615117	C4_ave	BICD2
chr9:96049188-96049688	-1.24917	0.520135	1.03656	-0.307525	C3_ave	LINC00092
chr9:98119110-98119610	-1.22417	0.451499	1.09311	-0.320436	C3_ave	TRIM14
chr9:101443367-101443867	-1.39308	0.329125	0.970734	0.0932178	C3_ave	ALDOB
chr9:107907795-107908295	-1.17478	1.17096	-0.350734	0.354554	C2_ave	KLF4
chr9:108168383-108168883	1.49287	-0.493984	-0.380169	-0.618712	C1_ave	KLF4
chr9:108207549-108208049	-1.33635	0.560312	-0.1593	0.935335	C4_ave	ACTL7B
chr9:108779435-108779935	-1.48699	0.680359	0.421465	0.385162	C2_ave	ACTL7B
chr9:112546074-112546574	-1.43027	0.882704	0.38611	0.16146	C2_ave	KIAA1958
chr9:114107884-114108384	-1.43267	0.884899	0.189061	0.358708	C2_ave	KIF12
chr9:114370886-114371386	-1.4554	0.143105	0.668181	0.644111	C3_ave	AKNA
chr9:115650087-115650587	1.49435	-0.393302	-0.605589	-0.495463	C1_ave	LOC101928775
chr9:120909911-120910411	1.44161	-0.116886	-0.538552	-0.78617	C1_ave	PHF19
chr9:121556578-121557078	1.45388	-0.144588	-0.718619	-0.590677	C1_ave	DAB2IP
chr9:121557848-121558348	1.43704	-0.082623	-0.603535	-0.750885	C1_ave	DAB2IP
chr9:123358118-123358618	-1.10247	1.32592	-0.0840695	-0.139382	C2_ave	CRB2
chr9:123420584-123421084	-1.49884	0.445017	0.518125	0.535701	C4_ave	MIR601
chr9:123568699-123569199	1.47003	-0.42425	-0.759729	-0.286055	C1_ave	MIR7150
chr9:124220917-124221417	1.21591	-1.22958	-0.0624192	0.0760907	C1_ave	NEK6
chr9:126376305-126376805	-1.47085	0.351706	0.767751	0.351389	C3_ave	NRON
chr9:126399200-126399700	1.45987	-0.210763	-0.773253	-0.475854	C1_ave	NRON
chr9:129436958-129437458	1.05326	-1.08566	-0.58023	0.612626	C1_ave	LINC00963
chr9:129520854-129521354	-1.2892	0.671305	0.899038	-0.281142	C3_ave	LINC00963
chr9:130860738-130861238	1.48384	-0.422873	-0.698678	-0.362287	C1_ave	QRFP
chr9:131107711-131108211	-1.47084	0.591153	0.215958	0.663728	C4_ave	AIF1L
chr9:133873365-133873865	-1.47543	0.746512	0.373974	0.35494	C2_ave	VAV2
chr9:133928230-133928730	1.0651	-0.746537	-0.952219	0.633653	C1_ave	VAV2
chr9:133934856-133935356	-1.45469	0.501318	0.178265	0.775105	C4_ave	VAV2
chr9:133993267-133993767	1.33397	-0.771666	-0.764347	0.202041	C1_ave	VAV2
chr9:134622803-134623303	-1.29169	1.1455	0.00726933	0.138922	C2_ave	COL5A1
chr9:135186393-135186893	1.3668	-0.541619	-0.911606	0.0864197	C1_ave	OLFM1
chr9:135205196-135205696	1.43839	-0.391415	-0.862431	-0.18454	C1_ave	OLFM1
chr9:135215433-135215933	1.45226	-0.341076	-0.835985	-0.2752	C1_ave	C9orf62
chr9:135216912-135217412	1.49034	-0.503451	-0.632126	-0.354758	C1_ave	C9orf62
chr9:135376428-135376928	1.49117	-0.512901	-0.621104	-0.357166	C1_ave	C9orf62
chr9:136140909-136141409	1.43724	-0.392993	-0.864657	-0.179594	C1_ave	TMEM250
chr9:136601466-136601966	1.41459	-0.859958	-0.507091	-0.0475435	C1_ave	LINC01451
chr9:137083283-137083783	1.47599	-0.312981	-0.427877	-0.735132	C1_ave	MAN1B1-DT
chrX:8955513-8956013	1.44442	-0.232335	-0.355938	-0.856145	C1_ave	FAM9A
chrX:21926779-21927279	1.49349	-0.448529	-0.628174	-0.416786	C1_ave	SMS
chrX:48465154-48465654	1.45332	-0.590219	-0.720554	-0.142542	C1_ave	SLC38A5
chrX:49039761-49040261	0.417619	-0.894807	-0.738918	1.21611	C4_ave	TFE3
chrX:152637547-152638047	-1.41993	0.515274	0.845452	0.059203	C3_ave	GABRQ
chrX:154368772-154369272	1.47391	-0.241029	-0.547528	-0.685353	C1_ave	FLNA
chrX:154506946-154507446	-1.46962	0.291763	0.764155	0.413704	C3_ave	FAM3A
chr1:975969-976469	0.450855	0.0634996	-1.41052	0.89617	C4_ave	PERM1
chr1:1005203-1005703	-1.25083	-0.239376	1.11101	0.3792	C3_ave	ISG15
chr1:1158098-1158598	-1.4883	0.421658	0.394897	0.671741	C4_ave	MIR200B
chr1:2585259-2585759	-1.2789	-0.30479	0.885348	0.69834	C3_ave	PRXL2B
chr1:3352334-3352834	1.35133	0.125731	-0.555187	-0.921877	C1_ave	ARHGEF16
chr1:3719196-3719696	-0.891692	-0.513386	1.39326	0.0118158	C3_ave	TP73-AS1
chr1:3754412-3754912	-1.24062	-0.10561	1.19443	0.15181	C3_ave	CCDC27
chr1:3772287-3772787	-1.37132	-0.106363	0.648242	0.829436	C4_ave	SMIM1
chr1:6501824-6502324	-1.4581	0.156642	0.615147	0.686305	C4_ave	PLEKHG5
chr1:6502523-6503023	-1.45742	0.156733	0.597999	0.702685	C4_ave	PLEKHG5
chr1:6509075-6509575	-1.4735	0.309998	0.41466	0.74884	C4_ave	PLEKHG5
chr1:7471841-7472341	1.33757	0.190573	-0.705046	-0.823099	C1_ave	VAMP3
chr1:7501139-7501639	-1.39742	0.087054	0.956112	0.354252	C3_ave	VAMP3
chr1:8343426-8343926	1.32303	-0.369789	-1.05043	0.0971889	C1_ave	SLC45A1
chr1:8880034-8880534	1.2026	-0.261096	-1.19268	0.251171	C1_ave	ENO1
chr1:9317992-9318492	-1.16609	0.508171	1.09236	-0.434445	C3_ave	SPSB1
chr1:9352370-9352870	-0.960415	0.390266	1.22389	-0.653745	C3_ave	SPSB1
chr1:9399489-9399989	-1.10129	-0.240145	0.0265946	1.31484	C4_ave	SPSB1
chr1:9702200-9702700	-0.700339	-0.334651	1.48236	-0.44737	C3_ave	PIK3CD-AS2
chr1:9836100-9836600	-0.997319	0.209177	1.30265	-0.514504	C3_ave	CLSTN1
chr1:9842785-9843285	-1.39041	0.58414	0.850626	-0.044353	C3_ave	CLSTN1
chr1:9874861-9875361	-1.14197	0.372606	1.17875	-0.409388	C3_ave	CTNNBIP1
chr1:9884067-9884567	-1.38309	-0.0844107	0.773423	0.69408	C3_ave	CTNNBIP1
chr1:10423936-10424436	-0.721572	-0.572125	1.45777	-0.164072	C3_ave	CENPS-CORT
chr1:11109369-11109869	-1.46915	0.629687	0.635068	0.204397	C3_ave	EXOSC10
chr1:11790817-11791317	1.25956	-0.356799	-1.11422	0.211468	C1_ave	LOC102724659
chr1:11940561-11941061	-1.35814	0.0534383	1.04061	0.264087	C3_ave	PLOD1
chr1:12426026-12426526	0.971987	-0.0638988	-1.35926	0.451175	C1_ave	MIR6730
chr1:12460937-12461437	0.923269	0.338843	-1.41728	0.155168	C1_ave	MIR6730
chr1:13593581-13594081	1.42754	-0.0714266	-0.815014	-0.541097	C1_ave	PDPN
chr1:14366273-14366773	-1.41114	0.447744	0.896522	0.0668692	C3_ave	KAZN
chr1:14602160-14602660	0.446887	-0.668794	-0.968024	1.18993	C4_ave	KAZN
chr1:14968395-14968895	1.00426	0.268074	-1.38121	0.108876	C1_ave	TMEM51-AS1
chr1:14980803-14981303	0.91774	0.705332	-1.22571	-0.397364	C1_ave	TMEM51-AS1
chr1:16210001-16210501	-1.49408	0.518285	0.595177	0.380617	C3_ave	ARHGEF19
chr1:16217277-16217777	-1.39491	-0.0550613	0.725935	0.724032	C3_ave	ARHGEF19
chr1:17128332-17128832	1.45092	-0.30982	-0.298726	-0.842377	C1_ave	PADI2
chr1:17688236-17688736	-1.29216	-0.276755	0.677289	0.891629	C4_ave	ACTL8
chr1:18142505-18143005	-0.981548	-0.181982	1.39618	-0.23265	C3_ave	IGSF21
chr1:20732960-20733460	0.946285	-0.196447	-1.31959	0.569757	C1_ave	SH2D5
chr1:21624765-21625265	-1.32139	-0.226349	0.724086	0.823651	C4_ave	RAP1GAP
chr1:21645499-21645999	-1.36142	-0.132414	0.828271	0.665562	C3_ave	RAP1GAP
chr1:22806488-22806988	-1.37444	-0.0589431	0.516507	0.916876	C4_ave	MIR4253
chr1:25563816-25564316	-1.38741	0.460669	0.928909	-0.00216779	C3_ave	LDLRAP1
chr1:27505118-27505618	-1.49153	0.474095	0.380335	0.637105	C4_ave	WASF2
chr1:27872212-27872712	-1.23401	0.233928	1.17917	-0.179086	C3_ave	THEMIS2
chr1:30786524-30787024	-0.860009	-0.0932511	1.42461	-0.471351	C3_ave	LAPTM5
chr1:31201960-31202460	-1.20616	-0.423965	0.950656	0.679471	C3_ave	NKAIN1
chr1:32335011-32335511	-1.49193	0.479842	0.632038	0.380047	C3_ave	MARCKSL1
chr1:32817910-32818410	-1.0972	-0.0475664	1.32692	-0.182145	C3_ave	YARS
chr1:32881804-32882304	-1.37485	-0.0365598	0.942781	0.468629	C3_ave	HPCA
chr1:33161206-33161706	-1.38991	0.252846	0.991473	0.145591	C3_ave	TRIM62
chr1:33433706-33434206	1.17419	0.351706	-1.17124	-0.354659	C1_ave	PHC2
chr1:35370229-35370729	-1.12846	-0.385043	1.22203	0.291477	C3_ave	ZMYM4
chr1:35883644-35884144	-0.699644	-0.42133	1.48371	-0.362737	C3_ave	AGO1
chr1:36387379-36387879	1.31586	-0.0167321	-1.1102	-0.18892	C1_ave	STK40
chr1:36836266-36836766	-1.18528	-0.329513	1.16925	0.345545	C3_ave	GRIK3
chr1:37034294-37034794	-1.48006	0.270437	0.653179	0.556448	C3_ave	GRIK3
chr1:37275119-37275619	-1.17941	0.325655	1.18136	-0.327614	C3_ave	MIR4255
chr1:37282784-37283284	1.0228	-0.184703	-1.30465	0.466553	C1_ave	MIR4255
chr1:37293178-37293678	-1.04937	-0.175046	-0.135645	1.36006	C4_ave	MIR4255
chr1:38005480-38005980	-1.31046	-0.226527	0.926974	0.610009	C3_ave	FHL3
chr1:38064149-38064649	-1.04306	0.507318	1.13711	-0.601366	C3_ave	POU3F1
chr1:38084655-38085155	-1.29306	-0.163646	0.381786	1.07492	C4_ave	MIR3659
chr1:38114172-38114672	-0.683095	-0.542213	1.47541	-0.250102	C3_ave	MIR3659
chr1:38183073-38183573	-1.35153	0.109523	1.06263	0.179374	C3_ave	LINC01343
chr1:39646470-39646970	-1.39314	0.348157	0.965186	0.0797967	C3_ave	HEYL
chr1:39845595-39846095	-1.48164	0.624143	0.582893	0.274609	C2_ave	TRIT1
chr1:40315166-40315666	-1.39262	0.0420327	0.404349	0.946233	C4_ave	COL9A2
chr1:40315975-40316475	-0.932724	0.399833	1.22252	-0.689634	C3_ave	COL9A2
chr1:40316516-40317016	-1.15027	-0.421449	1.14926	0.422458	C3_ave	COL9A2
chr1:40421249-40421749	-1.31015	-0.112386	1.07118	0.351356	C3_ave	ZFP69B
chr1:41152649-41153149	1.48431	-0.405188	-0.698294	-0.380829	C1_ave	SCMH1
chr1:41342023-41342523	1.1401	0.490874	-1.06961	-0.561364	C1_ave	FOXO6
chr1:41498821-41499321	1.41588	-0.557487	-0.82674	-0.0316504	C1_ave	EDN2
chr1:42419432-42419932	0.926367	0.798376	-0.769984	-0.954759	C1_ave	PPCS
chr1:43834944-43835444	-1.30061	-0.265267	0.860561	0.705318	C3_ave	ARTN
chr1:43996367-43996867	-1.0721	-0.575422	1.10864	0.538886	C3_ave	CCDC24
chr1:44625317-44625817	-1.1699	-0.426713	1.09382	0.502789	C3_ave	TMEM53
chr1:47578261-47578761	-1.2109	-0.0105265	1.23827	-0.0168412	C3_ave	FOXD2
chr1:47805797-47806297	-1.18068	0.171287	1.23518	-0.225787	C3_ave	TRABD2B
chr1:48019585-48020085	0.981853	-0.159172	-1.32573	0.503052	C1_ave	TRABD2B
chr1:48246635-48247135	-1.19455	-0.415263	1.03389	0.575924	C3_ave	SLC5A9
chr1:51955782-51956282	-1.25205	-0.138512	1.1677	0.222865	C3_ave	RAB3B
chr1:53310605-53311105	-1.45823	0.217394	0.788472	0.45236	C3_ave	LRP8
chr1:53311244-53311744	-1.30144	-0.24471	0.613266	0.932885	C4_ave	LRP8
chr1:53316804-53317304	-1.37355	0.449372	0.954207	-0.030024	C3_ave	LRP8
chr1:55580942-55581442	1.41038	-0.646532	-0.769926	0.00607753	C1_ave	MIR4422
chr1:58699823-58700323	-1.33626	0.060218	0.192676	1.08336	C4_ave	MYSM1
chr1:58755411-58755911	1.48349	-0.337713	-0.6929	-0.452877	C1_ave	JUN
chr1:60746325-60746825	-1.28492	-0.299286	0.839742	0.744468	C3_ave	NFIA
chr1:60833285-60833785	-1.48726	0.452261	0.672279	0.362718	C3_ave	NFIA
chr1:64469934-64470434	-1.41473	0.441015	0.893045	0.0806734	C3_ave	CACHD1
chr1:65992431-65992931	-1.36276	-0.136568	0.738924	0.760407	C4_ave	LOC101927139
chr1:67792720-67793220	-1.34674	0.412425	1.00554	-0.0712208	C3_ave	GNG12-AS1
chr1:74523938-74524438	0.94222	0.259282	-1.41414	0.212634	C1_ave	ERICH3-AS1
chr1:75615924-75616424	-1.43859	0.279252	0.880053	0.27928	C3_ave	SLC44A5
chr1:78649572-78650072	-1.12359	0.638646	1.02096	-0.536017	C3_ave	IFI44
chr1:82565088-82565588	0.977417	0.338012	-1.38752	0.0720887	C1_ave	LINC01361
chr1:85465735-85466235	-1.10405	-0.0302957	1.32109	-0.186751	C3_ave	DDAH1
chr1:85681024-85681524	1.34217	0.180563	-0.703817	-0.818915	C1_ave	ZNHIT6
chr1:87149201-87149701	-1.37098	-0.0926744	0.874434	0.589223	C3_ave	LINC01140
chr1:87410705-87411205	-1.45889	0.172185	0.55911	0.727593	C4_ave	LINC01364
chr1:90187114-90187614	-0.93117	0.514114	1.15236	-0.735305	C3_ave	ZNF326
chr1:91564889-91565389	-1.31087	-0.0911075	1.08213	0.319852	C3_ave	CDC7
chr1:94339386-94339886	-1.46888	0.47512	0.249034	0.74473	C4_ave	ARHGAP29
chr1:94803096-94803596	-1.28418	-0.262028	0.981465	0.564747	C3_ave	SLC44A3
chr1:100164144-100164644	1.4915	-0.403229	-0.645821	-0.442447	C1_ave	LRRC39
chr1:100351179-100351679	-1.24691	0.191737	1.18018	-0.125014	C3_ave	CDC14A
chr1:107057271-107057771	-0.90518	-0.318787	1.42745	-0.203484	C3_ave	PRMT6
chr1:107141423-107141923	-0.822622	-0.544067	-0.0560364	1.42272	C4_ave	NTNG1
chr1:108876009-108876509	-1.27565	-0.199584	1.08743	0.387804	C3_ave	GPSM2
chr1:109229749-109230249	-1.44085	0.223981	0.866691	0.350181	C3_ave	SARS
chr1:109241807-109242307	-1.11276	0.786476	0.901381	-0.575099	C3_ave	CELSR2
chr1:109498280-109498780	-1.47633	0.337753	0.739883	0.398691	C3_ave	CYB561D1
chr1:109852278-109852778	1.39966	-0.168134	-0.97239	-0.259134	C1_ave	CSF1
chr1:109872186-109872686	1.24104	0.369405	-0.920519	-0.689927	C1_ave	CSF1
chr1:110425577-110426077	-1.47975	0.268779	0.556217	0.654758	C4_ave	LAMTOR5
chr1:110555196-110555696	-1.32603	0.693725	0.845528	-0.21322	C3_ave	KCNA10
chr1:110556432-110556932	-1.18025	0.494659	1.09357	-0.40798	C3_ave	KCNA10
chr1:110633805-110634305	-1.10514	-0.387842	1.25332	0.239655	C3_ave	KCNA2
chr1:111733631-111734131	-1.39279	-0.036245	0.851881	0.577157	C3_ave	INKA2-AS1
chr1:111880771-111881271	-1.49247	0.364731	0.521424	0.606316	C4_ave	KCND3-IT1
chr1:111881408-111881908	-1.1166	-0.565209	0.742124	0.939682	C4_ave	KCND3-IT1
chr1:111921792-111922292	-1.47309	0.357468	0.35794	0.757687	C4_ave	KCND3-AS1
chr1:111961700-111962200	-1.12085	-0.496433	0.500884	1.1164	C4_ave	KCND3
chr1:116377525-116378025	1.23688	-0.0460096	-1.21144	0.0205764	C1_ave	ATP1A1
chr1:116674017-116674517	-1.2164	-0.207712	1.1933	0.230807	C3_ave	MIR320B1
chr1:116825836-116826336	-1.25516	-0.158915	1.15398	0.260096	C3_ave	CD2
chr1:117017612-117018112	-1.45455	0.161975	0.752748	0.539829	C3_ave	CD101
chr1:117171913-117172413	1.33222	-0.205815	-1.08686	-0.0395527	C1_ave	VTCN1
chr1:118295060-118295560	1.40038	-0.0547182	-0.928322	-0.417336	C1_ave	SPAG17
chr1:119329409-119329909	-1.47383	0.642659	0.60184	0.229335	C2_ave	HAO2
chr1:119631389-119631889	-1.43735	0.696173	0.666148	0.0750244	C2_ave	ZNF697
chr1:150012606-150013106	-0.817142	-0.26716	1.45677	-0.372466	C3_ave	OTUD7B
chr1:154420094-154420594	1.13518	0.502786	-0.576987	-1.06097	C1_ave	IL6R
chr1:155069460-155069960	-1.42568	0.0486939	0.780749	0.596236	C3_ave	EFNA3
chr1:156402232-156402732	-1.22289	-0.343286	1.06614	0.500032	C3_ave	C1orf61
chr1:156638141-156638641	-1.44482	0.175791	0.829928	0.439102	C3_ave	BCAN
chr1:156656668-156657168	-1.29187	0.0297318	1.14764	0.114503	C3_ave	BCAN
chr1:158078704-158079204	-1.21736	-0.300692	0.387976	1.13008	C4_ave	LINC01704
chr1:160062159-160062659	-1.46303	0.262693	0.787411	0.412929	C3_ave	KCNJ10
chr1:160102652-160103152	-1.45569	0.298747	0.825904	0.331043	C3_ave	IGSF8
chr1:160219480-160219980	-1.07747	-0.286658	1.3249	0.0392303	C3_ave	LOC729867
chr1:161750001-161750501	-1.3244	-0.115207	1.03322	0.40638	C3_ave	DUSP12
chr1:169945179-169945679	-1.49817	0.555033	0.435083	0.508056	C2_ave	SCYL3
chr1:175071397-175071897	-1.32916	0.295188	1.07	-0.0360366	C3_ave	TNN
chr1:175072362-175072862	-1.23998	0.554157	1.02121	-0.335381	C3_ave	TNN
chr1:175317582-175318082	-1.37018	0.32079	1.009	0.0403869	C3_ave	KIAA0040
chr1:175493399-175493899	-1.37199	-0.0828227	0.8895	0.565312	C3_ave	TNR
chr1:175493921-175494421	-1.20305	-0.346817	0.434844	1.11503	C4_ave	TNR
chr1:175597186-175597686	-1.35131	-0.109609	0.512729	0.948188	C4_ave	TNR
chr1:175863648-175864148	-1.36473	0.049252	1.02505	0.290431	C3_ave	LINC01657
chr1:175865971-175866471	-0.977985	0.667815	1.03527	-0.725104	C3_ave	LINC01657
chr1:176656199-176656699	1.2923	0.198683	-0.446347	-1.04463	C1_ave	PAPPA2
chr1:177600930-177601430	-1.49183	0.417798	0.644512	0.429521	C3_ave	LINC01741
chr1:180229842-180230342	-1.45021	0.804978	0.465359	0.17987	C2_ave	LHX4
chr1:180925438-180925938	-1.35688	0.00422804	1.02563	0.327017	C3_ave	KIAA1614
chr1:180926549-180927049	-1.33795	-0.189178	0.70013	0.826997	C4_ave	KIAA1614
chr1:180927778-180928278	-1.32029	-0.156048	1.00529	0.471042	C3_ave	KIAA1614
chr1:180956027-180956527	-1.12905	-0.544804	0.954239	0.719619	C3_ave	KIAA1614
chr1:181089154-181089654	-1.30998	-0.136267	1.05446	0.391782	C3_ave	IER5
chr1:181430338-181430838	-1.15936	0.327088	1.19156	-0.35928	C3_ave	CACNA1E
chr1:182029499-182029999	-0.829262	0.182452	1.34072	-0.693908	C3_ave	ZNF648
chr1:182290043-182290543	1.44116	-0.630222	-0.719371	-0.0915666	C1_ave	LINC01344
chr1:182633496-182633996	-1.33999	0.766914	-0.188888	0.761965	C2_ave	LINC01686
chr1:182699688-182700188	-1.24328	0.690554	0.918482	-0.365755	C3_ave	RGS8
chr1:183022173-183022673	1.40827	-0.399305	-0.921807	-0.0871595	C1_ave	LAMC1
chr1:183234507-183235007	1.38608	0.066307	-0.825382	-0.627004	C1_ave	LAMC2
chr1:184218429-184218929	1.40712	-0.0370551	-0.885151	-0.484916	C1_ave	TSEN15
chr1:184298587-184299087	-1.02778	-0.310905	1.35889	-0.0202047	C3_ave	C1orf21
chr1:190140580-190141080	-0.956955	-0.147512	1.40445	-0.299985	C3_ave	BRINP3
chr1:196344351-196344851	1.29026	-0.700095	-0.874288	0.284128	C1_ave	MIR4735
chr1:197320941-197321441	1.03743	-0.0764061	-1.33378	0.372753	C1_ave	CRB1
chr1:198881148-198881648	1.37824	-0.704913	-0.770758	0.0974339	C1_ave	MIR181A1
chr1:201022982-201023482	-1.24309	0.03146	1.2057	0.00592977	C3_ave	KIF21B
chr1:201184872-201185372	0.622957	-0.547186	-1.11251	1.03674	C4_ave	IGFN1
chr1:201450897-201451397	-1.40149	-0.0246548	0.808628	0.61752	C3_ave	PHLDA3
chr1:201456838-201457338	1.40774	0.018139	-0.739186	-0.686692	C1_ave	PHLDA3
chr1:201610849-201611349	-1.15998	-0.412926	0.43507	1.13783	C4_ave	NAV1
chr1:201655871-201656371	-0.824894	1.20182	0.445635	-0.822556	C2_ave	NAV1
chr1:203026170-203026670	1.45495	-0.278706	-0.826523	-0.349722	C1_ave	PPFIA4
chr1:203128074-203128574	-1.08606	-0.171971	1.33597	-0.0779423	C3_ave	ADORA1
chr1:203144582-203145082	-1.45081	0.125501	0.638558	0.686754	C4_ave	MYBPH
chr1:203591989-203592489	-1.16681	-0.383116	0.393757	1.15617	C4_ave	ATP2B4
chr1:203677768-203678268	-1.39144	-0.0619574	0.682697	0.770701	C4_ave	ATP2B4
chr1:204078165-204078665	-1.15481	-0.476362	1.04918	0.581996	C3_ave	SOX13
chr1:204369316-204369816	-1.31969	-0.0971909	0.358304	1.05858	C4_ave	LINC00628
chr1:205913427-205913927	-0.989971	0.467261	1.17377	-0.651063	C3_ave	SLC26A9-AS1
chr1:206557057-206557557	-1.33421	0.298084	1.06316	-0.0270327	C3_ave	RASSF5
chr1:208030378-208030878	-1.18995	-0.262245	1.2061	0.246095	C3_ave	CD34
chr1:208105690-208106190	-1.4814	0.715132	0.39846	0.367805	C2_ave	PLXNA2
chr1:208232065-208232565	-0.965825	0.315359	1.2623	-0.611831	C3_ave	PLXNA2
chr1:208247439-208247939	-1.16645	-0.477824	0.649996	0.994277	C4_ave	PLXNA2
chr1:209675159-209675659	-1.45397	0.266295	0.359547	0.828125	C4_ave	G0S2
chr1:210587179-210587679	-0.657011	-0.564433	1.47784	-0.256397	C3_ave	HHAT
chr1:211736915-211737415	0.836622	-0.249889	-1.30961	0.722875	C1_ave	NEK2
chr1:212469902-212470402	1.34954	0.0966489	-0.971775	-0.47441	C1_ave	NENF
chr1:212561373-212561873	1.28198	0.304522	-0.844727	-0.741775	C1_ave	ATF3
chr1:213905214-213905714	-1.42923	0.547323	0.807595	0.0743147	C3_ave	PROX1
chr1:213982773-213983273	-1.34509	-0.177549	0.76083	0.761808	C4_ave	PROX1
chr1:214102978-214103478	1.43474	-0.0924191	-0.797818	-0.544499	C1_ave	PROX1-AS1
chr1:216173256-216173756	-1.34324	0.249868	1.06415	0.0292293	C3_ave	LOC102723833
chr1:216902635-216903135	1.29618	0.278491	-0.751413	-0.823254	C1_ave	ESRRG
chr1:220289999-220290499	-0.905439	0.055768	1.37775	-0.528081	C3_ave	RAB3GAP2
chr1:221708957-221709457	-1.23205	1.00784	0.58178	-0.35757	C2_ave	DUSP10
chr1:222814781-222815281	-0.953694	0.159676	1.33235	-0.538336	C3_ave	DISP1
chr1:223362952-223363452	-1.35726	-0.0122043	1.01638	0.353083	C3_ave	SUSD4
chr1:223364559-223365059	-0.805039	-0.815583	1.24247	0.378148	C3_ave	SUSD4
chr1:224287633-224288133	-1.46679	0.218307	0.727958	0.520525	C3_ave	MIR320B2
chr1:224726728-224727228	0.939164	-0.41033	-1.21567	0.686837	C1_ave	CNIH3
chr1:225922181-225922681	-1.43334	0.100055	0.513838	0.819448	C4_ave	MIR6741
chr1:226688366-226688866	-0.971282	0.0623518	1.35991	-0.450976	C3_ave	ITPKB-IT1
chr1:227857222-227857722	-1.26503	-0.271834	1.03754	0.499323	C3_ave	PRSS38
chr1:227895957-227896457	-1.03164	-0.262942	1.36444	-0.0698521	C3_ave	MIR5008
chr1:227914257-227914757	-1.36638	0.341728	1.00795	0.016705	C3_ave	MIR5008
chr1:227916920-227917420	-1.07991	-0.616435	0.934837	0.761505	C3_ave	MIR5008
chr1:227919835-227920335	-1.42362	0.0832894	0.485622	0.854711	C4_ave	MIR5008
chr1:228378383-228378883	-1.18163	-0.24024	1.22822	0.19365	C3_ave	MIR6742
chr1:229579181-229579681	-1.44752	0.1117	0.665157	0.67066	C4_ave	ABCB10
chr1:231192721-231193221	-1.37552	0.69425	0.784418	-0.103144	C3_ave	LOC149373
chr1:231683702-231684202	-1.16364	0.253593	1.21907	-0.309032	C3_ave	DISC1
chr1:232704724-232705224	1.28606	-0.496923	-1.02216	0.233031	C1_ave	LINC01744
chr1:233045598-233046098	-1.0441	-0.578842	1.17052	0.452427	C3_ave	NTPCR
chr1:233075007-233075507	1.20233	-0.640005	-0.983549	0.421224	C1_ave	NTPCR
chr1:234478015-234478515	-0.971665	0.325895	1.25593	-0.61016	C3_ave	TARBP1
chr1:234533161-234533661	1.20486	0.0686163	-1.24202	-0.0314603	C1_ave	LINC01354
chr1:234606067-234606567	1.43324	-0.0765835	-0.579079	-0.777577	C1_ave	IRF2BP2
chr1:236063751-236064251	-1.41261	0.447596	0.893951	0.0710608	C3_ave	NID1
chr1:236129301-236129801	-1.14234	1.1716	0.386604	-0.415872	C2_ave	GPR137B
chr1:236705641-236706141	-1.18076	-0.438616	0.583601	1.03578	C4_ave	ACTN2
chr1:243848950-243849450	-0.917484	0.0765546	1.36883	-0.527897	C3_ave	AKT3
chr1:243902627-243903127	-1.32811	0.569135	0.938146	-0.179175	C3_ave	LOC339529
chr1:244322943-244323443	1.47079	-0.213946	-0.604024	-0.652816	C1_ave	C1orf100
chr1:244461066-244461566	-1.00643	0.222826	1.29469	-0.511091	C3_ave	CATSPERE
chr1:244751118-244751618	-1.38807	-0.0733371	0.728696	0.732716	C4_ave	COX20
chr1:245091735-245092235	1.43241	-0.140454	-0.429321	-0.862638	C1_ave	KIF26B
chr1:245298728-245299228	-1.05814	-0.506289	0.33483	1.2296	C4_ave	KIF26B
chr1:245363650-245364150	-1.20129	-0.215087	1.21197	0.204403	C3_ave	KIF26B
chr1:246680870-246681370	-0.776034	-0.651874	1.40438	0.0235303	C3_ave	SCCPDH
chr10:3045728-3046228	1.08511	-0.164869	-1.28835	0.368114	C1_ave	PFKP
chr10:6239143-6239643	0.688746	-0.18898	-1.33732	0.837553	C4_ave	LOC399715
chr10:6247261-6247761	1.10384	0.106167	-1.32549	0.115477	C1_ave	LOC399715
chr10:6275202-6275702	1.3957	0.0338513	-0.83533	-0.594221	C1_ave	LOC399715
chr10:11379838-11380338	-1.34244	0.409723	1.0118	-0.0790831	C3_ave	CELF2-AS1
chr10:11425172-11425672	-0.684676	-1.02378	0.963064	0.74539	C3_ave	CELF2-AS1
chr10:16986492-16986992	1.4144	-0.11614	-0.916752	-0.381509	C1_ave	CUBN
chr10:22714289-22714789	-1.33232	0.684518	0.846651	-0.198849	C3_ave	PIP4K2A
chr10:30781463-30781963	-1.49341	0.433543	0.429693	0.630177	C4_ave	LOC105376480
chr10:31803775-31804275	-1.08414	0.0567073	1.31796	-0.290534	C3_ave	ARHGAP12
chr10:35216433-35216933	-1.43626	0.0722014	0.710558	0.653498	C3_ave	CCNY
chr10:35218343-35218843	-1.11518	-0.187548	1.31191	-0.00918759	C3_ave	CCNY
chr10:35386761-35387261	1.49704	-0.47899	-0.583942	-0.434108	C1_ave	CCNY
chr10:43396603-43397103	-1.38735	0.00561656	0.445268	0.936464	C4_ave	HNRNPF
chr10:44300949-44301449	1.47895	-0.557194	-0.657636	-0.264119	C1_ave	C10orf142
chr10:45514192-45514692	-1.14799	-0.19859	0.0666423	1.27994	C4_ave	LOC102724323
chr10:48598217-48598717	-1.41903	0.691063	0.713134	0.0148356	C3_ave	ARHGAP22
chr10:50286527-50287027	1.44404	-0.263984	-0.862798	-0.317254	C1_ave	ASAH2
chr10:64036599-64037099	-0.813525	0.0067443	1.40656	-0.599776	C3_ave	JMJD1C
chr10:64037114-64037614	-1.48339	0.397168	0.382047	0.704172	C4_ave	JMJD1C
chr10:64041114-64041614	-1.00843	-0.0106165	1.36501	-0.345963	C3_ave	JMJD1C
chr10:66940964-66941464	-1.12005	-0.320018	1.27058	0.169488	C3_ave	LRRTM3
chr10:69494661-69495161	-1.40567	0.00706632	0.850931	0.547676	C3_ave	TSPAN15
chr10:70482154-70482654	-1.47253	0.221995	0.640062	0.610477	C3_ave	PALD1
chr10:71581271-71581771	-1.45506	0.553634	0.742278	0.159144	C3_ave	CDH23-AS1
chr10:71975501-71976001	-1.4824	0.28581	0.647708	0.548884	C3_ave	CHST3
chr10:72044366-72044866	-1.40761	0.00653521	0.564375	0.836701	C4_ave	SPOCK2
chr10:72320635-72321135	1.28482	0.128521	-0.298052	-1.11529	C1_ave	DNAJB12
chr10:72331912-72332412	-1.28812	0.225635	1.13348	-0.0709948	C3_ave	DNAJB12
chr10:72364248-72364748	-1.33587	-0.186677	0.86498	0.657572	C3_ave	DNAJB12
chr10:73581827-73582327	-1.46982	0.249003	0.737752	0.483064	C3_ave	USP54
chr10:75195151-75195651	1.28236	0.242548	-1.02135	-0.503557	C1_ave	VDAC2
chr10:78434073-78434573	-1.25173	0.0305705	1.19651	0.0246514	C3_ave	LINC00595
chr10:78756733-78757233	1.19545	0.435064	-0.976989	-0.65353	C1_ave	ZMIZ1-AS1
chr10:78846705-78847205	-1.30659	1.10175	0.272716	-0.0678723	C2_ave	ZMIZ1-AS1
chr10:78856380-78856880	-1.22073	0.826481	0.809101	-0.414852	C2_ave	ZMIZ1-AS1
chr10:78861380-78861880	-1.26594	1.03816	0.497081	-0.269296	C2_ave	ZMIZ1-AS1
chr10:78913760-78914260	-1.45809	0.175593	0.539455	0.743046	C4_ave	ZMIZ1-AS1
chr10:78963550-78964050	-1.41657	0.527304	0.844556	0.0447114	C3_ave	ZMIZ1-AS1
chr10:79179437-79179937	-0.654467	0.500636	1.15144	-0.997609	C3_ave	ZMIZ1
chr10:80454429-80454929	-0.753765	-0.136087	1.44927	-0.559415	C3_ave	TSPAN14
chr10:84194382-84194882	-1.1782	0.0461643	1.26206	-0.13002	C3_ave	CDHR1
chr10:93436447-93436947	1.31097	0.177196	-1.01113	-0.477041	C1_ave	MYOF
chr10:95195951-95196451	-1.20872	-0.136524	1.22738	0.117859	C3_ave	ACSM6
chr10:97179456-97179956	-1.34848	0.158332	1.06852	0.121633	C3_ave	SLIT1
chr10:97188215-97188715	-1.31889	-0.23091	0.830821	0.718982	C3_ave	SLIT1
chr10:98368008-98368508	-1.47089	0.213153	0.621815	0.635922	C4_ave	MIR1287
chr10:100345449-100345949	1.43626	-0.0988664	-0.540145	-0.797253	C1_ave	SCD
chr10:100890454-100890954	1.42161	-0.0289132	-0.761155	-0.631539	C1_ave	SLF2
chr10:101000023-101000523	-1.00911	-0.706164	0.93491	0.780366	C3_ave	LZTS2
chr10:101130990-101131490	-1.32084	-5.61e-05	1.09805	0.22285	C3_ave	TLX1NB
chr10:101295134-101295634	-1.46846	0.242713	0.483463	0.742283	C4_ave	LOC101927419
chr10:101304175-101304675	-1.29716	-0.135105	1.08587	0.346397	C3_ave	LOC101927419
chr10:102661152-102661652	-1.41741	0.183103	0.929923	0.304388	C3_ave	TRIM8
chr10:102668681-102669181	-1.30168	0.438037	1.04043	-0.176793	C3_ave	TRIM8
chr10:102775833-102776333	-1.1806	0.0989753	1.25195	-0.17033	C3_ave	WBP1L
chr10:103502702-103503202	-1.487	0.678702	0.431862	0.376432	C2_ave	NEURL1
chr10:104688174-104688674	1.3937	-0.258405	-0.983815	-0.151476	C1_ave	SORCS3-AS1
chr10:105514123-105514623	-0.900019	-0.82915	0.803497	0.925672	C4_ave	LOC101927549
chr10:110512789-110513289	1.43769	-0.0780915	-0.716455	-0.643145	C1_ave	DUSP5
chr10:113177299-113177799	-1.41738	0.140523	0.917797	0.359063	C3_ave	TCF7L2
chr10:114401063-114401563	-1.3157	0.950182	0.569592	-0.204073	C2_ave	AFAP1L2
chr10:115092312-115092812	-1.11886	0.48592	1.12632	-0.49338	C3_ave	ATRNL1
chr10:119029348-119029848	-1.37125	0.175251	1.03028	0.16572	C3_ave	NANOS1
chr10:121441951-121442451	0.732539	-0.589475	-1.09761	0.954546	C4_ave	FGFR2
chr10:122149725-122150225	-1.07277	-0.165237	1.34548	-0.107465	C3_ave	BTBD16
chr10:127619593-127620093	-1.34408	0.226023	0.0504396	1.06762	C4_ave	NPS
chr10:128526723-128527223	-1.28562	-0.247158	1.00238	0.530396	C3_ave	LINC01163
chr10:131979687-131980187	1.36382	-0.030116	-1.0202	-0.3135	C1_ave	BNIP3
chr10:132237858-132238358	-1.38828	-0.072073	0.75436	0.705992	C3_ave	DPYSL4
chr10:132746697-132747197	-1.10617	0.0521213	1.30746	-0.253406	C3_ave	NKX6-2
chr11:407006-407506	-1.25178	-0.173236	0.272232	1.15279	C4_ave	SIGIRR
chr11:658343-658843	-1.47046	0.299681	0.762259	0.408523	C3_ave	DRD4
chr11:729533-730033	-1.11301	-0.211371	1.31009	0.0142971	C3_ave	TALDO1
chr11:876470-876970	-1.27058	-0.079303	1.1588	0.191088	C3_ave	TSPAN4
chr11:1303056-1303556	-1.14744	-0.480352	1.06667	0.56112	C3_ave	TOLLIP
chr11:1401517-1402017	-1.31341	-0.0547864	1.09396	0.274237	C3_ave	BRSK2
chr11:1410807-1411307	-1.23318	0.00860758	1.21619	0.0083877	C3_ave	BRSK2
chr11:1746520-1747020	-1.18538	-0.238298	1.22402	0.199663	C3_ave	IFITM10
chr11:1760457-1760957	1.41627	-0.344043	-0.924045	-0.14818	C1_ave	CTSD
chr11:1864083-1864583	-1.3177	-0.153412	1.01666	0.454452	C3_ave	MIR4298
chr11:2562145-2562645	-1.04958	-0.137625	1.36	-0.172792	C3_ave	KCNQ1
chr11:2574898-2575398	-1.12337	-0.425594	0.351829	1.19713	C4_ave	KCNQ1OT1
chr11:2653929-2654429	-1.26129	-0.319982	0.622516	0.958761	C4_ave	KCNQ1OT1
chr11:2674717-2675217	-1.20332	-0.19141	0.17642	1.21831	C4_ave	KCNQ1OT1
chr11:3169293-3169793	-1.34013	-0.0908327	1.0087	0.422262	C3_ave	OSBPL5
chr11:6627345-6627845	-1.28618	0.83604	0.747311	-0.297173	C2_ave	TPP1
chr11:6635393-6635893	-1.46036	0.165514	0.618804	0.676043	C4_ave	TPP1
chr11:6647245-6647745	-1.16209	-0.0454097	-0.0739072	1.28141	C4_ave	DCHS1
chr11:8038251-8038751	-1.25769	0.555237	1.00819	-0.30574	C3_ave	TUB
chr11:8719313-8719813	1.00839	0.698752	-0.990937	-0.716203	C1_ave	SNORA3B
chr11:8732696-8733196	1.26819	0.191941	-1.1101	-0.350029	C1_ave	LOC102724784
chr11:10322894-10323394	1.47811	-0.258231	-0.657241	-0.562633	C1_ave	AMPD3
chr11:10490546-10491046	1.30346	0.252358	-0.661645	-0.89417	C1_ave	MTRNR2L8
chr11:12009217-12009717	-1.04116	-0.25771	1.35868	-0.0598082	C3_ave	DKK3
chr11:15830642-15831142	-1.10893	0.0852278	1.29894	-0.275244	C3_ave	MIR6073
chr11:19382002-19382502	-0.772853	-0.787042	0.247675	1.31222	C4_ave	NAV2
chr11:19426757-19427257	-1.20847	-0.358157	1.08676	0.479869	C3_ave	NAV2
chr11:19455725-19456225	-1.11693	0.261832	1.23943	-0.384335	C3_ave	NAV2-AS5
chr11:26753823-26754323	-1.15645	-0.319194	0.252045	1.2236	C4_ave	SLC5A12
chr11:27216237-27216737	-1.35651	0.241833	1.04731	0.0673603	C3_ave	BBOX1-AS1
chr11:32092458-32092958	-1.02972	0.027045	1.34876	-0.346088	C3_ave	LOC100506675
chr11:33736264-33736764	-1.41566	0.500847	0.861524	0.0532883	C3_ave	CD59
chr11:34192373-34192873	1.355	-0.293144	-1.03801	-0.0238401	C1_ave	NAT10
chr11:35030604-35031104	1.23943	0.187903	-0.260962	-1.16637	C1_ave	MIR1343
chr11:35166757-35167257	1.34919	0.164589	-0.815295	-0.698486	C1_ave	CD44
chr11:35418307-35418807	-1.41299	0.0159473	0.815419	0.581627	C3_ave	SLC1A2
chr11:35478439-35478939	-1.11638	-0.0946118	-0.105667	1.31666	C4_ave	PAMR1
chr11:40280049-40280549	-1.41452	0.00254296	0.73986	0.672115	C3_ave	LRRC4C
chr11:43830935-43831435	1.4101	-0.124613	-0.934157	-0.351332	C1_ave	ALKBH3
chr11:44597463-44597963	-0.986073	-0.581751	1.26359	0.304229	C3_ave	CD82
chr11:44624041-44624541	-1.42745	0.225229	0.908514	0.293706	C3_ave	CD82
chr11:44746871-44747371	-1.36234	-0.0355005	0.410992	0.986845	C4_ave	TSPAN18
chr11:44862206-44862706	1.06518	0.617149	-1.02746	-0.654861	C1_ave	TP53I11
chr11:45896429-45896929	-1.45448	0.588343	0.718761	0.147378	C3_ave	C11orf94
chr11:46239057-46239557	-1.34802	0.558197	0.923749	-0.133922	C3_ave	CREB3L1
chr11:46281178-46281678	-0.946417	-0.439533	1.38242	0.00352685	C3_ave	CREB3L1
chr11:46367259-46367759	-1.27719	-0.152809	1.11687	0.313127	C3_ave	MIR4688
chr11:47466730-47467230	-1.384	-0.0356819	0.904147	0.515538	C3_ave	RAPSN
chr11:48109688-48110188	-0.98174	0.0466577	1.36108	-0.425996	C3_ave	MIR3161
chr11:62501471-62501971	0.762804	0.19611	-1.45923	0.500317	C1_ave	AHNAK
chr11:63897761-63898261	1.46398	-0.26826	-0.784844	-0.410876	C1_ave	RCOR2
chr11:64078229-64078729	-1.07882	-0.588337	0.60966	1.0575	C4_ave	FLRT1
chr11:64097411-64097911	-1.25541	-0.346176	0.904673	0.69691	C3_ave	FLRT1
chr11:64675344-64675844	1.39436	0.0084309	-0.890836	-0.511956	C1_ave	NRXN2
chr11:64874815-64875315	-1.15181	-0.227494	1.26859	0.110707	C3_ave	EHD1
chr11:65150655-65151155	0.384816	0.515622	-1.49441	0.593969	C4_ave	SYVN1
chr11:65560517-65561017	1.04188	0.218346	-1.36248	0.10225	C1_ave	LTBP3
chr11:66258171-66258671	-1.32876	-0.150767	0.981795	0.497735	C3_ave	KLC2
chr11:66280465-66280965	-0.812833	-0.515367	1.43599	-0.107794	C3_ave	CNIH2
chr11:66882836-66883336	-0.560733	-0.913297	1.35552	0.118514	C3_ave	LRFN4
chr11:68373388-68373888	-1.16529	-0.465609	0.597066	1.03384	C4_ave	LRP5
chr11:68381629-68382129	-1.12856	-0.408808	0.33424	1.20313	C4_ave	LRP5
chr11:69211791-69212291	-1.47616	0.711442	0.27649	0.488226	C2_ave	LOC338694
chr11:69297329-69297829	-1.45129	0.539093	0.761956	0.150237	C3_ave	MYEOV
chr11:69313035-69313535	-1.30985	-0.252469	0.772667	0.789649	C4_ave	MYEOV
chr11:69540011-69540511	-0.943237	-0.0223215	1.38933	-0.423767	C3_ave	CCND1
chr11:71813652-71814152	-1.11108	-0.495443	1.14207	0.464454	C3_ave	ALG1L9P
chr11:72637798-72638298	-1.04544	-0.665584	0.8443	0.866724	C4_ave	MIR139
chr11:73177333-73177833	-1.05062	-0.252584	1.35276	-0.0495528	C3_ave	FCHSD2
chr11:73797459-73797959	-1.29717	-0.226039	0.992005	0.531205	C3_ave	MRPL48
chr11:75328408-75328908	-1.20343	0.154127	1.22375	-0.174447	C3_ave	MIR326
chr11:75558050-75558550	1.42439	-0.193009	-0.912103	-0.319276	C1_ave	SERPINH1
chr11:75615648-75616148	-1.26722	0.259314	1.14386	-0.135956	C3_ave	MAP6
chr11:76185932-76186432	-1.07834	0.484835	1.14114	-0.547634	C3_ave	WNT11
chr11:76445601-76446101	-1.2528	-0.339889	0.949041	0.643649	C3_ave	EMSY
chr11:78270888-78271388	-1.33647	0.648387	0.871634	-0.18355	C3_ave	KCTD21
chr11:82720260-82720760	-0.837122	-0.170456	1.44256	-0.434978	C3_ave	MIR4300HG
chr11:82790991-82791491	-1.27044	-0.250939	1.04855	0.472822	C3_ave	FAM181B
chr11:82845922-82846422	-0.913811	0.736749	0.984766	-0.807704	C3_ave	DDIAS
chr11:85718894-85719394	1.48299	-0.283671	-0.622945	-0.576375	C1_ave	CCDC89
chr11:92830404-92830904	-1.1959	0.0705123	1.24519	-0.119802	C3_ave	LOC105369431
chr11:95230446-95230946	-0.940662	-0.682348	1.21923	0.40378	C3_ave	SESN3
chr11:95546961-95547461	-1.12182	-0.356598	0.228565	1.24985	C4_ave	CEP57
chr11:96001020-96001520	1.23629	0.377974	-0.69359	-0.920677	C1_ave	MTMR2
chr11:107699740-107700240	1.47453	-0.602906	-0.638778	-0.232848	C1_ave	SLN
chr11:111063694-111064194	1.45526	-0.142801	-0.639421	-0.673035	C1_ave	C11orf53
chr11:111080845-111081345	-1.03886	-0.276226	1.35745	-0.0423693	C3_ave	C11orf53
chr11:111922758-111923258	1.00655	0.308082	-1.37419	0.059561	C1_ave	CRYAB
chr11:112611338-112611838	-1.44388	0.124622	0.538259	0.780998	C4_ave	LOC387810
chr11:112636913-112637413	-1.47133	0.226723	0.554183	0.69042	C4_ave	LOC387810
chr11:112977765-112978265	1.44937	-0.209651	-0.82832	-0.411401	C1_ave	LOC101928847
chr11:114167077-114167577	1.31486	-0.631115	-0.907156	0.223414	C1_ave	NNMT
chr11:115665405-115665905	-1.22297	-0.406799	0.741404	0.888362	C4_ave	LINC00900
chr11:116501168-116501668	-1.49823	0.431635	0.542533	0.524065	C3_ave	LOC101929011
chr11:117600936-117601436	-0.890923	-0.131748	1.42402	-0.401344	C3_ave	DSCAML1
chr11:117673488-117673988	-1.2158	-0.419051	0.887563	0.747293	C3_ave	DSCAML1
chr11:117677887-117678387	-1.23659	0.574698	1.00974	-0.347844	C3_ave	DSCAML1
chr11:117857879-117858379	-1.41448	0.0495338	0.501858	0.863091	C4_ave	FXYD6-FXYD2
chr11:118910290-118910790	-0.642304	-0.410339	1.49199	-0.439349	C3_ave	MIR4492
chr11:118921985-118922485	1.28809	-0.335847	-1.09847	0.146224	C1_ave	UPK2
chr11:119315375-119315875	-1.1581	-0.126908	1.28167	0.00333838	C3_ave	MIR6756
chr11:119421872-119422372	-1.09263	-0.353765	1.28666	0.159726	C3_ave	THY1
chr11:119975700-119976200	-1.22422	-0.381048	0.618719	0.986548	C4_ave	TRIM29
chr11:120197581-120198081	-1.16884	0.790894	0.8734	-0.495456	C3_ave	OAF
chr11:120564636-120565136	-1.27073	0.489913	1.03864	-0.257822	C3_ave	GRIK4
chr11:120601519-120602019	0.112382	-0.123848	-1.21328	1.22474	C4_ave	GRIK4
chr11:121662123-121662623	1.46214	-0.20037	-0.744847	-0.51692	C1_ave	SORL1
chr11:121671800-121672300	-1.26229	-0.336122	0.889184	0.709227	C3_ave	SORL1
chr11:123351286-123351786	-1.45536	0.625396	0.685522	0.144442	C3_ave	MIR4493
chr11:123519044-123519544	-0.961769	0.756257	0.963558	-0.758046	C3_ave	GRAMD1B
chr11:125358365-125358865	1.45684	-0.522543	-0.757076	-0.177219	C1_ave	LOC403312
chr11:126318707-126319207	-1.46213	0.562617	0.184159	0.715352	C4_ave	DCPS
chr11:126629022-126629522	-1.39597	0.00639336	0.901855	0.487725	C3_ave	LOC101929427
chr11:128467631-128468131	1.10837	0.58019	-0.912364	-0.776198	C1_ave	MIR6090
chr11:128548826-128549326	-0.967485	-0.190835	1.40278	-0.24446	C3_ave	ETS1-AS1
chr11:129278596-129279096	-0.850709	-0.201537	1.4432	-0.390955	C3_ave	ARHGAP32
chr11:129291520-129292020	-1.03001	-0.0355606	1.36046	-0.294892	C3_ave	ARHGAP32
chr11:130522147-130522647	0.979872	0.706231	-1.08761	-0.598494	C1_ave	ADAMTS15
chr11:131498506-131499006	-1.299	0.0458115	1.13907	0.114116	C3_ave	LOC101929653
chr11:131518310-131518810	1.16413	-0.424942	-1.14129	0.402094	C1_ave	LOC101929653
chr11:133078468-133078968	-1.45636	0.191161	0.77769	0.487511	C3_ave	OPCML
chr11:134032436-134032936	-1.4325	0.0674948	0.759251	0.605751	C3_ave	LOC100128239
chr11:134034870-134035370	-1.05262	-0.581311	0.48589	1.14804	C4_ave	LOC100128239
chr12:3315252-3315752	-1.429	0.101699	0.48093	0.846366	C4_ave	PRMT8
chr12:3604842-3605342	-1.42037	0.0190121	0.688836	0.712523	C4_ave	CRACR2A
chr12:4164645-4165145	-1.21156	0.885097	0.752908	-0.426446	C2_ave	CCND2
chr12:4700489-4700989	1.44219	-0.260312	-0.868359	-0.313515	C1_ave	GAU1
chr12:6538484-6538984	1.22475	0.406145	-0.865983	-0.764916	C1_ave	GAPDH
chr12:7936036-7936536	1.39907	-0.152923	-0.971478	-0.27467	C1_ave	SLC2A3
chr12:10365830-10366330	-0.805225	-0.514555	1.43961	-0.119833	C3_ave	LOC101928100
chr12:12562009-12562509	-1.35978	0.347847	1.01488	-0.00294522	C3_ave	DUSP16
chr12:22115951-22116451	-1.2273	0.892585	0.733486	-0.398767	C2_ave	CMAS
chr12:24256473-24256973	-1.30427	-0.0139355	1.12271	0.195489	C3_ave	SOX5-AS1
chr12:24378599-24379099	-1.348	-0.0268399	1.03172	0.343113	C3_ave	SOX5-AS1
chr12:26287634-26288134	1.3375	0.188853	-0.835881	-0.690467	C1_ave	BHLHE41
chr12:31234432-31234932	-1.33014	0.782987	0.757298	-0.210146	C2_ave	FLJ13224
chr12:31235234-31235734	-1.42032	0.041251	0.812182	0.566884	C3_ave	FLJ13224
chr12:32535221-32535721	-0.988986	-0.518633	1.309	0.198622	C3_ave	FGD4
chr12:45234494-45234994	1.17541	0.304865	-1.20374	-0.276537	C1_ave	ANO6
chr12:47734680-47735180	-1.34112	-0.185446	0.733256	0.79331	C4_ave	ENDOU
chr12:48001755-48002255	-1.10209	0.332103	1.21526	-0.445272	C3_ave	COL2A1
chr12:48198032-48198532	-1.46107	0.381347	0.80153	0.278195	C3_ave	OR10AD1
chr12:49809188-49809688	-1.23334	-0.240205	0.327209	1.14634	C4_ave	BCDIN3D-AS1
chr12:49968999-49969499	-1.00005	0.160684	1.32019	-0.480819	C3_ave	AQP6
chr12:49987837-49988337	-1.17244	-0.489144	0.884073	0.777514	C3_ave	AQP6
chr12:50063096-50063596	-1.13753	-0.542468	0.823361	0.856638	C4_ave	ASIC1
chr12:51371397-51371897	1.34302	0.117666	-0.970816	-0.489869	C1_ave	SLC4A8
chr12:51846848-51847348	-1.25293	0.17675	1.17835	-0.10217	C3_ave	ANKRD33
chr12:52058551-52059051	-0.944686	0.276529	1.28484	-0.61668	C3_ave	ATG101
chr12:52063171-52063671	-1.32935	0.582492	0.927792	-0.180937	C3_ave	ATG101
chr12:52147196-52147696	1.36397	0.0811725	-0.933272	-0.511867	C1_ave	KRT80
chr12:52335612-52336112	-1.18213	-0.118787	0.0412532	1.25966	C4_ave	KRT83
chr12:53223346-53223846	-1.39731	-0.0233697	0.572825	0.847853	C4_ave	RARG
chr12:54116065-54116565	-1.44505	0.318828	0.859759	0.266461	C3_ave	LINC02381
chr12:56591900-56592400	1.1595	0.383117	-1.17065	-0.37196	C1_ave	BAZ2A
chr12:57141294-57141794	-1.36666	-0.126818	0.768322	0.725153	C3_ave	LRP1-AS
chr12:57145617-57146117	-1.3433	-0.172843	0.848474	0.667664	C3_ave	LRP1-AS
chr12:57230061-57230561	1.46894	-0.270274	-0.75864	-0.440028	C1_ave	SHMT2
chr12:57735848-57736348	-1.4077	0.538403	0.853376	0.0159219	C3_ave	TSPAN31
chr12:57738740-57739240	-0.713546	-0.0778654	1.43773	-0.646317	C3_ave	TSPAN31
chr12:57782440-57782940	-0.970422	0.0958971	1.35014	-0.475614	C3_ave	TSFM
chr12:62656318-62656818	-0.484854	0.398586	1.18382	-1.09755	C3_ave	LINC01465
chr12:62656927-62657427	-1.11797	-0.435087	0.355302	1.19775	C4_ave	LINC01465
chr12:64083146-64083646	1.43423	-0.068158	-0.734359	-0.631712	C1_ave	C12orf66
chr12:68977261-68977761	1.19018	-0.708732	-0.935444	0.453992	C1_ave	CPM
chr12:69360246-69360746	-1.17593	0.204452	1.22854	-0.257064	C3_ave	YEATS4
chr12:69821814-69822314	1.42927	-0.0770819	-0.81219	-0.539997	C1_ave	MYRFL
chr12:75841958-75842458	-1.17267	-0.447654	1.04653	0.573791	C3_ave	PHLDA1
chr12:76037024-76037524	-1.31408	0.339692	1.07161	-0.0972227	C3_ave	PHLDA1
chr12:83016195-83016695	1.33684	0.0861007	-1.02218	-0.400762	C1_ave	TMTC2
chr12:89098712-89099212	-1.39709	0.0409215	0.929931	0.426241	C3_ave	LINC02458
chr12:92224547-92225047	1.19695	-0.806757	-0.8433	0.45311	C1_ave	BTG1
chr12:92732666-92733166	-1.07274	-0.620665	0.723821	0.969583	C4_ave	PLEKHG7
chr12:93814391-93814891	1.39802	0.0406394	-0.652196	-0.786465	C1_ave	LOC101928731
chr12:93892733-93893233	-0.761353	-0.0273973	1.42115	-0.632398	C3_ave	LOC105369911
chr12:94561470-94561970	-0.503262	0.142496	1.33393	-0.973165	C3_ave	MIR5700
chr12:94562014-94562514	-1.19139	0.378652	1.15032	-0.337583	C3_ave	MIR5700
chr12:94566287-94566787	-1.06848	0.266453	1.25709	-0.455065	C3_ave	MIR5700
chr12:101004906-101005406	1.05569	-0.44804	-1.1699	0.562243	C1_ave	SLC5A8
chr12:104555517-104556017	-1.36113	0.03305	1.02758	0.300498	C3_ave	MIR3922
chr12:105226094-105226594	1.22961	-0.311687	-1.15525	0.237325	C1_ave	C12orf75
chr12:105740897-105741397	-1.46844	0.742373	0.483416	0.242649	C2_ave	CASC18
chr12:108664766-108665266	1.02274	0.106965	-1.37246	0.242755	C1_ave	SELPLG
chr12:110073341-110073841	-1.41607	0.138341	0.921087	0.356645	C3_ave	C12orf76
chr12:111322317-111322817	-1.08423	-0.0763148	-0.176432	1.33697	C4_ave	MIR6760
chr12:111412139-111412639	-1.15505	-0.0794372	1.28716	-0.0526711	C3_ave	SH2B3
chr12:112821981-112822481	-1.00983	-0.619972	0.449002	1.1808	C4_ave	OAS1
chr12:113766799-113767299	1.0083	-0.499598	-1.14999	0.641291	C1_ave	LINC01234
chr12:113822990-113823490	-1.17778	0.258334	1.20919	-0.289749	C3_ave	LINC01234
chr12:116302170-116302670	-0.764584	0.592501	1.09835	-0.926269	C3_ave	MED13L
chr12:116552610-116553110	-1.21114	-0.159809	0.152638	1.21832	C4_ave	MAP1LC3B2
chr12:117012228-117012728	-0.981333	0.290613	1.2711	-0.580378	C3_ave	LOC100506551
chr12:121547273-121547773	-0.797938	0.21914	1.32568	-0.746885	C3_ave	KDM2B
chr12:121610123-121610623	-1.20422	-0.225939	1.20299	0.22717	C3_ave	ORAI1
chr12:121803841-121804341	-1.34138	0.0310178	0.242142	1.06822	C4_ave	SETD1B
chr12:122117136-122117636	-1.15176	0.163929	1.25505	-0.267219	C3_ave	MLXIP
chr12:122774199-122774699	-0.90456	-0.369475	1.42241	-0.148373	C3_ave	CCDC62
chr12:122845080-122845580	-1.4699	0.388376	0.768489	0.313033	C3_ave	HIP1R
chr12:124397230-124397730	-1.01269	-0.468978	1.31392	0.167743	C3_ave	MIR6880
chr12:124525398-124525898	-1.28336	-0.13165	1.11648	0.298535	C3_ave	NCOR2
chr12:124650810-124651310	-1.34746	0.0535481	1.06192	0.231985	C3_ave	NCOR2
chr12:124678579-124679079	-1.15699	-0.464828	0.555795	1.06602	C4_ave	NCOR2
chr12:124687862-124688362	-1.41454	0.251751	0.941707	0.221085	C3_ave	NCOR2
chr12:124742688-124743188	-1.4401	0.331821	0.871829	0.236454	C3_ave	SCARB1
chr12:124764707-124765207	-1.11757	-0.230596	1.30221	0.0459586	C3_ave	SCARB1
chr12:124904693-124905193	1.28462	0.2954	-0.874401	-0.705623	C1_ave	MIR5188
chr12:125329799-125330299	-1.12653	0.64777	1.01292	-0.53416	C3_ave	TMEM132B
chr12:125794364-125794864	1.46115	-0.302947	-0.805541	-0.352661	C1_ave	LINC00939
chr12:126431771-126432271	-1.43219	0.0753609	0.571947	0.78488	C4_ave	LINC02347
chr12:126554540-126555040	-1.36221	0.0287114	1.02344	0.31005	C3_ave	LINC02347
chr12:127145893-127146393	-0.451421	-0.459569	1.49714	-0.586154	C3_ave	LINC02405
chr12:128365863-128366363	-1.30767	0.552432	0.969065	-0.213823	C3_ave	MIR3612
chr12:128486881-128487381	1.34671	0.071422	-1.00549	-0.412644	C1_ave	MIR3612
chr12:128551259-128551759	1.46907	-0.204066	-0.625654	-0.639345	C1_ave	MIR3612
chr12:131624260-131624760	-1.27554	-0.284108	0.974803	0.584844	C3_ave	SFSWAP
chr12:131867905-131868405	1.20829	-0.675652	-0.952498	0.419863	C1_ave	ULK1
chr12:132399977-132400477	-1.26595	-0.222224	0.397191	1.09098	C4_ave	LOC101928416
chr13:24148681-24149181	1.21152	0.412792	-0.66614	-0.958169	C1_ave	MIR2276
chr13:26831338-26831838	-1.16923	-0.411706	0.463587	1.11735	C4_ave	GPR12
chr13:29510579-29511079	-1.05233	-0.494609	1.24858	0.298361	C3_ave	MTUS2-AS1
chr13:29961278-29961778	-1.01459	0.90767	0.808784	-0.701867	C2_ave	LINC00544
chr13:30342108-30342608	0.71404	0.0305367	-1.42396	0.679381	C1_ave	LINC00426
chr13:30804424-30804924	-0.911492	0.182374	1.33154	-0.602425	C3_ave	LINC00398
chr13:30998505-30999005	-1.39051	0.752411	0.704266	-0.066171	C2_ave	TEX26-AS1
chr13:31046723-31047223	-1.26947	0.202774	1.15721	-0.0905047	C3_ave	TEX26-AS1
chr13:33352441-33352941	-1.2929	-0.163142	0.380346	1.0757	C4_ave	STARD13-AS
chr13:36919132-36919632	-1.1982	-0.448842	0.88051	0.766529	C3_ave	SMAD9
chr13:40235952-40236452	0.827193	0.530313	-1.42478	0.0672728	C1_ave	LINC00548
chr13:43054813-43055313	-0.946252	0.00395193	1.38237	-0.440065	C3_ave	DNAJC15
chr13:43364549-43365049	-1.49582	0.422181	0.473822	0.599816	C4_ave	ENOX1-AS2
chr13:43786965-43787465	-0.689963	0.432696	1.20186	-0.944594	C3_ave	ENOX1
chr13:44373937-44374437	-1.20199	-0.116601	1.23907	0.079515	C3_ave	SERP2
chr13:45311429-45311929	-1.29314	-0.261287	0.616896	0.93753	C4_ave	SNORA31
chr13:50340389-50340889	-1.32716	1.01798	0.432593	-0.123406	C2_ave	DLEU1-AS1
chr13:50766049-50766549	-1.34071	0.398137	-0.0763254	1.0189	C4_ave	DLEU7-AS1
chr13:59398131-59398631	1.24848	-0.283472	-1.15158	0.186568	C1_ave	DIAPH3-AS1
chr13:77832687-77833187	-1.12274	-0.162151	1.30867	-0.0237788	C3_ave	EDNRB-AS1
chr13:79782765-79783265	-1.46182	0.181731	0.713291	0.566801	C3_ave	LINC01038
chr13:80040565-80041065	1.19798	0.441125	-0.935581	-0.703523	C1_ave	LINC01080
chr13:94170206-94170706	1.48659	-0.311878	-0.549792	-0.624917	C1_ave	GPC6-AS1
chr13:95404455-95404955	-1.322	0.0149279	1.09956	0.207508	C3_ave	CLDN10
chr13:98930082-98930582	-1.25358	0.158342	1.18153	-0.086295	C3_ave	DOCK9-AS1
chr13:99960737-99961237	-1.3775	-0.0756622	0.869657	0.583502	C3_ave	ZIC5
chr13:99971601-99972101	-1.20132	0.148588	1.22659	-0.173854	C3_ave	ZIC5
chr13:100650296-100650796	-1.4273	0.363783	0.895727	0.167789	C3_ave	TMTC4
chr13:102589407-102589907	-1.22665	-0.105327	1.21241	0.119566	C3_ave	TPP2
chr13:102592172-102592672	-1.15102	0.0984422	1.27177	-0.21919	C3_ave	TPP2
chr13:104571543-104572043	1.40835	-0.327517	-0.943643	-0.137191	C1_ave	DAOA
chr13:106104071-106104571	1.34297	-0.0123173	-1.05965	-0.271001	C1_ave	LINC00460
chr13:110092793-110093293	0.731814	0.990537	-0.865713	-0.856637	C2_ave	LINC00396
chr13:110094622-110095122	1.49505	-0.391422	-0.515703	-0.587927	C1_ave	LINC00396
chr13:110412049-110412549	1.32934	0.180906	-0.927892	-0.582357	C1_ave	COL4A2-AS2
chr13:110442808-110443308	-1.33678	0.13547	1.08702	0.114291	C3_ave	COL4A2-AS2
chr13:110826954-110827454	1.39652	-0.55531	-0.860805	0.0195975	C1_ave	LINC00567
chr13:111176990-111177490	-0.994183	0.117218	1.33663	-0.459662	C3_ave	ARHGEF7-AS1
chr13:113078856-113079356	-1.4883	0.337365	0.509031	0.641902	C4_ave	F7
chr14:23487118-23487618	-1.11617	-0.339701	1.26599	0.18988	C3_ave	NGDN
chr14:24408721-24409221	-1.2852	0.437508	1.05534	-0.207647	C3_ave	NYNRIN
chr14:26841839-26842339	0.691092	-0.147615	-1.35639	0.812908	C4_ave	LINC02294
chr14:32254818-32255318	0.102747	0.836497	-1.43103	0.49179	C2_ave	AKAP6
chr14:34030915-34031415	-1.40839	0.360426	0.934717	0.11325	C3_ave	EGLN3
chr14:34035620-34036120	1.41922	-0.0264879	-0.783769	-0.608959	C1_ave	EGLN3
chr14:34060008-34060508	1.48012	-0.307302	-0.702753	-0.470063	C1_ave	EGLN3
chr14:34303127-34303627	-1.04085	1.22132	0.361835	-0.542299	C2_ave	EGLN3
chr14:34874280-34874780	-1.30422	-0.189934	1.01789	0.47627	C3_ave	BAZ1A
chr14:34875116-34875616	-1.49225	0.398866	0.456294	0.637092	C4_ave	BAZ1A
chr14:35365419-35365919	1.14558	0.267206	-1.26239	-0.1504	C1_ave	NFKBIA
chr14:35385603-35386103	0.905185	-0.118268	-1.35705	0.570137	C1_ave	NFKBIA
chr14:35533762-35534262	-1.19339	-0.328998	1.1541	0.368281	C3_ave	INSM2
chr14:50335934-50336434	-0.803993	-0.66285	1.38088	0.0859608	C3_ave	L2HGDH
chr14:50345845-50346345	-1.29158	-0.288355	0.773261	0.806678	C4_ave	L2HGDH
chr14:50859421-50859921	-1.31654	-0.23887	0.777526	0.777887	C4_ave	ABHD12B
chr14:51020401-51020901	-1.46847	0.240711	0.74028	0.48748	C3_ave	TRIM9
chr14:53010890-53011390	1.08228	-0.113367	-1.30495	0.336035	C1_ave	FERMT2
chr14:54686362-54686862	1.38969	0.0193	-0.509854	-0.899134	C1_ave	SAMD4A
chr14:56856114-56856614	-1.06344	-0.215003	1.34833	-0.069889	C3_ave	OTX2-AS1
chr14:61608687-61609187	-1.30728	-0.0618208	1.10287	0.266233	C3_ave	LINC01303
chr14:64706816-64707316	-1.46154	0.342467	0.804954	0.314118	C3_ave	PLEKHG3
chr14:67514979-67515479	-1.3767	0.15901	1.01995	0.197742	C3_ave	PLEKHH1
chr14:68099523-68100023	-1.17849	-0.317358	1.19045	0.305396	C3_ave	RAD51B
chr14:68633294-68633794	-0.921128	0.138382	1.34689	-0.564145	C3_ave	ZFP36L1
chr14:69711057-69711557	-1.3751	-0.0475171	0.929146	0.493475	C3_ave	SRSF5
chr14:69711771-69712271	-1.22914	-0.398178	0.756317	0.871004	C4_ave	SRSF5
chr14:69963909-69964409	-1.4588	0.161675	0.601054	0.696068	C4_ave	SMOC1
chr14:69980734-69981234	-1.4315	0.0576918	0.730418	0.643394	C3_ave	SMOC1
chr14:72186483-72186983	1.2365	0.0615274	-1.20796	-0.0900729	C1_ave	RGS6
chr14:72544564-72545064	-1.15906	-0.266729	1.24628	0.179515	C3_ave	MIR7843
chr14:72679564-72680064	-1.30271	-0.261186	0.705069	0.858832	C4_ave	MIR7843
chr14:72742585-72743085	-1.10276	-0.200404	1.3204	-0.0172356	C3_ave	DPF3
chr14:74552653-74553153	-1.49138	0.62007	0.359158	0.512154	C2_ave	NPC2
chr14:75335559-75336059	-1.31614	-0.117234	1.05341	0.37996	C3_ave	LINC01220
chr14:75373758-75374258	-1.47408	0.441545	0.293695	0.738836	C4_ave	JDP2
chr14:76089061-76089561	-1.47575	0.689154	0.255741	0.53086	C2_ave	GPATCH2L
chr14:76761891-76762391	-0.95039	-0.775854	0.912374	0.81387	C3_ave	VASH1
chr14:76776649-76777149	-1.42987	0.103872	0.481962	0.844036	C4_ave	VASH1-AS1
chr14:76830036-76830536	-1.33543	-0.170965	0.590731	0.915662	C4_ave	LRRC74A
chr14:76868336-76868836	-1.43764	0.102874	0.793458	0.541313	C3_ave	LRRC74A
chr14:76882566-76883066	-1.48597	0.347552	0.461742	0.676678	C4_ave	LRRC74A
chr14:77033236-77033736	1.4409	-0.11936	-0.795575	-0.525961	C1_ave	IRF2BPL
chr14:77989466-77989966	-1.35872	-0.144017	0.706373	0.796359	C4_ave	NRXN3
chr14:81449969-81450469	-1.05136	-0.604351	1.10957	0.546136	C3_ave	LINC02308
chr14:82856048-82856548	1.44679	-0.169068	-0.462871	-0.814847	C1_ave	LINC01467
chr14:89349388-89349888	-1.36215	-0.0993155	0.913396	0.548072	C3_ave	FOXN3-AS1
chr14:89543405-89543905	-1.37191	-0.086652	0.576532	0.882027	C4_ave	FOXN3-AS2
chr14:89701555-89702055	-1.13188	-0.0779541	1.30525	-0.0954193	C3_ave	FOXN3-AS2
chr14:90487003-90487503	-1.30525	-0.233738	0.600016	0.938972	C4_ave	LINC00642
chr14:90492186-90492686	-0.856143	-0.239997	1.44491	-0.348774	C3_ave	LINC00642
chr14:90545955-90546455	-1.43699	0.0748213	0.651682	0.710482	C4_ave	LINC00642
chr14:91269562-91270062	-1.25902	-0.245807	1.08572	0.419116	C3_ave	GPR68
chr14:91375417-91375917	-1.46099	0.168698	0.678063	0.61423	C3_ave	CCDC88C
chr14:92500614-92501114	-1.47646	0.252527	0.551596	0.672337	C4_ave	RIN3
chr14:93089515-93090015	-1.43112	0.286684	0.899977	0.244456	C3_ave	ITPK1-AS1
chr14:94868659-94869159	1.23228	0.391971	-0.878335	-0.745911	C1_ave	GSC
chr14:100400062-100400562	-0.92504	-0.779535	1.05703	0.647544	C3_ave	WARS
chr14:100667718-100668218	-1.47024	0.270613	0.750836	0.44879	C3_ave	LINC00523
chr14:100677893-100678393	-1.04363	-0.65847	0.970782	0.731321	C3_ave	LINC00523
chr14:100842731-100843231	1.05624	-0.642874	-1.03904	0.625677	C1_ave	MIR770
chr14:101226446-101226946	-1.09965	-0.39684	1.25498	0.241513	C3_ave	MEG9
chr14:101972321-101972821	1.43533	-0.305902	-0.887554	-0.241873	C1_ave	DYNC1H1
chr14:102539840-102540340	-1.12048	0.168072	1.27079	-0.318376	C3_ave	MIR4309
chr14:102957087-102957587	1.46109	-0.169351	-0.612445	-0.679296	C1_ave	AMN
chr14:104096982-104097482	-1.4126	0.27253	0.195602	0.94447	C4_ave	ASPG
chr14:104350362-104350862	-1.37461	0.065959	1.00776	0.30089	C3_ave	KIF26A
chr14:104424410-104424910	-1.41209	0.00520009	0.793707	0.613186	C3_ave	C14orf180
chr14:104424975-104425475	-1.07552	-0.574828	0.550416	1.09994	C4_ave	C14orf180
chr14:104973094-104973594	1.33271	0.20437	-0.788679	-0.7484	C1_ave	AHNAK2
chr14:105024825-105025325	1.05539	-0.324536	-1.23541	0.504554	C1_ave	CDCA4
chr14:105086743-105087243	0.67919	-0.183077	-1.33941	0.8433	C4_ave	LINC02298
chr14:105205560-105206060	-0.853128	-0.422312	1.43786	-0.162421	C3_ave	NUDT14
chr14:105465690-105466190	-1.23252	-0.157511	0.20004	1.18999	C4_ave	CRIP2
chr15:40266807-40267307	1.38243	-0.0200602	-0.96442	-0.397954	C1_ave	C15orf56
chr15:41503552-41504052	-1.2799	-0.30166	0.891234	0.690329	C3_ave	LTK
chr15:45157835-45158335	0.769533	0.605537	-1.42772	0.0526454	C1_ave	DUOXA1
chr15:46277848-46278348	-1.32213	-0.22175	0.846225	0.69765	C3_ave	SQOR
chr15:48645421-48645921	-1.17465	0.38873	1.15462	-0.368693	C3_ave	FBN1
chr15:51971574-51972074	-1.33513	0.833828	0.695906	-0.194602	C2_ave	LEO1
chr15:55823145-55823645	0.987289	-0.384724	-1.22207	0.619506	C1_ave	PRTG
chr15:59260008-59260508	-1.29016	0.422691	1.05847	-0.191	C3_ave	LDHAL6B
chr15:60374639-60375139	1.34484	0.1771	-0.791694	-0.730247	C1_ave	ANXA2
chr15:60591963-60592463	1.34156	0.00461309	-1.05655	-0.289625	C1_ave	RORA-AS2
chr15:62469805-62470305	0.955506	0.14742	-1.405	0.302074	C1_ave	TLN2
chr15:64144539-64145039	-1.27866	0.470364	1.04333	-0.235034	C3_ave	SNX22
chr15:65415130-65415630	-1.26262	0.109792	1.18025	-0.0274267	C3_ave	IGDCC4
chr15:65954245-65954745	1.39269	-0.376315	-0.956686	-0.0596868	C1_ave	MIR4311
chr15:67168234-67168734	-1.05111	-0.26404	1.35062	-0.0354705	C3_ave	IQCH
chr15:67840908-67841408	-1.17146	-0.193134	1.25646	0.108126	C3_ave	LOC101929076
chr15:68277043-68277543	-1.2232	0.73562	0.893321	-0.405743	C3_ave	FEM1B
chr15:68652121-68652621	-1.44888	0.118285	0.637908	0.69269	C4_ave	CORO2B
chr15:68658089-68658589	-0.955394	-0.76956	0.922766	0.802187	C3_ave	CORO2B
chr15:69885614-69886114	-1.28031	-0.288416	0.630823	0.937909	C4_ave	LINC00593
chr15:70127227-70127727	-1.24702	-0.270484	1.0907	0.426806	C3_ave	TLE3
chr15:70133270-70133770	-0.920765	-0.452423	-0.0221658	1.39535	C4_ave	TLE3
chr15:70165700-70166200	1.42965	-0.0496122	-0.663642	-0.716394	C1_ave	TLE3
chr15:70271384-70271884	0.734077	0.843606	-1.29129	-0.286388	C2_ave	TLE3
chr15:72180002-72180502	-1.31986	-0.133026	1.03045	0.422441	C3_ave	GRAMD2A
chr15:73818300-73818800	-1.27233	-0.224477	1.07288	0.423932	C3_ave	TBC1D21
chr15:74901376-74901876	-1.25569	0.196502	1.17135	-0.112164	C3_ave	FAM219B
chr15:74994362-74994862	-1.37425	-0.0433193	0.937689	0.479884	C3_ave	PPCDC
chr15:75693718-75694218	-1.2424	-0.369727	0.705368	0.906757	C4_ave	CSPG4
chr15:75695694-75696194	-1.02615	-0.340083	1.35321	0.0130227	C3_ave	CSPG4
chr15:75696292-75696792	-1.34632	0.125912	1.07219	0.148226	C3_ave	CSPG4
chr15:77504138-77504638	-1.06828	-0.609434	1.03887	0.638843	C3_ave	HMG20A
chr15:77541820-77542320	-1.46449	0.230534	0.759776	0.474184	C3_ave	LINGO1-AS1
chr15:77820210-77820710	-1.2503	-0.333511	0.603082	0.980726	C4_ave	LINGO1
chr15:78084268-78084768	-1.43422	0.860033	0.425865	0.148321	C2_ave	SH2D7
chr15:78204934-78205434	-1.368	0.855716	0.620222	-0.107938	C2_ave	ACSBG1
chr15:78671768-78672268	-1.45263	0.269599	0.349227	0.833803	C4_ave	CHRNB4
chr15:78811344-78811844	-1.4534	0.193589	0.461701	0.798111	C4_ave	ADAMTS7
chr15:79978239-79978739	-0.85188	0.192711	1.33455	-0.675381	C3_ave	BCL2A1
chr15:81015577-81016077	-1.01157	-0.138072	1.38006	-0.230417	C3_ave	CFAP161
chr15:81049774-81050274	-1.44364	0.0972323	0.669793	0.676619	C4_ave	CFAP161
chr15:81312891-81313391	0.570788	-0.291483	-1.26886	0.989558	C4_ave	STARD5
chr15:82044813-82045313	-1.39741	0.929972	0.424958	0.0424807	C2_ave	MEX3B
chr15:84579196-84579696	-1.31125	0.0786624	0.108945	1.12364	C4_ave	ZSCAN2
chr15:84914935-84915435	1.30559	0.259348	-0.739651	-0.825285	C1_ave	SLC28A1
chr15:84947879-84948379	1.28809	0.199168	-1.05604	-0.431218	C1_ave	PDE8A
chr15:85759270-85759770	-1.23079	0.373379	1.12805	-0.270643	C3_ave	LOC101929679
chr15:88638558-88639058	1.30028	0.195825	-1.02352	-0.472584	C1_ave	ISG20
chr15:88776573-88777073	-1.32617	-0.180276	0.560764	0.945683	C4_ave	ACAN
chr15:89368524-89369024	-1.34883	0.231748	1.06004	0.0570454	C3_ave	MIR9-3
chr15:90583430-90583930	-1.41436	0.123418	0.920314	0.370631	C3_ave	CRTC3
chr15:90584070-90584570	-1.29921	0.000672423	1.1335	0.165033	C3_ave	CRTC3
chr15:93283706-93284206	-1.38	0.0765139	0.305191	0.998297	C4_ave	RGMA
chr15:95843572-95844072	-1.46113	0.186266	0.731677	0.543186	C3_ave	LINC00924
chr15:100721688-100722188	1.29336	0.241604	-0.554444	-0.980525	C1_ave	LINS1
chr15:101162659-101163159	-0.946316	-0.498353	0.0849199	1.35975	C4_ave	CHSY1
chr16:842811-843311	-1.39878	-0.0375497	0.790542	0.645789	C3_ave	PRR25
chr16:912635-913135	-1.4566	0.285508	0.821212	0.34988	C3_ave	LMF1-AS1
chr16:1045713-1046213	-1.40558	0.0338509	0.888811	0.482919	C3_ave	SSTR5-AS1
chr16:1048344-1048844	-1.22953	-0.398806	0.772568	0.85577	C4_ave	SSTR5-AS1
chr16:1053089-1053589	-1.11414	-0.527543	1.07856	0.56312	C3_ave	SSTR5-AS1
chr16:1054455-1054955	-1.12835	-0.440501	0.395744	1.17311	C4_ave	SSTR5-AS1
chr16:1335375-1335875	-1.179	-0.479211	0.881418	0.776795	C3_ave	BAIAP3
chr16:2973821-2974321	-1.36484	-0.0806302	0.515368	0.930105	C4_ave	PAQR4
chr16:3022223-3022723	1.06163	0.326983	-1.32752	-0.0610947	C1_ave	THOC6
chr16:4944680-4945180	1.41741	-0.027249	-0.804469	-0.585693	C1_ave	SEC14L5
chr16:5025213-5025713	-1.08748	0.679219	1.00185	-0.593593	C3_ave	NAGPA-AS1
chr16:9047611-9048111	1.43069	-0.0684589	-0.579593	-0.782636	C1_ave	C16orf72
chr16:11390825-11391325	-0.7691	-0.793941	1.30906	0.253983	C3_ave	LOC105371083
chr16:11640437-11640937	1.39436	-0.457529	-0.919856	-0.0169771	C1_ave	LITAF
chr16:11781701-11782201	-1.03663	-0.301694	1.3543	-0.015967	C3_ave	ZC3H7A
chr16:12252531-12253031	-1.19192	-0.337523	1.14931	0.380135	C3_ave	SNX29
chr16:16146387-16146887	-1.35265	-0.160228	0.768182	0.744693	C3_ave	ABCC6
chr16:17369735-17370235	-1.15884	-0.500881	0.709736	0.949988	C4_ave	XYLT1
chr16:18983664-18984164	-1.44827	0.520386	0.78113	0.146758	C3_ave	TMC7
chr16:19130822-19131322	-1.2785	0.20736	1.14744	-0.0763008	C3_ave	ITPRIPL2
chr16:20385931-20386431	-1.27747	0.323648	1.11269	-0.158867	C3_ave	PDILT
chr16:24048829-24049329	1.45022	-0.455006	-0.809545	-0.185668	C1_ave	MIR1273H
chr16:27718740-27719240	-1.28307	0.114379	1.15782	0.0108697	C3_ave	KIAA0556
chr16:27721133-27721633	-1.39443	0.739927	0.710582	-0.0560794	C2_ave	KIAA0556
chr16:27779055-27779555	-0.872682	0.58522	1.1067	-0.81924	C3_ave	KIAA0556
chr16:29290856-29291356	1.19843	0.1312	-1.2404	-0.089225	C1_ave	SNX29P2
chr16:29694475-29694975	-1.44355	0.835733	0.175493	0.432328	C2_ave	QPRT
chr16:31108129-31108629	1.29085	0.289997	-0.795799	-0.785051	C1_ave	BCKDK
chr16:31129233-31129733	-1.46573	0.281833	0.780877	0.403023	C3_ave	PRSS8
chr16:31440533-31441033	-1.27121	-0.270045	1.01899	0.522261	C3_ave	ZNF843
chr16:49510604-49511104	-0.8963	0.211792	1.32142	-0.636907	C3_ave	C16orf78
chr16:49811621-49812121	-1.10287	-0.10579	1.32615	-0.117493	C3_ave	ZNF423
chr16:50445612-50446112	-1.23599	-0.388146	0.849168	0.77497	C3_ave	BRD7
chr16:50467772-50468272	-1.00327	0.102069	1.33856	-0.437364	C3_ave	NKD1
chr16:55478995-55479495	-1.07744	-0.313122	1.31747	0.0730962	C3_ave	LPCAT2
chr16:57260308-57260808	-0.829142	-0.194244	1.44741	-0.424025	C3_ave	ARL2BP
chr16:57284494-57284994	-1.41502	0.185682	0.936866	0.292468	C3_ave	PLLP
chr16:66248077-66248577	0.998669	-0.371637	-1.22674	0.59971	C1_ave	CDH5
chr16:66996244-66996744	1.46447	-0.543146	-0.721347	-0.199973	C1_ave	CES4A
chr16:67163518-67164018	1.41061	-0.0093504	-0.819659	-0.581598	C1_ave	HSF4
chr16:67170277-67170777	1.49123	-0.569965	-0.576845	-0.34442	C1_ave	NOL3
chr16:68360876-68361376	-1.41531	0.0133104	0.617535	0.784462	C4_ave	PRMT7
chr16:69839990-69840490	-1.11838	-0.568142	0.889377	0.797147	C3_ave	WWP2
chr16:69894609-69895109	-1.27739	-0.263645	0.534553	1.00648	C4_ave	MIR140
chr16:70188103-70188603	-1.3102	-0.148838	1.04323	0.415812	C3_ave	LOC400541
chr16:70681422-70681922	-1.2976	0.0820405	1.14197	0.0735906	C3_ave	MTSS1L
chr16:70737302-70737802	-1.37905	0.202231	1.01554	0.161279	C3_ave	VAC14-AS1
chr16:72283381-72283881	-1.18752	-0.466922	0.787351	0.867094	C4_ave	PMFBP1
chr16:74774569-74775069	-1.43568	0.709574	0.656059	0.0700494	C2_ave	FA2H
chr16:75267286-75267786	-1.49478	0.385097	0.526114	0.583565	C4_ave	BCAR1
chr16:75305300-75305800	0.696742	-0.479738	-1.17172	0.954714	C4_ave	BCAR1
chr16:75495168-75495668	-1.47947	0.702374	0.477707	0.299389	C2_ave	CHST6
chr16:81582967-81583467	-1.39833	0.551735	-0.0136684	0.860268	C4_ave	MIR6504
chr16:81737950-81738450	-1.4548	0.234508	0.815112	0.405176	C3_ave	PLCG2
chr16:83903735-83904235	1.39114	-0.0883514	-0.328686	-0.974105	C1_ave	MLYCD
chr16:84555281-84555781	-1.062	0.250056	1.26621	-0.454264	C3_ave	MEAK7
chr16:85249287-85249787	-0.937882	-0.782326	0.980077	0.740131	C3_ave	LINC00311
chr16:85328227-85328727	-1.30013	0.268131	1.10983	-0.0778272	C3_ave	MIR5093
chr16:87370249-87370749	-1.26654	-0.125097	1.14964	0.241995	C3_ave	MAP1LC3B
chr16:87581795-87582295	0.928493	0.799015	-0.924309	-0.803199	C1_ave	JPH3
chr16:89333391-89333891	-1.32629	0.227785	0.00808227	1.09042	C4_ave	LOC100287036
chr16:89701509-89702009	-0.888771	0.282592	1.28962	-0.683445	C3_ave	SPATA2L
chr16:89705927-89706427	-1.28518	-0.232378	1.02602	0.491533	C3_ave	SPATA2L
chr16:89723770-89724270	-1.40823	0.0610806	0.903512	0.44364	C3_ave	VPS9D1
chr17:226993-227493	-1.44547	0.261162	0.857773	0.326538	C3_ave	LINC02091
chr17:1000879-1001379	-1.47548	0.252094	0.686126	0.537258	C3_ave	TIMM22
chr17:1762157-1762657	-1.15726	-0.458586	1.07716	0.538687	C3_ave	SERPINF1
chr17:1943495-1943995	-1.4245	0.230289	0.277189	0.917023	C4_ave	RTN4RL1
chr17:2244664-2245164	1.43337	-0.209057	-0.888092	-0.336219	C1_ave	LOC101927839
chr17:2434949-2435449	-1.32126	1.02231	0.436241	-0.137294	C2_ave	LOC284009
chr17:2812163-2812663	1.07659	0.287589	-1.32542	-0.0387538	C1_ave	RAP1GAP2
chr17:3889962-3890462	1.26141	-0.350561	-1.1154	0.204556	C1_ave	CAMKK1
chr17:5031441-5031941	-1.45386	0.327202	0.832172	0.294485	C3_ave	LOC102724009
chr17:6079068-6079568	-0.823472	0.169755	1.34652	-0.6928	C3_ave	WSCD1
chr17:6752432-6752932	1.03751	-0.341734	-1.2324	0.536622	C1_ave	XAF1
chr17:7833129-7833629	0.963552	0.656149	-1.21563	-0.404068	C1_ave	KDM6B
chr17:7833652-7834152	1.4108	-0.439885	-0.900668	-0.0702491	C1_ave	KDM6B
chr17:7885634-7886134	-1.05176	-0.622512	1.06592	0.608352	C3_ave	NAA38
chr17:9232589-9233089	-1.31442	-0.0706445	0.300039	1.08503	C4_ave	LOC101928266
chr17:9356421-9356921	-1.4649	0.735587	0.211331	0.517985	C2_ave	LOC101928266
chr17:9371064-9371564	1.48195	-0.508403	-0.675783	-0.297765	C1_ave	LOC101928266
chr17:10033527-10034027	-1.38244	0.974315	0.0363099	0.371816	C2_ave	RCVRN
chr17:16386428-16386928	-1.09247	-0.173287	1.33124	-0.0654749	C3_ave	UBB
chr17:16471264-16471764	-1.24342	-0.37525	0.848489	0.770176	C3_ave	LRRC75A
chr17:17044778-17045278	-1.48203	0.287212	0.65791	0.536904	C3_ave	MPRIP
chr17:17108550-17109050	-1.11798	-0.431079	1.20143	0.34763	C3_ave	MPRIP
chr17:17114767-17115267	-1.09775	-0.125572	1.32962	-0.106296	C3_ave	MPRIP
chr17:17403980-17404480	-1.32174	-0.226948	0.740697	0.807994	C4_ave	MED9
chr17:17414253-17414753	1.37507	0.106238	-0.760126	-0.721183	C1_ave	MED9
chr17:17416439-17416939	1.07774	-0.184832	-1.28481	0.391894	C1_ave	MED9
chr17:17822109-17822609	-1.39443	0.497137	0.899122	-0.00183032	C3_ave	MIR33B
chr17:19461163-19461663	-1.40501	0.116712	0.946213	0.342081	C3_ave	SLC47A1
chr17:20281858-20282358	-1.3927	0.0835488	0.968006	0.341143	C3_ave	LGALS9B
chr17:21194634-21195134	-1.45857	0.651384	0.651062	0.156129	C2_ave	TMEM11
chr17:21242041-21242541	-1.4657	0.287791	0.395102	0.782809	C4_ave	NATD1
chr17:27993239-27993739	-1.39814	-0.0460892	0.73217	0.712054	C3_ave	NLK
chr17:28746640-28747140	-1.11399	-0.207869	1.30984	0.0120255	C3_ave	TRAF4
chr17:28747293-28747793	-1.4672	0.200951	0.684314	0.581938	C3_ave	TRAF4
chr17:28927935-28928435	1.39947	-0.365503	-0.949048	-0.0849159	C1_ave	LOC101927018
chr17:28975629-28976129	-1.31806	-0.190699	0.964364	0.544392	C3_ave	PHF12
chr17:29042768-29043268	-1.20902	-0.274527	1.16749	0.316057	C3_ave	TIAF1
chr17:29060407-29060907	-1.41602	0.00980297	0.758101	0.648121	C3_ave	TIAF1
chr17:29068765-29069265	-1.38986	0.0620826	0.966339	0.361434	C3_ave	TIAF1
chr17:29112694-29113194	-1.18455	-0.429984	1.0403	0.574228	C3_ave	TIAF1
chr17:29240912-29241412	1.34603	0.148715	-0.90385	-0.590892	C1_ave	CRYBA1
chr17:29931226-29931726	-1.39032	0.27881	0.986765	0.124748	C3_ave	SSH2
chr17:35120042-35120542	-1.33063	0.277095	1.07343	-0.0198988	C3_ave	RAD51L3-RFFL
chr17:35764524-35765024	-1.33859	-0.151333	0.939041	0.550884	C3_ave	C17orf50
chr17:37068219-37068719	-1.20524	-0.430373	0.706975	0.928637	C4_ave	MIR2909
chr17:38415441-38415941	-1.4742	0.234714	0.661362	0.578128	C3_ave	ARHGAP23
chr17:38434108-38434608	-1.2236	-0.0988444	1.21737	0.10508	C3_ave	ARHGAP23
chr17:38550666-38551166	1.22433	-0.546587	-1.03622	0.358478	C1_ave	SRCIN1
chr17:38603424-38603924	-1.17661	-0.465559	0.97995	0.662221	C3_ave	SRCIN1
chr17:38897123-38897623	-1.30673	0.292776	1.09549	-0.0815348	C3_ave	MIR6779
chr17:38897641-38898141	-1.26981	-0.329555	0.797607	0.801754	C4_ave	MIR6779
chr17:38898838-38899338	-1.38112	0.476637	0.929881	-0.025397	C3_ave	MIR6779
chr17:39231152-39231652	1.48074	-0.294079	-0.685051	-0.501615	C1_ave	STAC2
chr17:39231930-39232430	1.05103	0.426904	-1.29616	-0.181774	C1_ave	STAC2
chr17:39671727-39672227	-0.197905	-0.450077	-0.804797	1.45278	C4_ave	PNMT
chr17:39696041-39696541	-1.44811	0.488038	0.160703	0.799365	C4_ave	PGAP3
chr17:40018028-40018528	-1.06872	-0.614597	1.01959	0.663735	C3_ave	CSF3
chr17:40018569-40019069	-1.28324	-0.160553	1.09955	0.344246	C3_ave	CSF3
chr17:40312104-40312604	1.44235	-0.271603	-0.868673	-0.302079	C1_ave	RARA
chr17:40350735-40351235	-1.42239	0.272391	0.9224	0.227594	C3_ave	RARA-AS1
chr17:42211899-42212399	-1.35574	0.342372	1.02209	-0.00872209	C3_ave	GHDC
chr17:42408009-42408509	-1.30997	-0.115348	1.06968	0.355637	C3_ave	CAVIN1
chr17:43084474-43084974	1.18441	0.15034	-1.25209	-0.0826629	C1_ave	RND2
chr17:43418756-43419256	1.3305	-0.20005	-1.09001	-0.0404398	C1_ave	ARL4D
chr17:43517577-43518077	1.28044	0.175649	-1.09515	-0.36093	C1_ave	DHX8
chr17:44957608-44958108	-1.34561	-0.174851	0.72248	0.797984	C4_ave	KIF18B
chr17:47708390-47708890	-1.18624	0.179722	1.2292	-0.222683	C3_ave	TBKBP1
chr17:48123045-48123545	-1.39132	0.117934	0.982778	0.290612	C3_ave	SNX11
chr17:48127571-48128071	-1.24847	-0.367656	0.797804	0.818325	C4_ave	SNX11
chr17:50482455-50482955	1.10181	0.464306	-1.19784	-0.368278	C1_ave	RSAD1
chr17:50557141-50557641	-1.18718	-0.237703	1.22184	0.203044	C3_ave	CACNA1G
chr17:50930902-50931402	-1.37356	0.618937	0.84929	-0.094668	C3_ave	TOB1
chr17:50931489-50931989	-1.25479	-0.334614	0.953513	0.635888	C3_ave	TOB1
chr17:51653849-51654349	-1.41027	0.0336494	0.86503	0.511591	C3_ave	LINC02072
chr17:55734158-55734658	-1.28326	-0.28264	0.936788	0.629113	C3_ave	TMEM100
chr17:57415599-57416099	-1.41508	0.202902	0.939033	0.273141	C3_ave	LOC101927557
chr17:57537824-57538324	-1.36957	0.648463	0.831601	-0.110492	C3_ave	LOC101927557
chr17:57550559-57551059	1.49641	-0.469718	-0.43253	-0.594165	C1_ave	LOC101927557
chr17:57563854-57564354	-1.37944	-0.0940307	0.69955	0.773916	C4_ave	LOC101927557
chr17:57577728-57578228	1.06924	0.535495	-1.17812	-0.426619	C1_ave	LOC101927539
chr17:57781412-57781912	-0.815892	-0.231581	1.45435	-0.406879	C3_ave	CCDC182
chr17:57782102-57782602	-1.37363	-0.104636	0.670003	0.808263	C4_ave	CCDC182
chr17:58060518-58061018	-1.42759	0.166142	0.894138	0.367306	C3_ave	LOC101927666
chr17:58659037-58659537	-1.32307	-0.217721	0.683555	0.857232	C4_ave	TEX14
chr17:60078766-60079266	-1.20422	-0.023909	-0.0164675	1.24459	C4_ave	HEATR6
chr17:61201110-61201610	1.35496	-0.455125	-0.975316	0.0754778	C1_ave	TBX2
chr17:62653030-62653530	-1.36431	-0.0983499	0.559113	0.903543	C4_ave	MRC2
chr17:62705819-62706319	-1.4637	0.222648	0.758185	0.482869	C3_ave	MRC2
chr17:63116882-63117382	-1.29405	0.133025	1.14343	0.0175937	C3_ave	TANC2
chr17:63635788-63636288	0.424408	0.59656	-1.49608	0.475114	C2_ave	MAP3K3
chr17:63699834-63700334	-1.40314	-0.0158159	0.819518	0.599441	C3_ave	LOC729683
chr17:63983199-63983699	-1.30047	-0.263401	0.872895	0.690977	C3_ave	SCN4A
chr17:64707034-64707534	1.41265	0.00362649	-0.681058	-0.735223	C1_ave	SMURF2
chr17:66275542-66276042	1.39359	-0.0224407	-0.92783	-0.44332	C1_ave	APOH
chr17:66691330-66691830	-1.16178	0.802717	0.865625	-0.50656	C3_ave	MIR634
chr17:66714418-66714918	-1.35303	-0.143693	0.867872	0.628853	C3_ave	MIR634
chr17:66976680-66977180	1.37312	-0.390531	-0.980834	-0.00175198	C1_ave	CACNG4
chr17:67022353-67022853	-1.4218	0.314472	0.918701	0.188627	C3_ave	CACNG1
chr17:68378172-68378672	1.43154	-0.073249	-0.786043	-0.572248	C1_ave	PRKAR1A
chr17:70104716-70105216	-1.48692	0.328711	0.507436	0.650778	C4_ave	KCNJ16
chr17:70661256-70661756	1.41349	-0.0789808	-0.896771	-0.437737	C1_ave	KCNJ2-AS1
chr17:70987794-70988294	-1.25362	-0.258153	1.08684	0.42493	C3_ave	CASC17
chr17:71504048-71504548	-1.23884	0.0506127	1.20924	-0.0210122	C3_ave	CASC17
chr17:71548589-71549089	1.27402	0.0702897	-1.15607	-0.188237	C1_ave	CASC17
chr17:72421135-72421635	1.19378	-0.291918	-1.18679	0.284927	C1_ave	LINC02003
chr17:72432002-72432502	1.48159	-0.519837	-0.670844	-0.29091	C1_ave	LINC02003
chr17:72516684-72517184	1.32776	-0.345416	-1.05475	0.0724032	C1_ave	LINC00673
chr17:72521014-72521514	1.2314	0.341942	-1.04068	-0.532664	C1_ave	LINC00673
chr17:72615669-72616169	-1.18694	-0.449893	0.661622	0.975209	C4_ave	LINC00673
chr17:72656082-72656582	-1.38574	0.196339	1.00326	0.186147	C3_ave	LINC00511
chr17:73337985-73338485	-1.43602	0.243642	0.885665	0.306715	C3_ave	CDC42EP4
chr17:73343595-73344095	-1.36426	-0.129089	0.806178	0.687172	C3_ave	CDC42EP4
chr17:73349094-73349594	-1.47454	0.269803	0.485618	0.719115	C4_ave	CDC42EP4
chr17:73492943-73493443	-1.3184	-0.0207693	1.09662	0.242546	C3_ave	SDK2
chr17:73719656-73720156	-1.28264	0.751483	0.835246	-0.304087	C3_ave	LOC100134391
chr17:74042685-74043185	1.21532	0.403002	-0.969003	-0.649321	C1_ave	RPL38
chr17:74840889-74841389	-1.41895	0.344939	0.918357	0.155651	C3_ave	GRIN2C
chr17:75267135-75267635	-1.07872	-0.000123666	1.33139	-0.252542	C3_ave	MIF4GD
chr17:75695015-75695515	1.31635	-0.513753	-0.984911	0.182317	C1_ave	ITGB4
chr17:75834297-75834797	-1.02935	-0.678527	0.749995	0.957884	C4_ave	UNC13D
chr17:75845161-75845661	-1.0006	0.843422	0.877052	-0.719873	C3_ave	UNC13D
chr17:76005266-76005766	-1.25621	-0.0900452	0.169333	1.17692	C4_ave	CDK3
chr17:76166840-76167340	-1.1419	-0.47777	0.530414	1.08925	C4_ave	FOXJ1
chr17:76554048-76554548	-0.985838	0.672273	1.03057	-0.717006	C3_ave	CYGB
chr17:76597955-76598455	-1.38924	0.509275	0.900142	-0.0201812	C3_ave	ST6GALNAC2
chr17:76707932-76708432	-1.42332	0.433794	0.109789	0.879735	C4_ave	MXRA7
chr17:76969355-76969855	-1.06664	-0.00662972	1.3386	-0.265328	C3_ave	MGAT5B
chr17:77436031-77436531	-1.40409	0.00461972	0.856648	0.542824	C3_ave	MIR4316
chr17:77455859-77456359	-1.33343	0.723191	0.81146	-0.20122	C3_ave	MIR4316
chr17:77810520-77811020	1.43353	-0.380083	-0.877183	-0.176267	C1_ave	LINC01973
chr17:78315403-78315903	1.01043	0.0298637	-1.3678	0.32751	C1_ave	LINC01993
chr17:78351317-78351817	1.04761	0.629127	-1.06306	-0.613678	C1_ave	SOCS3
chr17:78861977-78862477	1.3986	-0.225522	-0.977051	-0.196028	C1_ave	USP36
chr17:78896521-78897021	-1.20019	0.221859	1.20741	-0.229086	C3_ave	CEP295NL
chr17:79086805-79087305	-1.29979	-0.159566	0.397841	1.06151	C4_ave	ENGASE
chr17:79813702-79814202	-0.69474	-0.188879	1.46437	-0.580753	C3_ave	CBX8
chr17:79925093-79925593	-1.25025	-0.123307	1.17583	0.197726	C3_ave	LINC01979
chr17:80891244-80891744	1.35412	0.115408	-0.926165	-0.543368	C1_ave	LOC101928855
chr17:80984700-80985200	1.2265	0.39	-0.672097	-0.9444	C1_ave	CHMP6
chr17:81080114-81080614	-1.35178	-0.15508	0.835107	0.67175	C3_ave	MIR657
chr17:81123205-81123705	-0.940168	-0.339607	1.4086	-0.128825	C3_ave	MIR657
chr17:81165889-81166389	-0.896265	-0.674667	1.28926	0.28167	C3_ave	AATK
chr17:81329374-81329874	1.34272	0.128218	-0.957774	-0.513163	C1_ave	TMEM105
chr17:81331501-81332001	-1.39925	0.814842	0.614202	-0.0297937	C2_ave	TMEM105
chr17:81430171-81430671	-0.926492	-0.547245	1.35176	0.121976	C3_ave	MIR3186
chr17:82051605-82052105	-1.46337	0.322508	0.798213	0.342645	C3_ave	RFNG
chr17:82230072-82230572	1.19406	0.250638	-1.20599	-0.238715	C1_ave	SLC16A3
chr17:82985962-82986462	-1.46594	0.189599	0.654895	0.621443	C3_ave	B3GNTL1
chr18:582507-583007	1.05939	0.324643	-1.33019	-0.0538414	C1_ave	CETN1
chr18:2654907-2655407	-0.767592	-0.0854209	1.43638	-0.583368	C3_ave	SMCHD1
chr18:5969455-5969955	-1.48548	0.305966	0.544515	0.635003	C4_ave	TMEM200C
chr18:5969994-5970494	-1.44971	0.649591	0.679601	0.120515	C3_ave	TMEM200C
chr18:9417166-9417666	-1.22525	-0.242812	1.15959	0.308467	C3_ave	RALBP1
chr18:10101133-10101633	0.786734	0.445898	-1.45968	0.22705	C1_ave	VAPA
chr18:10354190-10354690	0.984343	-0.238915	-1.29363	0.548197	C1_ave	LINC01254
chr18:10410747-10411247	0.943177	0.658836	-1.24436	-0.357651	C1_ave	LINC01254
chr18:10475648-10476148	-1.3769	0.0718603	1.00423	0.300811	C3_ave	APCDD1
chr18:12038892-12039392	-0.474483	-0.389949	1.49268	-0.628252	C3_ave	ANKRD62
chr18:12278686-12279186	-0.911447	1.07845	0.620867	-0.787869	C2_ave	CIDEA
chr18:12657842-12658342	-1.41497	0.191847	0.937945	0.285175	C3_ave	SPIRE1
chr18:13472024-13472524	-1.36873	0.0428634	0.312366	1.0135	C4_ave	MIR5190
chr18:23192270-23192770	-0.854135	-0.491438	1.42234	-0.0767662	C3_ave	CABLES1
chr18:23260263-23260763	-1.29939	-0.106327	1.09799	0.307729	C3_ave	CABLES1
chr18:29181467-29181967	1.05472	0.624623	-1.0486	-0.630751	C1_ave	CDH2
chr18:40577124-40577624	-1.44691	0.342042	0.85169	0.253173	C3_ave	LINC01477
chr18:41390340-41390840	1.40579	0.0223037	-0.672155	-0.755943	C1_ave	KC6
chr18:43048977-43049477	1.25334	0.265851	-1.07936	-0.439835	C1_ave	RIT2
chr18:44592606-44593106	1.31901	-0.494378	-0.993603	0.168969	C1_ave	LINC01478
chr18:46757527-46758027	-0.868882	-0.82504	0.592336	1.10159	C4_ave	ST8SIA5
chr18:46946489-46946989	-0.892619	-0.286761	1.43394	-0.254565	C3_ave	PIAS2
chr18:48514697-48515197	-1.18148	-0.466356	0.944213	0.703622	C3_ave	CTIF
chr18:48928757-48929257	-1.4551	0.827151	0.339799	0.288152	C2_ave	SMAD7
chr18:49645876-49646376	1.40021	0.0233732	-0.598746	-0.82484	C1_ave	LIPG
chr18:49843772-49844272	-1.24085	-0.28849	1.08687	0.442475	C3_ave	SNHG22
chr18:55054417-55054917	1.40434	-0.350583	-0.945037	-0.108722	C1_ave	LINC01929
chr18:55354700-55355200	-0.244668	-0.657376	1.476	-0.573954	C3_ave	TCF4-AS1
chr18:56221161-56221661	1.49055	-0.535584	-0.610566	-0.344403	C1_ave	LINC01539
chr18:58492604-58493104	-1.36362	-0.121008	0.851509	0.633116	C3_ave	MIR122
chr18:62451079-62451579	1.44585	-0.199166	-0.838688	-0.407994	C1_ave	ZCCHC2
chr18:62974892-62975392	-1.31289	-0.194613	0.979747	0.52776	C3_ave	PHLPP1
chr18:67500648-67501148	-0.772791	-0.382649	1.46903	-0.313586	C3_ave	LOC643542
chr18:74506402-74506902	-1.34928	0.0756798	1.06265	0.210954	C3_ave	CNDP2
chr18:75784289-75784789	-1.03679	0.741759	0.963401	-0.668368	C3_ave	LINC01898
chr18:76234159-76234659	-1.31668	0.0159401	1.1087	0.192039	C3_ave	LOC339298
chr18:76357618-76358118	-0.946887	-0.200529	1.41183	-0.264419	C3_ave	ZNF516
chr18:76620196-76620696	-1.28935	-0.265305	0.94867	0.605984	C3_ave	LINC00683
chr18:77486890-77487390	0.718462	0.817389	-1.33196	-0.203891	C2_ave	GALR1
chr19:850337-850837	1.40867	-0.369726	-0.931328	-0.107615	C1_ave	ELANE
chr19:870888-871388	-0.875245	-0.312712	-0.251757	1.43971	C4_ave	CFD
chr19:1207385-1207885	1.41468	-0.00981131	-0.779128	-0.625739	C1_ave	STK11
chr19:1854284-1854784	1.01257	0.66353	-1.09278	-0.583321	C1_ave	REXO1
chr19:2049324-2049824	1.45088	-0.133684	-0.589479	-0.727721	C1_ave	MKNK2
chr19:2181583-2182083	-1.35699	-0.131124	0.613364	0.874746	C4_ave	AP3D1
chr19:2476368-2476868	1.27325	-0.26836	-1.13566	0.130769	C1_ave	GADD45B
chr19:2722992-2723492	1.24017	0.0145348	-1.20813	-0.0465757	C1_ave	DIRAS1
chr19:3428572-3429072	-1.26641	-0.304137	0.972883	0.597664	C3_ave	SMIM24
chr19:3881737-3882237	-1.2507	0.319474	1.13647	-0.205249	C3_ave	ATCAY
chr19:3890608-3891108	-1.2381	0.678874	0.931482	-0.372253	C3_ave	ATCAY
chr19:4278417-4278917	-1.4348	0.476814	0.836154	0.121832	C3_ave	SHD
chr19:4535064-4535564	-1.2604	0.662778	0.928707	-0.331082	C3_ave	PLIN5
chr19:4695017-4695517	-1.27854	-0.240627	1.03662	0.482541	C3_ave	DPP9-AS1
chr19:4976489-4976989	1.21339	-0.119404	-1.22339	0.12941	C1_ave	KDM4B
chr19:5080289-5080789	-1.21733	0.444197	1.10139	-0.328258	C3_ave	KDM4B
chr19:5338426-5338926	-1.32004	-0.0970691	0.359284	1.05782	C4_ave	PTPRS
chr19:6234900-6235400	1.4575	-0.209307	-0.786691	-0.461506	C1_ave	RFX2
chr19:6740451-6740951	-0.686481	0.144514	1.35749	-0.815524	C3_ave	TRIP10
chr19:8050439-8050939	-1.42461	0.290532	0.915606	0.218476	C3_ave	CCL25
chr19:8069083-8069583	-1.47046	0.272648	0.447163	0.750644	C4_ave	CCL25
chr19:10685143-10685643	-1.49451	0.502565	0.60062	0.391322	C3_ave	QTRT1
chr19:11088309-11088809	-1.00885	-0.602771	1.20595	0.405669	C3_ave	LDLR
chr19:12052234-12052734	-1.44541	0.853186	0.357312	0.234915	C2_ave	ZNF878
chr19:12885410-12885910	0.874583	-0.999737	-0.720941	0.846095	C1_ave	KLF1
chr19:13058892-13059392	1.09553	0.600797	-0.854827	-0.841501	C1_ave	LYL1
chr19:13077265-13077765	-1.37123	-0.0870446	0.88544	0.572836	C3_ave	LYL1
chr19:13083600-13084100	-1.02627	-0.349829	1.35046	0.0256447	C3_ave	LYL1
chr19:13104398-13104898	-0.800831	-0.927692	0.90987	0.818653	C3_ave	LYL1
chr19:13164422-13164922	-1.42071	0.0212826	0.730896	0.668529	C3_ave	IER2
chr19:13869211-13869711	-1.44103	0.206378	0.860894	0.37376	C3_ave	MIR181C
chr19:14138517-14139017	0.832687	0.149141	-1.44023	0.4584	C1_ave	LOC100507373
chr19:14375834-14376334	-1.39887	-0.0332933	0.80692	0.625245	C3_ave	ADGRE5
chr19:15195421-15195921	1.2348	-0.126938	-1.20412	0.0962585	C1_ave	NOTCH3
chr19:15247018-15247518	-1.38465	0.718661	0.748029	-0.0820425	C3_ave	EPHX3
chr19:15252342-15252842	-1.35236	0.592793	-0.135595	0.895165	C4_ave	EPHX3
chr19:16733864-16734364	1.45416	-0.554407	-0.744224	-0.155526	C1_ave	NWD1
chr19:16888721-16889221	-1.19687	-0.446618	0.915281	0.728209	C3_ave	F2RL3
chr19:17107411-17107911	1.27193	-0.139553	-1.16685	0.0344798	C1_ave	MYO9B
chr19:17107918-17108418	1.4359	-0.0967676	-0.542668	-0.79646	C1_ave	MYO9B
chr19:17762401-17762901	-1.3886	0.400882	0.0338165	0.953904	C4_ave	FCHO1
chr19:19214042-19214542	-0.96599	-0.135071	1.39978	-0.29872	C3_ave	NCAN
chr19:19587699-19588199	-1.38046	0.702245	0.769911	-0.0916915	C3_ave	PBX4
chr19:29504968-29505468	-1.4177	0.0893261	0.88763	0.440745	C3_ave	LOC284395
chr19:33195212-33195712	-1.18608	0.965742	0.674212	-0.453878	C2_ave	LRP3
chr19:33558818-33559318	-1.03517	-0.296265	-0.0250371	1.35647	C4_ave	PEPD
chr19:34232958-34233458	0.985722	0.730899	-0.960151	-0.75647	C1_ave	KIAA0355
chr19:35115149-35115649	-1.44704	0.261724	0.852554	0.332761	C3_ave	FXYD3
chr19:38062981-38063481	-0.910218	-0.798636	0.662604	1.04625	C4_ave	SIPA1L3
chr19:38090504-38091004	-1.20623	0.645655	0.977072	-0.416498	C3_ave	DPF1
chr19:38882656-38883156	-0.671725	-0.397471	1.48833	-0.419134	C3_ave	RINL
chr19:40190810-40191310	-1.06034	0.00254018	1.34014	-0.282341	C3_ave	MAP3K10
chr19:40242367-40242867	-1.34332	0.0127781	0.271465	1.05908	C4_ave	CNTD2
chr19:40813181-40813681	-1.47341	0.347575	0.755925	0.36991	C3_ave	CYP2G1P
chr19:42277768-42278268	-1.42893	0.622112	0.753872	0.052949	C3_ave	CIC
chr19:43533882-43534382	-1.04995	0.19891	1.29036	-0.439324	C3_ave	ETHE1
chr19:45045801-45046301	-1.4833	0.432842	0.699504	0.350953	C3_ave	CLASRP
chr19:45251642-45252142	-1.12012	0.250924	1.24226	-0.373064	C3_ave	EXOC3L2
chr19:45455610-45456110	1.33058	0.207027	-0.720951	-0.816656	C1_ave	FOSB
chr19:45781091-45781591	-1.37422	-0.0213295	0.959764	0.435787	C3_ave	DMPK
chr19:46480368-46480868	-1.39557	-0.0515721	0.759601	0.687545	C3_ave	PNMA8A
chr19:46654457-46654957	-0.927389	-0.569225	1.33822	0.15839	C3_ave	DACT3-AS1
chr19:46726917-46727417	-1.30197	-0.249896	0.637578	0.914288	C4_ave	PRKD2
chr19:46998640-46999140	-1.3944	0.0340069	0.42605	0.934338	C4_ave	NPAS1
chr19:47743082-47743582	1.40378	-0.479628	-0.893545	-0.0306067	C1_ave	NOP53
chr19:48309042-48309542	-1.29999	-0.271711	0.809272	0.762425	C3_ave	EMP3
chr19:48487896-48488396	1.36261	0.116314	-0.87392	-0.605004	C1_ave	CYTH2
chr19:50566032-50566532	-1.27926	-0.200897	1.07749	0.402669	C3_ave	LRRC4B
chr19:53132660-53133160	-1.3653	0.809673	0.681569	-0.125947	C2_ave	ZNF415
chr19:54133582-54134082	0.862345	0.248946	-1.44359	0.332302	C1_ave	CNOT3
chr19:55287574-55288074	-1.41141	0.301214	0.942996	0.167198	C3_ave	BRSK1
chr19:55341085-55341585	0.973263	0.348297	-1.38817	0.0666091	C1_ave	KMT5C
chr19:55585742-55586242	-1.16503	-0.254362	1.24386	0.17553	C3_ave	ZNF579
chr19:58008966-58009466	1.25398	-0.247058	-1.15903	0.152113	C1_ave	ZNF606
chr19:58037809-58038309	-1.22948	-0.171198	1.18927	0.211408	C3_ave	ZSCAN1
chr2:3266554-3267054	-1.39066	0.613072	0.82918	-0.0515897	C3_ave	EIPR1
chr2:3657376-3657876	-1.34551	-0.156222	0.613738	0.887991	C4_ave	ALLC
chr2:5981111-5981611	-0.932802	-0.304023	1.41609	-0.179266	C3_ave	MIR7158
chr2:5985697-5986197	-0.971969	0.280253	1.27793	-0.586209	C3_ave	MIR7158
chr2:6069254-6069754	-0.882742	-0.296923	1.43742	-0.257752	C3_ave	MIR7158
chr2:6083134-6083634	-1.35477	-0.0192266	1.01889	0.3551	C3_ave	MIR7158
chr2:6865343-6865843	-1.48084	0.568078	0.272239	0.640527	C4_ave	RSAD2
chr2:6932677-6933177	-1.10127	-0.224374	0.00776599	1.31788	C4_ave	RNF144A-AS1
chr2:6968219-6968719	-1.36761	0.89737	-0.0918474	0.562085	C2_ave	RNF144A-AS1
chr2:7634208-7634708	-1.27133	-0.256165	1.03894	0.488559	C3_ave	LOC100506274
chr2:8268360-8268860	1.08777	-0.39569	-1.18886	0.496786	C1_ave	LINC00298
chr2:9112040-9112540	1.33964	-0.126661	-1.08275	-0.130232	C1_ave	ASAP2
chr2:9565343-9565843	1.36207	0.111131	-0.890343	-0.582852	C1_ave	ADAM17
chr2:10040014-10040514	-1.25054	-0.345836	0.652687	0.943688	C4_ave	KLF11
chr2:10060321-10060821	-0.981536	-0.741823	0.887214	0.836145	C3_ave	KLF11
chr2:10284403-10284903	-1.25588	-0.273639	0.466299	1.06322	C4_ave	HPCAL1
chr2:10326590-10327090	-1.41249	0.185382	0.943396	0.283716	C3_ave	HPCAL1
chr2:10834131-10834631	-0.886226	-0.595415	1.35826	0.123385	C3_ave	PDIA6
chr2:10889700-10890200	-1.26675	0.0211821	0.0663833	1.17919	C4_ave	LINC01954
chr2:10983297-10983797	-1.36071	-0.134853	0.825052	0.670507	C3_ave	KCNF1
chr2:11080116-11080616	-1.39485	0.102447	0.969274	0.323127	C3_ave	FLJ33534
chr2:11396429-11396929	-0.785358	-0.716253	1.36022	0.141389	C3_ave	LINC00570
chr2:11621403-11621903	-1.38897	0.281227	0.98869	0.11905	C3_ave	NTSR2
chr2:12169622-12170122	1.419	-0.377494	-0.909069	-0.132435	C1_ave	MIR3681
chr2:12313598-12314098	-1.27064	-0.311571	0.926573	0.655638	C3_ave	MIR3681
chr2:20577781-20578281	1.37761	0.00903794	-0.95858	-0.428065	C1_ave	HS1BP3-IT1
chr2:20590902-20591402	-0.930631	-0.164617	1.41568	-0.320432	C3_ave	HS1BP3-IT1
chr2:23452748-23453248	-1.34963	-0.166124	0.725147	0.790608	C4_ave	KLHL29
chr2:23532603-23533103	-1.31593	-0.109574	1.05938	0.36612	C3_ave	KLHL29
chr2:24050109-24050609	-0.961651	0.451156	1.18836	-0.677861	C3_ave	WDCP
chr2:24920470-24920970	-0.934992	-0.350983	1.40971	-0.123739	C3_ave	ADCY3
chr2:25277146-25277646	-1.28369	0.384942	1.08186	-0.183116	C3_ave	MIR1301
chr2:25673342-25673842	-1.44295	0.0966546	0.639198	0.707096	C4_ave	DTNB
chr2:26018029-26018529	1.18458	-0.0716115	-1.25372	0.14075	C1_ave	RAB10
chr2:26711798-26712298	-1.226	-0.391289	0.942788	0.674505	C3_ave	KCNK3
chr2:26947089-26947589	-1.17094	-0.307753	1.20888	0.269817	C3_ave	MAPRE3
chr2:28390763-28391263	1.27903	-0.0487766	-1.1651	-0.0651513	C1_ave	FOSL2
chr2:28661655-28662155	-0.835151	-0.292308	1.45297	-0.325511	C3_ave	PPP1CB
chr2:30178702-30179202	1.42983	-0.26269	-0.904093	-0.263048	C1_ave	YPEL5
chr2:33069700-33070200	1.45703	-0.245317	-0.809266	-0.402449	C1_ave	LTBP1
chr2:36456373-36456873	-1.41597	0.143527	0.923332	0.349113	C3_ave	CRIM1
chr2:38159590-38160090	-0.8752	-0.247574	1.43957	-0.3168	C3_ave	CYP1B1
chr2:39697506-39698006	-1.4739	0.336212	0.75243	0.385259	C3_ave	TMEM178A
chr2:40227135-40227635	-1.22571	-0.338322	0.499106	1.06493	C4_ave	SLC8A1
chr2:42890883-42891383	-1.08222	0.390925	1.1933	-0.502005	C3_ave	HAAO
chr2:43024449-43024949	-1.12737	-0.404684	1.20856	0.323498	C3_ave	LINC01819
chr2:43075792-43076292	0.621155	1.04229	-1.1003	-0.563142	C2_ave	LINC01819
chr2:43082133-43082633	-1.32605	0.0694614	1.10119	0.155392	C3_ave	LINC01819
chr2:44516172-44516672	1.3714	0.0327661	-0.95931	-0.444861	C1_ave	CAMKMT
chr2:45009444-45009944	-0.872581	0.236864	1.31295	-0.677237	C3_ave	SIX2
chr2:45839336-45839836	-1.33438	-0.185862	0.639093	0.881154	C4_ave	PRKCE
chr2:46232868-46233368	1.47352	-0.3244	-0.752404	-0.396718	C1_ave	EPAS1
chr2:46955046-46955546	1.4327	-0.118583	-0.843962	-0.470152	C1_ave	MCFD2
chr2:47046216-47046716	-1.49096	0.517011	0.353808	0.620137	C4_ave	MCFD2
chr2:47191370-47191870	-0.879757	-0.352983	1.4354	-0.202656	C3_ave	CALM2
chr2:47654143-47654643	-1.46666	0.194418	0.666182	0.606061	C3_ave	MSH6
chr2:52074085-52074585	-1.03008	-0.288474	1.36157	-0.043019	C3_ave	LINC01867
chr2:53490548-53491048	-1.0798	-0.256874	1.32966	0.00701148	C3_ave	CHAC2
chr2:53694263-53694763	-1.30249	0.0142182	1.1307	0.157572	C3_ave	CHAC2
chr2:54384618-54385118	-1.08887	0.527892	1.11065	-0.549671	C3_ave	C2orf73
chr2:61144816-61145316	-1.12413	0.840772	0.844989	-0.561634	C3_ave	LOC339803
chr2:61694467-61694967	-1.22583	-0.31519	0.446	1.09502	C4_ave	XPO1
chr2:64018706-64019206	-1.21104	0.4675	1.09232	-0.348782	C3_ave	VPS54
chr2:64312165-64312665	-1.25043	0.641737	0.95217	-0.343482	C3_ave	MIR4433B
chr2:64447932-64448432	1.43663	-0.0809527	-0.750688	-0.604989	C1_ave	LGALSL
chr2:64524550-64525050	-0.846882	0.78689	0.941532	-0.88154	C3_ave	AFTPH
chr2:65301452-65301952	-0.993906	-0.362435	-0.0149975	1.37134	C4_ave	ACTR2
chr2:65397039-65397539	1.32148	-0.455177	-1.01249	0.146183	C1_ave	SPRED2
chr2:69508959-69509459	-1.32911	0.729154	0.810778	-0.210825	C3_ave	SNORA36C
chr2:70732753-70733253	-1.08668	0.471512	1.14651	-0.531335	C3_ave	ADD2
chr2:70733702-70734202	-0.953178	-0.594163	1.29391	0.253435	C3_ave	ADD2
chr2:72115335-72115835	1.32589	0.201852	-0.894742	-0.633005	C1_ave	CYP26B1
chr2:74006424-74006924	-1.08375	-0.142695	1.33884	-0.1124	C3_ave	TET3
chr2:74439228-74439728	-0.827487	-0.681075	1.35158	0.156987	C3_ave	RTKN
chr2:74833769-74834269	1.43872	-0.0822285	-0.718676	-0.637821	C1_ave	HK2
chr2:75711523-75712023	-1.21042	-0.357527	1.08215	0.485799	C3_ave	GCFC2
chr2:85741839-85742339	-1.32842	0.350088	1.05227	-0.0739308	C3_ave	ATOH8
chr2:85753381-85753881	-1.48758	0.317684	0.615318	0.55458	C3_ave	ATOH8
chr2:86035852-86036352	-1.03662	-0.392682	1.32693	0.102374	C3_ave	POLR1A
chr2:86036974-86037474	-0.809335	-0.765127	1.29718	0.277284	C3_ave	POLR1A
chr2:86633055-86633555	-1.44379	0.113647	0.570452	0.759693	C4_ave	RNF103
chr2:86787661-86788161	1.11312	-0.248202	-1.2465	0.381583	C1_ave	CD8A
chr2:96877570-96878070	-1.14409	-0.271933	1.26234	0.153685	C3_ave	SEMA4C
chr2:98761457-98761957	-1.2891	-0.287408	0.868684	0.707822	C3_ave	LINC02611
chr2:99881847-99882347	1.4764	-0.24649	-0.654561	-0.575351	C1_ave	AFF3
chr2:102227716-102228216	1.31919	-0.371647	-1.05373	0.106186	C1_ave	IL1RL2
chr2:102826900-102827400	1.35281	0.152765	-0.671617	-0.833961	C1_ave	TMEM182
chr2:104501338-104501838	-0.914224	0.0995256	1.36192	-0.547225	C3_ave	LINC01103
chr2:104836223-104836723	-0.84598	-0.823934	0.51004	1.15987	C4_ave	PANTR1
chr2:105143655-105144155	-1.46684	0.365088	0.783423	0.31833	C3_ave	UTAT33
chr2:108594131-108594631	0.172512	0.794428	-1.45085	0.483907	C2_ave	LIMS1
chr2:108662116-108662616	1.41679	-0.00789198	-0.713319	-0.695577	C1_ave	RANBP2
chr2:112644917-112645417	-0.873852	0.349196	1.25651	-0.731858	C3_ave	FLJ42351
chr2:113283285-113283785	-1.21921	0.779031	0.856391	-0.416212	C3_ave	PAX8
chr2:119702740-119703240	-1.48864	0.635144	0.336445	0.517052	C2_ave	TMEM177
chr2:121088734-121089234	-1.37311	-0.0253501	0.96009	0.438367	C3_ave	TFCP2L1
chr2:122236446-122236946	1.46688	-0.312101	-0.782447	-0.372332	C1_ave	TSN
chr2:127064641-127065141	1.42456	-0.0599011	-0.816296	-0.548363	C1_ave	BIN1
chr2:127072954-127073454	-1.24913	1.14318	0.305167	-0.199218	C2_ave	BIN1
chr2:127219659-127220159	-1.20428	-0.274913	1.17555	0.303644	C3_ave	CYP27C1
chr2:127633873-127634373	-1.47472	0.488521	0.716981	0.269221	C3_ave	GPR17
chr2:127645673-127646173	-1.315	0.215582	1.10646	-0.0070472	C3_ave	GPR17
chr2:128301416-128301916	1.17221	0.354005	-1.17295	-0.353271	C1_ave	HS6ST1
chr2:132752380-132752880	1.46301	-0.312228	-0.79894	-0.351847	C1_ave	LYPD1
chr2:133674494-133674994	-0.792204	-0.715785	1.35526	0.152725	C3_ave	NCKAP5
chr2:136243855-136244355	-1.12921	0.104997	1.28326	-0.259039	C3_ave	CXCR4
chr2:143779006-143779506	1.36921	-0.07701	-1.02323	-0.268964	C1_ave	LOC101928386
chr2:143807657-143808157	1.40589	0.0179679	-0.780795	-0.643058	C1_ave	LOC101928386
chr2:144649039-144649539	-1.34836	0.106289	1.06784	0.174224	C3_ave	TEX41
chr2:152718854-152719354	-1.47616	0.255945	0.536025	0.684191	C4_ave	PRPF40A
chr2:158726752-158727252	-1.27311	-0.299188	0.622427	0.949873	C4_ave	PKP4-AS1
chr2:159051649-159052149	-1.02354	0.0300315	1.35055	-0.357042	C3_ave	TANC1
chr2:160317555-160318055	1.42273	-0.318613	-0.915908	-0.188214	C1_ave	ITGB6
chr2:161237470-161237970	-1.09631	-0.599522	0.828531	0.867302	C4_ave	LINC01806
chr2:163800750-163801250	-1.21139	-0.262836	1.17115	0.303077	C3_ave	FIGN
chr2:165018137-165018637	-1.36717	0.273751	1.02532	0.0681011	C3_ave	SLC38A11
chr2:166127128-166127628	-1.1587	-0.416702	1.13615	0.439255	C3_ave	SCN1A
chr2:166494046-166494546	-1.36203	0.142403	1.0462	0.173423	C3_ave	SCN7A
chr2:175647017-175647517	-1.08659	-0.494673	0.38788	1.19338	C4_ave	LNPK
chr2:176246259-176246759	-1.45429	0.155943	0.554683	0.743667	C4_ave	MTX2
chr2:179337264-179337764	-1.1995	-0.370484	0.475559	1.09443	C4_ave	SESTD1
chr2:181231860-181232360	1.47732	-0.415414	-0.73237	-0.329536	C1_ave	MIR4437
chr2:182866997-182867497	-1.35478	-0.0524104	0.996624	0.410567	C3_ave	FRZB
chr2:183348989-183349489	-1.46014	0.260404	0.399242	0.800493	C4_ave	NUP35
chr2:186589765-186590265	-1.0421	-0.60304	1.13652	0.508614	C3_ave	ITGAV
chr2:199457051-199457551	-0.569252	-0.733838	1.45417	-0.151079	C3_ave	SATB2-AS1
chr2:200712951-200713451	1.45067	-0.247916	-0.836751	-0.365999	C1_ave	LINC01792
chr2:202588569-202589069	-0.964015	-0.635396	0.359314	1.2401	C4_ave	FAM117B
chr2:205025090-205025590	1.49394	-0.528039	-0.376124	-0.589781	C1_ave	PARD3B
chr2:216738960-216739460	-1.20934	-0.174082	1.21624	0.167177	C3_ave	IGFBP5
chr2:217652712-217653212	1.36123	-0.0789717	-1.04032	-0.241941	C1_ave	DIRC3
chr2:217653218-217653718	1.46479	-0.354253	-0.792176	-0.318361	C1_ave	DIRC3
chr2:218287085-218287585	1.38117	0.0373371	-0.915273	-0.503236	C1_ave	TMBIM1
chr2:218398375-218398875	1.48642	-0.655349	-0.504242	-0.326829	C1_ave	CTDSP1
chr2:218885907-218886407	-1.34272	-0.182579	0.778653	0.746643	C3_ave	WNT10A
chr2:218897004-218897504	-1.29913	-0.144598	1.07483	0.368894	C3_ave	WNT10A
chr2:219460515-219461015	-1.2046	-0.29425	1.16118	0.337666	C3_ave	SPEG
chr2:220959341-220959841	-1.24969	-0.31111	0.531956	1.02884	C4_ave	EPHA4
chr2:221426882-221427382	-1.32157	-0.219608	0.8644	0.676781	C3_ave	EPHA4
chr2:222911982-222912482	-1.26669	0.304097	1.12926	-0.166665	C3_ave	ACSL3
chr2:223041479-223041979	1.4337	-0.0636463	-0.654095	-0.715962	C1_ave	KCNE4
chr2:224982139-224982639	-1.30974	-0.190493	0.502175	0.998057	C4_ave	MIR4439
chr2:229152493-229152993	-1.08876	-0.548541	1.11303	0.524276	C3_ave	PID1
chr2:229271095-229271595	-0.951904	-0.211908	1.41008	-0.246269	C3_ave	PID1
chr2:230793937-230794437	0.844802	-0.725218	-0.996066	0.876482	C4_ave	ITM2C
chr2:230868200-230868700	-1.37681	0.312495	1.00138	0.0629355	C3_ave	ITM2C
chr2:231017144-231017644	-1.27938	-0.153611	0.32099	1.112	C4_ave	C2orf72
chr2:231522782-231523282	1.22758	0.0994527	-1.21245	-0.11458	C1_ave	NMUR1
chr2:231684331-231684831	-1.04591	0.234979	1.27783	-0.466899	C3_ave	PTMA
chr2:233974510-233975010	1.41939	-0.133173	-0.908082	-0.378135	C1_ave	TRPM8
chr2:234004148-234004648	1.35221	-0.154499	-1.06275	-0.134969	C1_ave	SPP2
chr2:234258075-234258575	1.4405	-0.170593	-0.846536	-0.423368	C1_ave	SPP2
chr2:234285575-234286075	-1.20735	-0.264774	0.295247	1.17688	C4_ave	ARL4C
chr2:235383237-235383737	-1.19336	-0.249993	1.20736	0.235991	C3_ave	AGAP1
chr2:235573764-235574264	-1.36466	0.154455	1.04188	0.168318	C3_ave	AGAP1-IT1
chr2:235615025-235615525	0.890789	0.816019	-1.05836	-0.648453	C1_ave	AGAP1-IT1
chr2:235746222-235746722	1.4374	-0.75782	-0.59345	-0.0861256	C1_ave	AGAP1-IT1
chr2:235765352-235765852	1.32087	0.0454971	-1.08302	-0.28335	C1_ave	AGAP1-IT1
chr2:236642417-236642917	1.34991	0.165558	-0.725873	-0.789591	C1_ave	ACKR3
chr2:238096266-238096766	-1.20358	-0.212326	1.2099	0.206005	C3_ave	ESPNL
chr2:238160722-238161222	-1.2431	-0.166288	0.238946	1.17045	C4_ave	ERFE
chr2:238240642-238241142	-0.962731	-0.023592	1.38372	-0.397394	C3_ave	HES6
chr2:238596987-238597487	1.49831	-0.474796	-0.56586	-0.457651	C1_ave	LINC01107
chr2:238601479-238601979	1.48156	-0.281265	-0.547545	-0.652746	C1_ave	LINC01107
chr2:239227618-239228118	-1.47526	0.236212	0.629656	0.609389	C3_ave	MIR4269
chr2:239626832-239627332	1.3343	0.200453	-0.796939	-0.73781	C1_ave	LOC150935
chr2:239953659-239954159	-1.31259	-0.187557	0.991647	0.508498	C3_ave	MIR4786
chr2:240249700-240250200	-1.25784	0.753205	0.853643	-0.349003	C3_ave	OTOS
chr2:240296413-240296913	-1.25449	-0.252947	1.08995	0.417487	C3_ave	GPC1
chr2:240339980-240340480	-1.37596	0.430275	0.959892	-0.0142059	C3_ave	GPC1
chr2:240351986-240352486	-0.883671	-0.789953	1.14873	0.524892	C3_ave	GPC1
chr2:240369863-240370363	-1.23783	0.363389	1.12765	-0.253209	C3_ave	GPC1
chr2:240913696-240914196	-1.3857	-0.0746186	0.79343	0.666888	C3_ave	MAB21L4
chr2:240914289-240914789	-1.42624	0.429051	0.875793	0.121398	C3_ave	MAB21L4
chr2:241812661-241813161	-1.4526	0.346189	0.834307	0.272104	C3_ave	NEU4
chr2:241882876-241883376	-1.34198	0.220081	0.0504081	1.07149	C4_ave	LINC01237
chr2:241885594-241886094	-0.739108	-0.300142	1.47451	-0.435261	C3_ave	LINC01237
chr20:346463-346963	-1.14867	-0.163963	1.28567	0.0269658	C3_ave	NRSN2
chr20:1322794-1323294	1.47216	-0.222603	-0.589583	-0.659979	C1_ave	SDCBP2-AS1
chr20:1877472-1877972	-1.25207	-0.156162	1.16039	0.247841	C3_ave	SIRPA
chr20:2295934-2296434	-1.44623	0.855975	0.267407	0.322845	C2_ave	TGM3
chr20:3420165-3420665	1.39089	0.0647978	-0.757209	-0.698476	C1_ave	C20orf194
chr20:3783733-3784233	-1.38345	0.911574	0.504055	-0.0321823	C2_ave	SPEF1
chr20:3798972-3799472	-1.28575	-0.0110166	1.15133	0.145435	C3_ave	LINC01730
chr20:3799598-3800098	-1.37326	0.126407	1.02396	0.222897	C3_ave	LINC01730
chr20:4170733-4171233	-1.27701	0.692379	0.891879	-0.307245	C3_ave	LINC01433
chr20:5065936-5066436	1.46931	-0.242166	-0.735138	-0.492003	C1_ave	TMEM230
chr20:8018959-8019459	-1.24325	0.366349	1.12243	-0.245526	C3_ave	TMX4
chr20:8414772-8415272	1.46603	-0.232344	-0.483092	-0.750595	C1_ave	PLCB1
chr20:17636626-17637126	-1.07279	0.0490244	1.32511	-0.30134	C3_ave	RRBP1
chr20:20413800-20414300	-1.35347	0.653878	0.847715	-0.148123	C3_ave	INSM1
chr20:21512743-21513243	1.14289	0.434905	-1.14941	-0.428383	C1_ave	NKX2-2
chr20:24502107-24502607	1.43739	-0.0837592	-0.603602	-0.750033	C1_ave	SYNDIG1
chr20:25032011-25032511	-0.656932	-0.492277	1.48723	-0.338018	C3_ave	ACSS1
chr20:25136595-25137095	1.2901	0.208129	-1.04064	-0.457591	C1_ave	LOC284798
chr20:25407397-25407897	-1.43969	0.22246	0.346906	0.870324	C4_ave	GINS1
chr20:32466148-32466648	-0.954936	0.424081	1.20547	-0.674612	C3_ave	LOC101929698
chr20:32610396-32610896	-1.04276	-0.264143	1.35662	-0.0497135	C3_ave	NOL4L
chr20:33653173-33653673	-1.04723	1.16872	0.454051	-0.575535	C2_ave	C20orf144
chr20:34713342-34713842	1.12292	-0.503177	-1.11418	0.494438	C1_ave	TP53INP2
chr20:36845217-36845717	-1.24033	0.16465	1.19203	-0.116352	C3_ave	SOGA1
chr20:37414323-37414823	-1.43362	0.106904	0.826509	0.500203	C3_ave	SRC
chr20:37537983-37538483	1.36011	0.130083	-0.851923	-0.638275	C1_ave	BLCAP
chr20:41234553-41235053	-1.21158	-0.323402	1.12063	0.414349	C3_ave	MIR6871
chr20:41359391-41359891	-1.14239	-0.307753	1.24889	0.201253	C3_ave	EMILIN3
chr20:44018536-44019036	-1.35953	0.0987775	0.213738	1.04701	C4_ave	TOX2
chr20:44070333-44070833	-0.748895	-0.662495	1.4143	-0.00291121	C3_ave	JPH2
chr20:44572875-44573375	1.19196	-0.126735	-1.23824	0.173015	C1_ave	PKIG
chr20:44728854-44729354	1.27993	0.307681	-0.852339	-0.735273	C1_ave	WISP2
chr20:45470394-45470894	-1.06318	0.317075	1.23641	-0.490312	C3_ave	WFDC2
chr20:45778856-45779356	1.26421	0.0358338	-1.17701	-0.123029	C1_ave	WFDC3
chr20:46220789-46221289	-1.27605	1.15666	0.175216	-0.0558246	C2_ave	CDH22
chr20:47274457-47274957	1.21687	0.0122737	-1.2325	0.00335766	C1_ave	LOC100131496
chr20:47357633-47358133	-1.14122	-0.436349	1.15131	0.42626	C3_ave	ZMYND8
chr20:47781637-47782137	-1.48442	0.665267	0.505562	0.313587	C2_ave	SULF2
chr20:47809564-47810064	-1.22486	-0.371652	1.00702	0.58949	C3_ave	SULF2
chr20:48155226-48155726	-1.46358	0.210422	0.745832	0.507329	C3_ave	LINC01522
chr20:48406879-48407379	1.4814	-0.550099	-0.651619	-0.279687	C1_ave	LINC00494
chr20:48771471-48771971	-0.900358	-0.163056	1.42539	-0.361977	C3_ave	PREX1
chr20:48776206-48776706	-1.47412	0.529539	0.696396	0.248184	C3_ave	PREX1
chr20:48797194-48797694	-1.13905	-0.318614	1.2478	0.20987	C3_ave	PREX1
chr20:49580119-49580619	-1.08375	-0.609645	0.946775	0.746619	C3_ave	PTGIS
chr20:50191807-50192307	-1.35123	-0.0826165	0.45292	0.980926	C4_ave	CEBPB-AS1
chr20:50273445-50273945	-1.30893	0.382465	1.05958	-0.133118	C3_ave	SMIM25
chr20:50292486-50292986	1.25506	-0.0415469	-1.19275	-0.0207645	C1_ave	LINC01270
chr20:50561588-50562088	1.2305	-0.00728985	-1.21893	-0.00427482	C1_ave	MIR645
chr20:54267390-54267890	0.75616	0.849424	-1.25982	-0.345763	C2_ave	PFDN4
chr20:57224789-57225289	-1.49319	0.497647	0.614345	0.381198	C3_ave	BMP7-AS1
chr20:57234511-57235011	-1.27601	-0.133108	1.12958	0.279538	C3_ave	BMP7-AS1
chr20:57241554-57242054	-1.35915	0.0733945	1.04333	0.242426	C3_ave	BMP7
chr20:57730566-57731066	-1.28619	-0.28883	0.6827	0.892315	C4_ave	PMEPA1
chr20:58309203-58309703	-1.40928	0.011325	0.563579	0.834376	C4_ave	RAB22A
chr20:58665547-58666047	1.30187	0.162526	-1.05351	-0.410888	C1_ave	STX16-NPEPL1
chr20:61664428-61664928	-1.41184	0.685859	-0.00631156	0.732296	C4_ave	MIR1257
chr20:61753290-61753790	1.09075	0.502429	-1.17653	-0.416649	C1_ave	MIR1257
chr20:61855167-61855667	-1.48316	0.482283	0.317751	0.683129	C4_ave	MIR1257
chr20:61896198-61896698	-1.47234	0.700442	0.533762	0.238132	C2_ave	MIR1257
chr20:61897225-61897725	-1.35896	-0.129501	0.863985	0.62448	C3_ave	MIR1257
chr20:62362289-62362789	1.27597	-0.0683447	-1.16864	-0.0389846	C1_ave	LAMA5
chr20:62642167-62642667	-1.18686	-0.208746	1.23349	0.162116	C3_ave	SLCO4A1
chr20:62723282-62723782	-1.49899	0.539809	0.450948	0.508228	C2_ave	NTSR1
chr20:62817824-62818324	-1.1386	-0.202304	1.28837	0.0525368	C3_ave	COL9A3
chr20:63055829-63056329	-1.29657	0.55945	0.974465	-0.237342	C3_ave	LINC01056
chr20:63163544-63164044	-1.30117	-0.12968	1.08045	0.3504	C3_ave	MIR124-3
chr20:63238675-63239175	-1.48426	0.313503	0.667143	0.503609	C3_ave	MIR3196
chr20:63296700-63297200	-1.27014	-0.314522	0.665356	0.919305	C4_ave	COL20A1
chr20:63352201-63352701	-1.40425	0.0681303	0.923815	0.412308	C3_ave	LOC100130587
chr20:63497939-63498439	1.4707	-0.58671	-0.667927	-0.216064	C1_ave	EEF1A2
chr20:63735606-63736106	-1.29459	0.013277	1.14214	0.139181	C3_ave	SLC2A4RG
chr20:64098984-64099484	-0.682137	-0.513618	1.47991	-0.284157	C3_ave	NPBWR2
chr20:64120343-64120843	-0.968086	-0.397931	1.37995	-0.0139354	C3_ave	NPBWR2
chr20:64147022-64147522	-1.47247	0.330462	0.758805	0.383202	C3_ave	MYT1
chr20:64168347-64168847	-0.751236	-0.756039	1.35701	0.150268	C3_ave	MYT1
chr21:21101846-21102346	-0.651623	-0.131084	1.45246	-0.669752	C3_ave	NCAM2
chr21:30227677-30228177	1.29862	0.274906	-0.782798	-0.790725	C1_ave	CLDN8
chr21:32007435-32007935	1.3958	-0.039236	-0.933318	-0.423241	C1_ave	HUNK
chr21:32168973-32169473	-0.817731	-0.410039	1.45337	-0.225601	C3_ave	LINC00159
chr21:32977302-32977802	-1.47571	0.249617	0.677473	0.548625	C3_ave	OLIG2
chr21:33030570-33031070	-1.18923	-0.463468	0.775336	0.877366	C4_ave	OLIG2
chr21:33032941-33033441	-1.11752	-0.403822	1.22481	0.29653	C3_ave	OLIG2
chr21:33115480-33115980	-1.25457	0.564067	1.0046	-0.3141	C3_ave	LOC101928107
chr21:33844112-33844612	0.915744	0.813239	-0.812706	-0.916277	C1_ave	LINC00649
chr21:34204387-34204887	-1.15175	0.837096	0.836754	-0.522102	C2_ave	LINC00310
chr21:36075168-36075668	-1.48232	0.284862	0.550708	0.646754	C4_ave	SETD4
chr21:36388777-36389277	-1.45981	0.536344	0.740016	0.183453	C3_ave	CHAF1B
chr21:36990206-36990706	-0.879028	-0.190786	1.43453	-0.36472	C3_ave	HLCS
chr21:37060300-37060800	1.0455	-0.107015	-1.32221	0.38372	C1_ave	PIGP
chr21:37257692-37258192	-1.06489	-0.53728	0.417776	1.1844	C4_ave	VPS26C
chr21:37435062-37435562	-1.43038	0.0511238	0.679212	0.700046	C4_ave	DYRK1A
chr21:38989632-38990132	1.24604	-0.103228	-1.19739	0.0545851	C1_ave	LINC01700
chr21:39882077-39882577	-1.45227	0.372026	0.830862	0.249378	C3_ave	PCP4
chr21:39885051-39885551	-1.42704	0.307145	0.907886	0.212013	C3_ave	PCP4
chr21:41501822-41502322	1.06291	-0.676064	-1.01145	0.624606	C1_ave	TMPRSS2
chr21:42652424-42652924	-1.45092	0.144156	0.753979	0.552784	C3_ave	PDE9A
chr21:45363999-45364499	1.21181	0.426532	-0.75786	-0.880479	C1_ave	LINC00316
chr21:45427664-45428164	1.48677	-0.502853	-0.654138	-0.32978	C1_ave	COL18A1-AS1
chr21:45923085-45923585	-1.13572	0.509113	1.10533	-0.478727	C3_ave	COL6A1
chr22:17563171-17563671	-1.46491	0.792397	0.335738	0.336777	C2_ave	SLC25A18
chr22:17770531-17771031	-1.46317	0.337391	0.326662	0.799118	C4_ave	BID
chr22:17903793-17904293	-1.31683	-0.13093	0.406994	1.04076	C4_ave	MIR648
chr22:18056156-18056656	1.38814	0.0185579	-0.907475	-0.49922	C1_ave	PEX26
chr22:19663350-19663850	-1.11701	-0.512665	1.09904	0.530639	C3_ave	SEPT5
chr22:19998074-19998574	-1.35102	-0.163167	0.786676	0.727509	C3_ave	ARVCF
chr22:21690212-21690712	-1.3815	0.167701	0.20274	1.01106	C4_ave	MIR130B
chr22:21933986-21934486	-1.36214	-0.135006	0.801705	0.695436	C3_ave	PPM1F
chr22:23683899-23684399	-1.26602	-0.109018	1.15653	0.218509	C3_ave	RGL4
chr22:23838947-23839447	-1.35171	0.0599464	1.05513	0.236629	C3_ave	DERL3
chr22:24162396-24162896	1.3903	0.00809256	-0.910452	-0.487939	C1_ave	SUSD2
chr22:25536509-25537009	1.22415	-0.40336	-1.11818	0.297391	C1_ave	GRK3
chr22:25923839-25924339	-1.00012	0.672908	1.02773	-0.700521	C3_ave	MYO18B
chr22:27238900-27239400	-1.042	-0.542518	1.2192	0.365326	C3_ave	LINC02554
chr22:27876672-27877172	-1.30962	0.612936	0.925626	-0.228938	C3_ave	TTC28-AS1
chr22:28034566-28035066	1.18328	0.434964	-1.03418	-0.584057	C1_ave	MIR3199-1
chr22:29225696-29226196	-1.24026	0.627962	0.96946	-0.357162	C3_ave	EMID1
chr22:29704495-29704995	-1.47853	0.268467	0.674917	0.535142	C3_ave	CABP7
chr22:29705037-29705537	-1.40302	-0.00758495	0.840519	0.570088	C3_ave	CABP7
chr22:29710164-29710664	-1.26702	-0.0261887	1.1747	0.118511	C3_ave	CABP7
chr22:29710899-29711399	-1.13852	-0.428417	1.16595	0.400989	C3_ave	CABP7
chr22:29842671-29843171	1.18174	-0.542366	-1.06297	0.42359	C1_ave	ASCC2
chr22:31952000-31952500	1.46984	-0.413853	-0.763316	-0.292668	C1_ave	C22orf24
chr22:32469899-32470399	1.27078	0.277723	-1.00777	-0.54073	C1_ave	FBXO7
chr22:32534175-32534675	-1.46401	0.246194	0.774039	0.443774	C3_ave	FBXO7
chr22:32987265-32987765	-1.1892	0.217726	1.21598	-0.244514	C3_ave	SYN3
chr22:32991718-32992218	-1.24922	-0.364957	0.765405	0.848771	C4_ave	SYN3
chr22:35629756-35630256	1.22003	0.409693	-0.726301	-0.90342	C1_ave	MB
chr22:36197566-36198066	-1.42685	0.269996	0.911622	0.245234	C3_ave	APOL4
chr22:36254766-36255266	-0.960443	0.111615	1.34768	-0.498852	C3_ave	APOL1
chr22:36335139-36335639	-1.40007	-0.0325723	0.637164	0.795474	C4_ave	MIR6819
chr22:36659924-36660424	1.35912	-0.51508	-0.93743	0.0933951	C1_ave	CACNG2
chr22:37329013-37329513	-1.3444	0.634635	0.873507	-0.163741	C3_ave	LOC100506271
chr22:37330420-37330920	-0.772	-0.604493	1.42691	-0.0504131	C3_ave	LOC100506271
chr22:37330996-37331496	-1.49138	0.640665	0.46709	0.383624	C2_ave	LOC100506271
[truncated: 1,365 more rows]

## Sheet: GBM_MotifMatrix
	C1_ave	C2_ave	C3_ave	C4_ave	grp
TFAP2C	-1.47505	0.601677	0.637692	0.235686	C3_ave
ARID3A	1.39001	-0.485428	0.00764934	-0.912233	C1_ave
HMGA1	1.3152	-0.26093	-1.09565	0.0413847	C1_ave
MAX	1.3476	-0.926828	-0.554219	0.133447	C1_ave
MLXIPL	1.24592	-1.00142	-0.577743	0.333246	C1_ave
ARNTL2	1.28851	-0.942431	-0.615579	0.269501	C1_ave
TFE3	1.27129	-0.965756	-0.602469	0.296937	C1_ave
HES2	1.40025	-0.62426	-0.805438	0.0294475	C1_ave
TCF3	-1.36517	-0.13005	0.775653	0.719563	C3_ave
SREBF1	1.21274	-0.464479	-1.09301	0.344742	C1_ave
TFAP4	-1.42375	0.090561	0.861566	0.471626	C3_ave
HIF1A	1.43041	-0.39919	-0.878142	-0.153081	C1_ave
TCFL5	1.47119	-0.392453	-0.762708	-0.316024	C1_ave
USF2	1.44838	-0.692262	-0.639878	-0.116245	C1_ave
TFEC	1.38419	-0.788171	-0.675618	0.0795949	C1_ave
MLX	1.31592	-0.903223	-0.634942	0.222245	C1_ave
MYF6	-1.42821	0.0447818	0.716902	0.666528	C3_ave
SIM1	1.47789	-0.253069	-0.641656	-0.583163	C1_ave
TFEB	1.23508	-0.989339	-0.605362	0.359624	C1_ave
HAND1	-1.41839	0.182292	0.309043	0.927055	C4_ave
ID2	1.43376	-0.743646	-0.621819	-0.0682947	C1_ave
EPAS1	1.36666	-0.791358	-0.700269	0.124968	C1_ave
MYCL1	1.44858	-0.373209	-0.841091	-0.234284	C1_ave
ID3	-1.42129	0.0316493	0.612972	0.776665	C4_ave
TCF21	-1.40724	-0.00784153	0.803404	0.61168	C3_ave
MXI1	1.42565	-0.468232	-0.859473	-0.0979429	C1_ave
MYOG	-1.45781	0.176492	0.747273	0.53405	C3_ave
TWIST1	-1.37537	0.568609	-0.0759958	0.882758	C4_ave
NEUROG3	-1.37252	-0.097467	0.84961	0.620373	C3_ave
BHLHE41	1.00702	-0.839921	-0.879314	0.712212	C1_ave
TCF15	-1.42475	0.0405217	0.62005	0.764182	C4_ave
ID1	1.43376	-0.743646	-0.621819	-0.0682947	C1_ave
MYOD1	-1.48308	0.291996	0.541277	0.649802	C4_ave
NPAS1	1.47789	-0.253069	-0.641656	-0.583163	C1_ave
ARNTL	1.3465	-0.845285	-0.66704	0.165829	C1_ave
BHLHE40	1.19702	-1.02414	-0.588102	0.415227	C1_ave
MYCN	1.4542	-0.481436	-0.786714	-0.186047	C1_ave
MYC	1.33082	-0.452913	-1.00395	0.126041	C1_ave
TCF12	-1.46321	0.193768	0.72338	0.546064	C3_ave
ARNT	1.10475	-0.995451	-0.680204	0.570908	C1_ave
FERD3L	-1.45672	0.159891	0.724346	0.57248	C3_ave
NPAS3	1.47789	-0.253069	-0.641656	-0.583163	C1_ave
USF1	1.41534	-0.69613	-0.715684	-0.00352559	C1_ave
SIM2	1.47789	-0.253069	-0.641656	-0.583163	C1_ave
TAL1	-1.45778	0.154395	0.623099	0.680286	C4_ave
NEUROD1	-1.46882	0.20583	0.595311	0.667682	C4_ave
TCF23	-1.45864	0.165547	0.579701	0.713388	C4_ave
HEYL	0.629132	-1.16145	-0.480006	1.01233	C4_ave
HAND2	-1.41839	0.182292	0.309043	0.927055	C4_ave
EBF1	-1.44419	0.436174	0.175357	0.832658	C4_ave
MESP1	-1.17709	-0.391397	0.444249	1.12424	C4_ave
PTF1A	-1.4856	0.31516	0.519322	0.651122	C4_ave
ATOH8	-1.46783	0.219942	0.720129	0.527756	C3_ave
NPAS2	1.27506	-0.687639	-0.897384	0.309962	C1_ave
NHLH1	-1.45115	0.151375	0.765074	0.534703	C3_ave
ID4	-1.42129	0.0316493	0.612972	0.776665	C4_ave
MLXIP	1.4392	-0.563046	-0.775608	-0.100548	C1_ave
OLIG3	-1.31665	-0.232033	0.856196	0.692483	C3_ave
NHLH2	-1.44745	0.133307	0.765737	0.54841	C3_ave
NEUROG2	-1.36625	-0.0976825	0.57032	0.893615	C4_ave
MSC	-1.44288	0.0999278	0.727769	0.615187	C3_ave
ATOH7	-1.40691	-0.019108	0.754796	0.671218	C3_ave
BHLHA15	-1.38796	-0.0716001	0.770408	0.689147	C3_ave
BHLHE22	-1.49795	0.564228	0.436181	0.497539	C2_ave
NEUROG1	-1.40612	0.00409454	0.842385	0.559641	C3_ave
ASCL2	-1.46508	0.187057	0.669663	0.60836	C3_ave
OLIG1	-1.38304	-0.0864506	0.732468	0.737026	C4_ave
MITF	1.15516	-0.363598	-1.17684	0.385279	C1_ave
ENSG00000187728	-1.40724	-0.00784153	0.803404	0.61168	C3_ave
SCXB	-1.42475	0.0405217	0.62005	0.764182	C4_ave
MESP2	-1.17709	-0.391397	0.444249	1.12424	C4_ave
HES4	1.47131	-0.531139	-0.705847	-0.234327	C1_ave
SCXA	-1.42475	0.0405217	0.62005	0.764182	C4_ave
TCF4	-1.304	-0.0995994	0.311537	1.09206	C4_ave
SREBF2	1.36838	-0.311054	-1.01437	-0.0429581	C1_ave
ENSG00000250811	1.47789	-0.253069	-0.641656	-0.583163	C1_ave
MGA	1.15971	-0.17481	-1.24727	0.262364	C1_ave
CREB3L3	1.40091	0.0377705	-0.742857	-0.695828	C1_ave
FOSL2	1.43287	-0.099868	-0.822152	-0.510852	C1_ave
NFE2L1	1.39075	0.0427356	-0.581585	-0.851903	C1_ave
CEBPE	1.41798	-0.142506	-0.916682	-0.358789	C1_ave
CREM	1.46819	-0.199714	-0.634914	-0.633566	C1_ave
XBP1	1.47116	-0.21785	-0.664243	-0.58907	C1_ave
DBP	1.43493	-0.306029	-0.888585	-0.240312	C1_ave
CREB3	1.40091	0.0377705	-0.742857	-0.695828	C1_ave
HLF	1.40227	-0.194887	-0.968921	-0.238458	C1_ave
BACH2	1.43171	-0.101941	-0.831724	-0.498045	C1_ave
ATF2	1.47171	-0.234045	-0.700611	-0.537056	C1_ave
NFE2L2	1.40656	-0.0907482	-0.929626	-0.386189	C1_ave
ATF6	1.42567	-0.182338	-0.905632	-0.337702	C1_ave
CREB1	1.47399	-0.240925	-0.683923	-0.549142	C1_ave
ATF1	1.47895	-0.302679	-0.709145	-0.467126	C1_ave
NFE2	1.41652	-0.075433	-0.88093	-0.460157	C1_ave
BATF3	1.32343	0.210869	-0.883369	-0.650934	C1_ave
FOSB	1.43704	-0.121329	-0.823151	-0.492561	C1_ave
ATF4	1.41712	-0.0237369	-0.797792	-0.595593	C1_ave
JUND	1.42391	-0.0756181	-0.84415	-0.504145	C1_ave
JDP2	1.4362	-0.100504	-0.800492	-0.535203	C1_ave
CREB3L4	1.40091	0.0377705	-0.742857	-0.695828	C1_ave
CREB5	1.40797	-1.61e-05	-0.588926	-0.819024	C1_ave
CEBPG	1.45392	-0.333796	-0.831516	-0.288603	C1_ave
BATF	1.43354	-0.0811914	-0.785558	-0.566796	C1_ave
BACH1	1.43714	-0.120388	-0.8215	-0.495251	C1_ave
CREB3L1	1.47758	-0.310527	-0.72374	-0.443314	C1_ave
ATF3	1.47205	-0.553557	-0.688174	-0.230323	C1_ave
NFIL3	1.472	-0.67143	-0.576284	-0.224282	C1_ave
TEF	1.23231	-0.268442	-1.16926	0.20539	C1_ave
CR7538031	1.3762	0.053387	-0.916491	-0.513096	C1_ave
FOS	1.43398	-0.0925032	-0.803727	-0.537748	C1_ave
ATF7	1.41612	-0.00723518	-0.672382	-0.736507	C1_ave
JUNB	1.43117	-0.0899939	-0.819407	-0.521765	C1_ave
CEBPB	1.44829	-0.292885	-0.850814	-0.304595	C1_ave
DDIT3	1.21323	-0.50491	-1.0691	0.360783	C1_ave
FOSL1	1.42932	-0.0856702	-0.82511	-0.518544	C1_ave
JUN	1.43647	-0.102946	-0.802399	-0.53113	C1_ave
CREB3L2	1.40453	-0.509616	-0.875918	-0.0189935	C1_ave
MAFA	-1.32772	0.826484	-0.212233	0.71347	C2_ave
MAFF	1.46773	-0.262837	-0.76184	-0.44305	C1_ave
MAFG	1.45964	-0.223105	-0.452168	-0.784364	C1_ave
MAFK	1.43637	-0.118363	-0.823724	-0.494281	C1_ave
MAFB	1.41368	-0.34366	-0.929314	-0.140701	C1_ave
ATF6B	1.3762	0.053387	-0.916491	-0.513096	C1_ave
CEBPD	1.39725	-0.215339	-0.980096	-0.201815	C1_ave
CR9257962	1.3762	0.053387	-0.916491	-0.513096	C1_ave
AL6628286	1.3762	0.053387	-0.916491	-0.513096	C1_ave
CEBPA	1.39645	-0.183687	-0.981078	-0.231683	C1_ave
ENSG00000250542	1.47072	-0.245182	-0.726546	-0.498994	C1_ave
ZNF263	-1.24005	-0.375255	0.899435	0.715872	C3_ave
SNAI2	-1.17234	-0.315454	0.28599	1.2018	C4_ave
KLF6	1.47701	-0.48782	-0.281049	-0.708146	C1_ave
ZFY	1.33771	-0.890573	-0.621976	0.174843	C1_ave
GLI2	1.3103	-0.778814	-0.7831	0.25161	C1_ave
MZF1	-1.35039	-0.118354	0.529614	0.939126	C4_ave
PATZ1	0.847536	-1.44167	0.412744	0.181394	C1_ave
YY1	1.44164	-0.640779	-0.708962	-0.0919008	C1_ave
KLF5	1.39276	-0.883975	0.0189089	-0.527691	C1_ave
CTCF	-0.741997	1.30873	-0.820056	0.253322	C2_ave
SP4	1.46785	-0.503733	-0.230155	-0.733961	C1_ave
ZKSCAN1	1.44359	-0.502534	-0.802729	-0.138327	C1_ave
GLI3	1.13415	-0.109093	-1.27948	0.254425	C1_ave
KLF7	1.46242	-0.364495	-0.298213	-0.799712	C1_ave
KLF12	-1.44007	0.271486	0.292991	0.87559	C4_ave
EGR1	1.45639	-0.53774	-0.16967	-0.748981	C1_ave
EGR2	1.48886	-0.423547	-0.667677	-0.397635	C1_ave
SNAI1	-1.43193	0.0765712	0.565348	0.790005	C4_ave
GLIS2	1.0573	-1.35386	0.199226	0.0973356	C1_ave
KLF16	1.44348	-0.792528	-0.130021	-0.520929	C1_ave
EGR4	1.42163	-0.627972	-0.764039	-0.0296144	C1_ave
KLF4	1.47023	-0.673002	-0.214635	-0.582596	C1_ave
ZNF740	1.29664	-0.942729	-0.605539	0.251631	C1_ave
ZIC5	1.3164	-0.951644	0.201635	-0.566394	C1_ave
PRDM16	-1.49559	0.461281	0.428981	0.605324	C4_ave
ZNF75A	-1.38415	0.652578	-0.0761817	0.807754	C4_ave
ZNF148	0.28868	-1.3916	0.982677	0.120243	C3_ave
ZNF691	-1.46393	0.204016	0.526	0.73391	C4_ave
SP8	1.47784	-0.509475	-0.274969	-0.693401	C1_ave
ZNF219	0.95781	-1.38336	0.410743	0.0148025	C1_ave
ZNF202	0.910368	-1.40572	0.0572984	0.438055	C1_ave
SP2	1.37893	-0.607786	0.0790948	-0.850236	C1_ave
E4F1	1.49104	-0.343755	-0.589525	-0.557759	C1_ave
ZBTB49	1.00964	-0.532951	-1.128	0.651306	C1_ave
HIC2	-1.28564	0.257642	-0.0993291	1.12733	C4_ave
KLF13	1.25418	0.1588	-0.257298	-1.15568	C1_ave
ZNF35	1.45955	-0.172468	-0.567076	-0.720003	C1_ave
SP7	1.47784	-0.509475	-0.274969	-0.693401	C1_ave
SCRT1	-1.27702	-0.29803	0.646085	0.928964	C4_ave
HINFP	1.48644	-0.382138	-0.420357	-0.683941	C1_ave
SP3	1.47751	-0.673875	-0.260519	-0.543119	C1_ave
INSM1	-1.49835	0.435245	0.517467	0.545642	C4_ave
ZBTB4	1.4153	-0.850965	-0.52044	-0.0438953	C1_ave
KLF14	1.47119	-0.305555	-0.405498	-0.760137	C1_ave
ZNF683	-1.35175	0.0484834	1.05236	0.250907	C3_ave
HIC1	-1.37042	0.235536	1.02706	0.107822	C3_ave
ZBTB33	1.27344	-0.506486	0.259846	-1.0268	C1_ave
ZBTB7A	1.17606	-1.16611	0.353502	-0.363454	C1_ave
EGR3	1.49836	-0.520117	-0.543536	-0.434706	C1_ave
ZNF238	-1.40308	-0.0321174	0.732359	0.702839	C3_ave
ZBTB42	-1.40308	-0.0321174	0.732359	0.702839	C3_ave
ZBTB7C	1.07046	-0.852384	0.633857	-0.851931	C1_ave
WT1	1.46711	-0.637501	-0.1945	-0.635106	C1_ave
SP1	1.41118	-0.748815	0.00681489	-0.66918	C1_ave
SNAI3	0.0333115	-1.19121	-0.0954143	1.25332	C4_ave
ZNF75D	-1.38415	0.652578	-0.0761817	0.807754	C4_ave
SP6	1.46676	-0.37731	-0.307214	-0.782232	C1_ave
SP5	1.46676	-0.37731	-0.307214	-0.782232	C1_ave
SCRT2	-1.3136	-0.242199	0.72527	0.830528	C4_ave
SP9	1.47784	-0.509475	-0.274969	-0.693401	C1_ave
YY2	1.26359	-0.838785	-0.764469	0.339667	C1_ave
NFYA	0.748491	-0.498636	0.914281	-1.16414	C3_ave
ONECUT2	1.46301	-0.176978	-0.668985	-0.617045	C1_ave
ONECUT1	1.41576	-0.0512635	-0.858443	-0.506048	C1_ave
KDM2B	1.39564	0.0511943	-0.761474	-0.685362	C1_ave
MLL	1.46156	-0.215582	-0.479577	-0.766402	C1_ave
DNMT1	1.39357	-0.684895	0.0566313	-0.765302	C1_ave
TET1	1.34338	0.170808	-0.657702	-0.85649	C1_ave
TFDP2	1.38012	-0.365002	-0.0348945	-0.98022	C1_ave
TFDP3	1.38012	-0.365002	-0.0348945	-0.98022	C1_ave
TFDP1	1.38012	-0.365002	-0.0348945	-0.98022	C1_ave
E2F3	1.06723	-0.309477	0.480814	-1.23857	C1_ave
BRCA1	1.49023	-0.463783	-0.376614	-0.649833	C1_ave
ETV1	1.42726	-0.308079	-0.211931	-0.90725	C1_ave
ETV7	1.44863	-0.282313	-0.317039	-0.849274	C1_ave
ELF4	1.36596	-0.207856	-0.120596	-1.0375	C1_ave
ETV2	1.42519	-0.515705	-0.0744171	-0.835069	C1_ave
ERF	1.45652	-0.453101	-0.210296	-0.793119	C1_ave
ELK3	1.45187	-0.386767	-0.236512	-0.828587	C1_ave
ETV3	1.43819	-0.300966	-0.256867	-0.880361	C1_ave
ELF1	1.40647	-0.199179	-0.247714	-0.959581	C1_ave
SPDEF	1.3978	-0.356765	-0.0863428	-0.954688	C1_ave
ELK1	1.43518	-0.345588	-0.207736	-0.881857	C1_ave
ETS1	1.447	-0.313758	-0.278851	-0.854392	C1_ave
EHF	1.37768	-0.355157	-0.0352924	-0.987229	C1_ave
ELF5	1.3635	-0.389054	0.0200868	-0.994534	C1_ave
ETV6	1.47074	-0.428903	-0.286119	-0.755717	C1_ave
SPIB	1.20673	-0.373694	0.310522	-1.14356	C1_ave
FLI1	1.43131	-0.30701	-0.226676	-0.897621	C1_ave
GABPA	1.44612	-0.270014	-0.319536	-0.856573	C1_ave
ERG	1.41303	-0.299446	-0.173613	-0.939968	C1_ave
ETS2	1.36253	-0.290147	-0.0440801	-1.0283	C1_ave
ELK4	1.39978	-0.147703	-0.283287	-0.968789	C1_ave
ELF3	1.33509	-0.545822	0.156782	-0.946055	C1_ave
FEV	1.43637	-0.337765	-0.218185	-0.880422	C1_ave
ETV4	1.45033	-0.362315	-0.249583	-0.838435	C1_ave
ENSG00000235187	1.47847	-0.460448	-0.304152	-0.713869	C1_ave
ETV5	1.44126	-0.271374	-0.297894	-0.871995	C1_ave
FOXJ2	1.46013	-0.26123	-0.80081	-0.398093	C1_ave
FOXF1	1.49822	-0.562769	-0.491105	-0.444346	C1_ave
FOXP1	1.11824	-1.08718	-0.548029	0.516965	C1_ave
FOXO3	0.734239	-1.2728	-0.320577	0.859134	C4_ave
FOXA2	1.30903	-0.838543	0.250857	-0.721348	C1_ave
FOXP2	1.29161	-0.582133	-0.963506	0.254032	C1_ave
FOXP4	1.11824	-1.08718	-0.548029	0.516965	C1_ave
FOXF2	1.43071	-0.667163	-0.710763	-0.0527813	C1_ave
FOXK2	1.4858	-0.642667	-0.531013	-0.312116	C1_ave
FOXO1	1.11824	-1.08718	-0.548029	0.516965	C1_ave
FOXK1	1.39363	-0.832765	-0.602148	0.0412796	C1_ave
FOXI1	1.4894	-0.577222	-0.583492	-0.328687	C1_ave
FOXG1	1.41641	-0.868613	-0.485146	-0.062652	C1_ave
FOXC2	1.36978	-0.806206	-0.678603	0.115027	C1_ave
FOXE1	1.4769	-0.359038	-0.7393	-0.378558	C1_ave
FOXS1	1.29997	-0.716227	-0.851654	0.267908	C1_ave
FOXO4	1.47531	-0.544882	-0.681696	-0.248728	C1_ave
FOXD2	1.4229	-0.386307	-0.898331	-0.138264	C1_ave
FOXJ3	1.49356	-0.563921	-0.366974	-0.562668	C1_ave
KIAA0415	1.39363	-0.832765	-0.602148	0.0412796	C1_ave
GATA4	-1.49757	0.503912	0.427302	0.56636	C4_ave
TFCP2	-1.47361	0.469444	0.274118	0.730045	C4_ave
UBP1	-1.47986	0.622852	0.262933	0.594078	C2_ave
MEOX1	1.42677	-0.814969	-0.543592	-0.0682122	C1_ave
DLX6	1.39355	-0.824496	0.0443576	-0.613408	C1_ave
DLX3	1.45874	-0.738085	-0.176423	-0.544231	C1_ave
MEIS3	1.47725	-0.308355	-0.724941	-0.443957	C1_ave
DLX5	1.43384	-0.734649	-0.632409	-0.0667799	C1_ave
HOXA1	1.31468	-1.11492	-0.0342548	-0.165506	C1_ave
HOXA2	1.45482	-0.827622	-0.344113	-0.283082	C1_ave
HOXA3	1.44725	-0.796139	-0.152827	-0.498281	C1_ave
HOXA13	1.43107	-0.846342	-0.472357	-0.112369	C1_ave
EVX1	1.34966	-0.964498	-0.487527	0.102364	C1_ave
NOBOX	1.45941	-0.81324	-0.325634	-0.320531	C1_ave
MEOX2	1.42855	-0.907452	-0.262794	-0.258302	C1_ave
LHX2	1.45074	-0.723575	-0.595312	-0.131856	C1_ave
DLX4	1.49524	-0.525044	-0.390381	-0.579816	C1_ave
VTN	1.32354	-1.10347	-0.0535672	-0.16651	C1_ave
NANOG	-1.44785	0.166684	0.806807	0.474357	C3_ave
DLX2	1.49524	-0.525044	-0.390381	-0.579816	C1_ave
VAX2	1.38679	-0.925136	0.00831027	-0.469965	C1_ave
PRRX1	1.4652	-0.754974	-0.230666	-0.479565	C1_ave
TGIF2	-1.35054	0.175853	0.110287	1.0644	C4_ave
VSX2	1.33496	-1.08876	-0.0901761	-0.156019	C1_ave
HOXB5	1.41306	-0.92147	-0.374879	-0.11671	C1_ave
HOXB3	1.24514	-1.14559	-0.306961	0.207414	C1_ave
LHX4	1.44538	-0.847532	-0.382174	-0.215673	C1_ave
HOXC13	1.45492	-0.299176	-0.327053	-0.828693	C1_ave
HOXC12	1.43101	-0.569373	-0.0724773	-0.789159	C1_ave
NKX24	-1.40195	0.753027	0.682879	-0.0339529	C2_ave
HOXD13	1.48528	-0.406421	-0.6924	-0.386458	C1_ave
MNX1	1.19257	-1.1941	0.276355	-0.274827	C1_ave
MEIS2	-1.36486	-0.131351	0.765221	0.730988	C3_ave
RAX	1.34007	-1.08209	-0.133122	-0.124857	C1_ave
EMX1	1.34834	-1.03716	-0.325671	0.0144876	C1_ave
NKX28	-1.28983	0.774908	0.806677	-0.291752	C3_ave
NKX21	-1.49355	0.581917	0.368791	0.542841	C2_ave
ZFHX2	1.38485	-0.958542	-0.403575	-0.0227315	C1_ave
LBX1	1.43991	-0.715768	-0.0862479	-0.637892	C1_ave
ZFHX3	1.38119	-0.741647	-0.730724	0.091181	C1_ave
LHX9	1.36165	-0.950679	0.0752848	-0.486258	C1_ave
MEIS1	1.28906	-0.0953114	-1.15218	-0.0415751	C1_ave
DLX1	1.35777	-1.04019	-0.268407	-0.049182	C1_ave
HMBOX1	1.37329	-0.353802	-0.0253818	-0.994108	C1_ave
VAX1	1.44502	-0.854161	-0.233084	-0.357774	C1_ave
VENTX	1.22849	-1.21653	0.0675557	-0.0795156	C1_ave
TGIF2LX	-1.44173	0.188168	0.402848	0.850715	C4_ave
ALX3	1.31462	-0.998145	0.177483	-0.493954	C1_ave
HOXB13	1.2162	-0.60044	-1.00457	0.388806	C1_ave
PKNOX1	-1.31263	0.0607116	0.131154	1.12077	C4_ave
LMX1A	1.28259	-1.14569	-0.196874	0.059975	C1_ave
EN1	1.38834	-0.857648	0.0478002	-0.578496	C1_ave
NKX61	1.22129	-0.365374	0.282209	-1.13812	C1_ave
EN2	1.27623	-1.12399	0.143299	-0.295538	C1_ave
GBX1	1.37885	-1.01021	-0.112527	-0.256106	C1_ave
NKX63	1.07534	-1.34432	0.146131	0.122852	C1_ave
ZHX1	1.41945	-0.16092	-0.918503	-0.340027	C1_ave
HDX	1.49038	-0.623983	-0.517122	-0.349277	C1_ave
PKNOX2	-1.01513	0.344099	-0.566136	1.23717	C4_ave
PBX3	0.773729	-0.311238	0.816974	-1.27946	C3_ave
PRRX2	1.44959	-0.832379	-0.22095	-0.396259	C1_ave
GBX2	1.46112	-0.68687	-0.170774	-0.603474	C1_ave
SHOX2	1.36165	-0.950679	0.0752848	-0.486258	C1_ave
GSX1	1.32923	-0.989665	-0.482885	0.143323	C1_ave
HOXD4	1.44384	-0.72146	-0.102452	-0.619931	C1_ave
HOXD12	1.46684	-0.780759	-0.384597	-0.301481	C1_ave
EMX2	1.36198	-0.971401	-0.445412	0.0548355	C1_ave
HOXB9	1.20029	-1.24724	0.0594566	-0.0125132	C1_ave
OTP	0.892838	-1.43179	0.331095	0.207854	C1_ave
AC0125311	-1.22553	-0.293691	1.11863	0.400596	C3_ave
HOXB2	1.26064	-0.973061	-0.60346	0.315884	C1_ave
RAX2	1.40847	-0.821088	-0.00255992	-0.584822	C1_ave
EVX2	1.294	-1.05429	-0.424237	0.184533	C1_ave
ISX	1.44959	-0.832379	-0.22095	-0.396259	C1_ave
HOXD8	1.26272	-0.39241	-1.09578	0.225467	C1_ave
TGIF2LY	-1.44173	0.188168	0.402848	0.850715	C4_ave
SIX5	1.39797	0.0385681	-0.639666	-0.796876	C1_ave
GSX2	1.39168	-0.989232	-0.158403	-0.244045	C1_ave
HOXC10	1.43036	-0.683457	-0.0509313	-0.695968	C1_ave
MIXL1	1.23648	-1.08668	0.298617	-0.448416	C1_ave
SHOX	1.40847	-0.821088	-0.00255992	-0.584822	C1_ave
BSX	1.28603	-0.807597	0.299042	-0.77748	C1_ave
DMBX1	1.3199	-0.963124	0.186724	-0.5435	C1_ave
HOXC6	1.40288	0.0190704	-0.812415	-0.609539	C1_ave
NOTO	1.31567	-0.868304	-0.6792	0.231834	C1_ave
HOMEZ	1.12726	-0.442291	0.46346	-1.14842	C1_ave
ENSG00000215754	1.18595	-0.833789	0.470571	-0.82273	C1_ave
ENSG00000217642	1.18595	-0.833789	0.470571	-0.82273	C1_ave
ENSG00000224558	1.18595	-0.833789	0.470571	-0.82273	C1_ave
ENSG00000225958	1.18595	-0.833789	0.470571	-0.82273	C1_ave
ENSG00000226866	1.18595	-0.833789	0.470571	-0.82273	C1_ave
AC2261502	-1.3716	0.134231	0.209334	1.02804	C4_ave
DUX4L5	1.18595	-0.833789	0.470571	-0.82273	C1_ave
ENSG00000227522	1.18595	-0.833789	0.470571	-0.82273	C1_ave
DUX4L2	1.18595	-0.833789	0.470571	-0.82273	C1_ave
DUX4L3	1.18595	-0.833789	0.470571	-0.82273	C1_ave
DUX4L6	1.18595	-0.833789	0.470571	-0.82273	C1_ave
ENSG00000228710	1.18595	-0.833789	0.470571	-0.82273	C1_ave
CT4768282	1.18595	-0.833789	0.470571	-0.82273	C1_ave
ENSG00000230380	1.18595	-0.833789	0.470571	-0.82273	C1_ave
ENSG00000230776	1.18595	-0.833789	0.470571	-0.82273	C1_ave
AL5921702	1.18595	-0.833789	0.470571	-0.82273	C1_ave
ENSG00000232923	1.18595	-0.833789	0.470571	-0.82273	C1_ave
ENSG00000233294	1.18595	-0.833789	0.470571	-0.82273	C1_ave
ENSG00000233361	1.18595	-0.833789	0.470571	-0.82273	C1_ave
ENSG00000233698	1.18595	-0.833789	0.470571	-0.82273	C1_ave
ENSG00000233794	1.18595	-0.833789	0.470571	-0.82273	C1_ave
ENSG00000234254	0.462223	-1.30483	-0.182337	1.02495	C4_ave
ENSG00000234550	1.18595	-0.833789	0.470571	-0.82273	C1_ave
ENSG00000236207	1.18595	-0.833789	0.470571	-0.82273	C1_ave
ENSG00000237516	1.18595	-0.833789	0.470571	-0.82273	C1_ave
ENSG00000250589	1.18595	-0.833789	0.470571	-0.82273	C1_ave
DUX4	1.18595	-0.833789	0.470571	-0.82273	C1_ave
PAX7	0.767692	-1.42777	0.607766	0.052313	C1_ave
PAX2	1.48664	-0.561713	-0.615162	-0.309765	C1_ave
PAX4	1.41191	-0.879008	-0.480779	-0.0521203	C1_ave
PAX3	1.47279	-0.26878	-0.471989	-0.732025	C1_ave
POU2F2	-1.39729	-0.0405117	0.797359	0.640441	C3_ave
POU6F2	1.25427	-1.03847	-0.511072	0.295278	C1_ave
POU3F4	-1.41728	0.195275	0.932359	0.289645	C3_ave
POU5F1	-1.42343	0.0932663	0.464462	0.865698	C4_ave
POU5F1B	-1.34951	0.176395	1.06594	0.107176	C3_ave
HSF2	1.24526	0.358901	-0.9322	-0.671959	C1_ave
HSF4	1.1566	0.497634	-0.674815	-0.979419	C1_ave
IRF5	1.43609	-0.819416	-0.113348	-0.503331	C1_ave
IRF4	1.47176	-0.231067	-0.546666	-0.69403	C1_ave
IRF8	1.29364	-0.820813	0.283667	-0.756497	C1_ave
IRF9	1.42328	-0.40778	-0.125415	-0.890087	C1_ave
NAIF1	1.37915	0.0948398	-0.773143	-0.70085	C1_ave
AC0021266	1.39939	-0.436982	-0.921458	-0.0409469	C1_ave
MEF2A	1.40924	-0.513911	-0.865466	-0.0298674	C1_ave
MEF2C	1.39487	-0.579452	-0.847088	0.0316658	C1_ave
MEF2B	1.39939	-0.436982	-0.921458	-0.0409469	C1_ave
SMARCC2	1.33563	0.162691	-0.93237	-0.565953	C1_ave
SMARCC1	1.43107	-0.0851425	-0.812632	-0.533299	C1_ave
MYPOP	1.49466	-0.567026	-0.379437	-0.548192	C1_ave
C11orf9	-1.28697	1.15442	0.0997412	0.0328129	C2_ave
RORA	1.47614	-0.260109	-0.691633	-0.524399	C1_ave
RARB	1.004	0.0347483	-1.37122	0.332477	C1_ave
PGR	-1.04819	0.415844	-0.558024	1.19037	C4_ave
HNF4A	-1.45914	0.802338	0.404117	0.252686	C2_ave
NR2E1	1.04577	0.0943357	-1.35985	0.219744	C1_ave
NR5A2	-1.4943	0.600176	0.506704	0.387423	C2_ave
NR2C1	1.25506	-0.0313958	-1.19285	-0.0308133	C1_ave
NR1D1	1.24871	0.00333908	-1.19913	-0.0529196	C1_ave
NR5A1	-1.49495	0.590259	0.391154	0.513537	C2_ave
RXRG	1.0784	-0.896502	0.622067	-0.803967	C1_ave
NR6A1	1.1503	-0.334853	-1.19265	0.377202	C1_ave
NR2F6	1.45001	-0.713837	-0.126283	-0.609889	C1_ave
HNF4G	-1.45183	0.571799	0.141667	0.73836	C4_ave
AR	1.42236	-0.39808	-0.895444	-0.128838	C1_ave
RARG	1.43337	-0.828474	-0.107363	-0.497537	C1_ave
NR2C2	1.483	-0.39654	-0.380044	-0.706418	C1_ave
RXRA	1.30804	-0.751741	0.255314	-0.811617	C1_ave
RXRB	1.29922	-0.920773	0.253823	-0.632273	C1_ave
TP73	-1.28936	0.684858	-0.283335	0.887834	C4_ave
PAX8	1.49101	-0.640814	-0.47431	-0.375883	C1_ave
PAX1	1.49821	-0.459126	-0.568182	-0.470899	C1_ave
PAX9	1.44911	-0.846447	-0.333038	-0.269623	C1_ave
PROX1	1.38983	-0.919443	-0.472209	0.00181847	C1_ave
NFATC3	1.12678	-0.463512	0.473212	-1.13648	C1_ave
NFATC2	1.29814	-0.169857	0.00570346	-1.13399	C1_ave
NFKB1	-1.48791	0.674258	0.4226	0.391049	C2_ave
RFX3	-1.13076	-0.0361701	1.3043	-0.137366	C3_ave
RFX2	-1.17441	-0.0425231	1.27122	-0.0542931	C3_ave
RFX4	-1.15305	0.0247925	1.28294	-0.154682	C3_ave
RFX5	-1.44172	0.395392	0.853085	0.193246	C3_ave
RFX7	-1.1532	0.277024	1.21576	-0.339585	C3_ave
RUNX3	1.38264	-1.0049	-0.129179	-0.248564	C1_ave
GMEB1	1.44746	-0.822554	-0.183961	-0.440942	C1_ave
NFIX	-1.29299	-0.199714	0.451226	1.04148	C4_ave
SMAD4	-1.43334	0.221375	0.321292	0.890673	C4_ave
NFIC	-1.33372	0.212086	0.0377573	1.08388	C4_ave
NFIB	-1.27505	-0.179737	0.350748	1.10404	C4_ave
NFIA	-1.2975	-0.151402	0.375244	1.07366	C4_ave
SMAD1	-1.49011	0.349116	0.628663	0.512329	C3_ave
SMAD2	-1.45087	0.185525	0.805879	0.459467	C3_ave
SOX30	-1.00811	1.38101	-0.127346	-0.24555	C2_ave
TCF7	-1.48059	0.291072	0.68328	0.506233	C3_ave
SOX10	-1.33785	0.398417	1.02205	-0.0826168	C3_ave
HBP1	-1.48522	0.388081	0.692894	0.404245	C3_ave
SOX4	-1.49131	0.398838	0.646626	0.445851	C3_ave
SOX9	-1.49315	0.421713	0.439046	0.632387	C4_ave
SOX15	-1.38085	-0.0362704	0.918094	0.49903	C3_ave
SOX5	-1.49	0.443247	0.656743	0.390013	C3_ave
LEF1	-1.49091	0.403871	0.651344	0.435694	C3_ave
SOX13	-1.47574	0.522714	0.258751	0.694274	C4_ave
TCF7L2	-1.4846	0.346075	0.687746	0.450779	C3_ave
TCF7L1	-1.37562	0.566	-0.0745434	0.884166	C4_ave
SOX17	-1.44671	0.152031	0.798675	0.496008	C3_ave
SOX11	-1.43612	0.533923	0.100749	0.801452	C4_ave
SOX12	-1.44752	0.405628	0.20681	0.835086	C4_ave
SOX2	-1.4639	0.210406	0.510336	0.743158	C4_ave
SOX1	-1.25179	0.439442	1.0807	-0.268348	C3_ave
SOX18	-1.49433	0.615784	0.408726	0.46982	C2_ave
STAT6	-1.37406	0.97302	-0.00535454	0.406397	C2_ave
TBX5	1.14478	-0.421739	-1.15216	0.429112	C1_ave
TBX2	1.22875	0.036847	-1.21929	-0.0463088	C1_ave
TBX20	1.35683	-0.481803	-0.959067	0.0840376	C1_ave
TBX10	-0.989826	0.0939566	-0.449318	1.34519	C4_ave
TBX1	1.42418	-0.298152	-0.915743	-0.210288	C1_ave
THAP1	-1.45578	0.295424	0.825348	0.335008	C3_ave
NFYC	0.562506	-0.156303	0.931944	-1.33815	C3_ave
HLTF	-1.48362	0.335162	0.45788	0.690575	C4_ave
ENO1	1.38692	-0.401916	-0.956068	-0.028941	C1_ave
NRF1	1.47782	-0.699327	-0.498673	-0.279824	C1_ave
CEBPZ	0.673903	-0.256259	0.885018	-1.30266	C3_ave
NFYB	0.568891	-0.198077	0.947813	-1.31863	C3_ave
LMO2	-1.46092	0.166339	0.653708	0.640871	C3_ave
FUBP1	1.22994	-0.070016	-1.21621	0.0562868	C1_ave
NR0B1	0.656821	-1.48722	0.337812	0.492588	C1_ave
ZBED1	1.26342	-0.156207	0.0654238	-1.17264	C1_ave
LYL1	-1.45115	0.151375	0.765074	0.534703	C3_ave
NEUROD4	-1.44613	0.120861	0.573355	0.751912	C4_ave
NEUROD6	-1.44613	0.120861	0.573355	0.751912	C4_ave
TAL2	-1.45778	0.154395	0.623099	0.680286	C4_ave
KLF10	1.25418	0.1588	-0.257298	-1.15568	C1_ave
FOXD4	0.698305	-1.33896	-0.186786	0.827443	C4_ave
FOXD4L1	0.698305	-1.33896	-0.186786	0.827443	C4_ave
AL7735441	-1.46144	0.188626	0.54003	0.732786	C4_ave
CR3882292	-1.46144	0.188626	0.54003	0.732786	C4_ave
AL6628334	-1.46144	0.188626	0.54003	0.732786	C4_ave
CR7598154	-1.46144	0.188626	0.54003	0.732786	C4_ave
BX0885802	-1.46144	0.188626	0.54003	0.732786	C4_ave
MYF5	-1.46645	0.194565	0.673475	0.598411	C3_ave
ASCL1	-1.46554	0.196708	0.6998	0.569027	C3_ave
ATOH1	-1.44572	0.108126	0.626148	0.711443	C4_ave
NFE2L3	1.39075	0.0427356	-0.581585	-0.851903	C1_ave
KLF2	1.47769	-0.27075	-0.51756	-0.689383	C1_ave
KLF11	1.47119	-0.305555	-0.405498	-0.760137	C1_ave
ZFP42	1.31595	-0.536271	-0.971531	0.191848	C1_ave
ZFP161	1.44518	-0.40841	-0.840267	-0.196501	C1_ave
ZNF75C	-1.38415	0.652578	-0.0761817	0.807754	C4_ave
FOXJ1	0.698305	-1.33896	-0.186786	0.827443	C4_ave
TFCP2L1	-1.40578	0.26249	0.959792	0.183501	C3_ave
DUX1	1.18595	-0.833789	0.470571	-0.82273	C1_ave
DUX3	1.18595	-0.833789	0.470571	-0.82273	C1_ave
NKX62	0.917476	-1.24402	0.691161	-0.364616	C1_ave
CR8477943	-1.46144	0.188626	0.54003	0.732786	C4_ave
SMAD5	1.44016	-0.112149	-0.538425	-0.789589	C1_ave
SMAD9	-1.45763	0.485061	0.197257	0.775315	C4_ave
SOX6	-1.49	0.443247	0.656743	0.390013	C3_ave
ARID3B	1.44053	-0.728345	-0.0907797	-0.621406	C1_ave
ARID3C	1.12577	0.559287	-0.850305	-0.834754	C1_ave
ARID2	-0.542256	-0.521284	1.49838	-0.434838	C3_ave
BHLHE23	-1.34033	-0.16177	0.907883	0.594217	C3_ave
HEY1	1.22432	-0.936514	-0.683607	0.395797	C1_ave
FIGLA	-1.30191	-0.266596	0.740329	0.828175	C4_ave
OLIG2	-1.33383	-0.187003	0.881794	0.639038	C3_ave
TWIST2	-1.36095	0.064335	0.259017	1.03759	C4_ave
NRL	1.26114	0.306231	-0.992741	-0.574634	C1_ave
ATF5	-1.29431	-0.233787	0.990499	0.5376	C3_ave
PRDM1	-1.38527	-0.00668837	0.932841	0.459118	C3_ave
REST	-1.49111	0.408218	0.650149	0.432741	C3_ave
KLF8	-1.38195	-0.0548906	0.552685	0.884158	C4_ave
MAZ	-0.588491	-1.10418	0.815619	0.877055	C4_ave
PRDM4	-1.3929	-0.0517996	0.640047	0.804658	C4_ave
BCL11A	-1.09906	-0.0576174	1.32661	-0.169932	C3_ave
CTCFL	0.386873	0.977355	-1.37657	0.012346	C2_ave
FEZF1	-1.28462	-0.172535	1.08797	0.369182	C3_ave
FEZF2	-1.28462	-0.172535	1.08797	0.369182	C3_ave
ZNF281	-0.0401475	-1.28141	1.15226	0.169294	C3_ave
KLF15	-0.923852	-0.806072	0.85038	0.879544	C4_ave
ZNF143	1.33081	0.0905784	-1.03516	-0.386232	C1_ave
ZNF32	1.16728	-0.754196	-0.907729	0.494643	C1_ave
ZSCAN4	-0.81623	-0.897823	0.685714	1.02834	C4_ave
ZBTB3	0.166679	0.135823	-1.35707	1.05457	C4_ave
ZBTB6	-1.47066	0.546642	0.225977	0.698044	C4_ave
ZSCAN16	-0.746169	-0.786451	1.33651	0.196106	C3_ave
CENPB	1.3259	-0.207947	-1.09462	-0.0233381	C1_ave
LIN54	-0.0273706	-0.141942	1.30219	-1.13288	C3_ave
DMRT2	-1.33144	-0.125524	1.00247	0.4545	C3_ave
SPI1	-0.662724	-0.745313	1.41607	-0.00802851	C3_ave
FOXI2	1.44835	-0.265455	-0.848555	-0.334336	C1_ave
FOXD3	1.43061	-0.206494	-0.896201	-0.327918	C1_ave
FOXO6	1.15507	0.508596	-0.939691	-0.723971	C1_ave
FOXB2	-1.06764	-0.538629	1.17729	0.428981	C3_ave
GATA1	-1.11644	-0.16268	1.31374	-0.0346188	C3_ave
GATA6	-1.19302	-0.154803	1.24155	0.106279	C3_ave
HOXA11	1.3145	0.243068	-0.778016	-0.779551	C1_ave
ALX4	-0.804007	-0.555613	1.42834	-0.0687158	C3_ave
HOXB1	-1.15195	-0.500648	0.99488	0.657713	C3_ave
BARHL1	-1.05408	-0.606775	1.09644	0.564412	C3_ave
HOXD1	-1.0967	-0.185578	1.32696	-0.0446828	C3_ave
BARHL2	-1.33135	-0.206326	0.805751	0.731922	C3_ave
HHEX	1.14707	0.183069	-0.0461611	-1.28397	C1_ave
PITX2	1.05175	0.448992	-1.2824	-0.21835	C1_ave
IRX1	0.30958	-0.767319	-0.822468	1.28021	C4_ave
TGIF1	-0.945279	-0.780421	0.927535	0.798166	C3_ave
IRX3	0.30958	-0.767319	-0.822468	1.28021	C4_ave
NKX26	-1.31319	0.0272104	1.11624	0.169735	C3_ave
POU6F1	1.17746	-0.0424077	-1.26309	0.128032	C1_ave
PBX1	-0.271987	-0.27874	1.43654	-0.885816	C3_ave
HMX3	-0.273523	-0.262218	1.43254	-0.896801	C3_ave
ENSG00000229544	-0.904532	-0.66158	1.29187	0.274242	C3_ave
NKX11	-1.11031	-0.358839	1.26337	0.205774	C3_ave
POU1F1	-0.783333	-0.439176	1.46162	-0.239113	C3_ave
POU4F3	-0.788734	-0.0623255	1.42849	-0.577432	C3_ave
POU2F3	-1.08897	0.19187	1.27768	-0.38058	C3_ave
POU2F1	-0.971862	-0.0517446	1.38614	-0.362531	C3_ave
POU4F1	-0.914239	-0.439426	1.40308	-0.0494133	C3_ave
POU3F3	-0.371114	-0.73086	1.4786	-0.37663	C3_ave
HSF1	1.15141	0.522444	-0.851197	-0.822659	C1_ave
MEF2D	1.16029	-0.0904897	-1.26747	0.197667	C1_ave
CDC5L	-0.694724	-0.803284	1.36141	0.136599	C3_ave
TERF2	1.34391	0.179361	-0.789537	-0.733734	C1_ave
NR3C1	0.791377	-0.202401	-1.33355	0.744576	C1_ave
NR4A3	-1.42758	0.39308	0.148181	0.886315	C4_ave
NR4A1	0.110302	0.686275	-1.447	0.650424	C2_ave
RARA	1.47293	-0.23459	-0.685121	-0.553219	C1_ave
PPARG	1.28522	0.0519008	-1.14373	-0.193382	C1_ave
NR1I3	1.36769	-0.204249	-1.03499	-0.12845	C1_ave
NR1I2	1.15417	0.260591	-1.25474	-0.160028	C1_ave
THRB	1.11725	0.560335	-0.962529	-0.715058	C1_ave
PPARA	1.05427	-0.224062	-1.27931	0.449099	C1_ave
RFX8	-0.887676	-0.0593258	1.41161	-0.464611	C3_ave
GMEB2	1.49683	-0.427242	-0.485046	-0.584543	C1_ave
AIRE	1.39768	-0.0672214	-0.385145	-0.945317	C1_ave
SOX21	-1.2082	-0.366362	1.07572	0.498848	C3_ave
SOX7	1.42087	-0.10813	-0.424193	-0.888543	C1_ave
STAT1	0.905518	0.816501	-0.984885	-0.737134	C1_ave
STAT5A	1.11439	0.521834	-1.08941	-0.546811	C1_ave
STAT4	-0.937061	-0.4214	1.39394	-0.0354834	C3_ave
STAT3	0.833454	0.882438	-1.02304	-0.692848	C2_ave
STAT5B	1.08812	0.544085	-1.12264	-0.509566	C1_ave
TBX21	1.3106	-0.45459	-1.02353	0.167523	C1_ave
TBX15	1.26964	0.0812887	-1.15966	-0.191273	C1_ave
TBX4	1.07135	-0.395618	-1.19442	0.518691	C1_ave
TBX3	0.166135	-0.276418	-1.14692	1.2572	C4_ave
TEAD3	0.849875	0.548282	-1.40607	0.00791441	C1_ave
TEAD1	0.96357	0.675913	-1.18766	-0.451826	C1_ave
TEAD4	0.681445	1.01505	-1.03027	-0.666226	C2_ave
BCL11B	-1.09906	-0.0576174	1.32661	-0.169932	C3_ave
NR1D2	1.1714	0.354325	-1.17417	-0.351551	C1_ave
ZNF187	1.46096	-0.167908	-0.620166	-0.672891	C1_ave
RORB	1.04841	0.413951	-1.30574	-0.156622	C1_ave
TBX18	1.26964	0.0812887	-1.15966	-0.191273	C1_ave
TBX22	1.26964	0.0812887	-1.15966	-0.191273	C1_ave
TFAP2B	-1.17944	-0.0519904	-0.0354416	1.26687	C4_ave
HES1	1.38987	0.0204308	-0.513588	-0.896708	C1_ave
ARNT2	-0.488398	-0.744681	-0.233954	1.46703	C4_ave
NPAS4	1.21766	-0.0116813	0.0254913	-1.23147	C1_ave
ZEB1	-0.686298	-0.509028	-0.284234	1.47956	C4_ave
KLF3	-0.818954	-0.251455	-0.384903	1.45531	C4_ave
ZNF410	0.968191	0.747021	-0.728008	-0.987204	C1_ave
RREB1	-0.61853	-1.07573	0.735446	0.958819	C4_ave
ZNF384	1.01252	-0.303724	0.548756	-1.25755	C1_ave
GFI1	0.667208	-0.325685	0.922501	-1.26402	C3_ave
GFI1B	1.30298	-0.205603	0.0248303	-1.12221	C1_ave
ZNF354C	-1.21778	0.0993556	-0.104757	1.22318	C4_ave
MTF1	-1.27644	0.0398318	0.0685205	1.16809	C4_ave
CUX1	-1.4606	0.245993	0.422206	0.792396	C4_ave
E2F5	1.03013	-0.140579	0.427984	-1.31754	C1_ave
E2F6	1.35719	-0.322106	-0.00833167	-1.02675	C1_ave
E2F4	0.968213	-0.664293	0.735478	-1.0394	C1_ave
GRHL1	0.917287	0.414649	0.075525	-1.40746	C1_ave
ARX	1.2021	-0.537853	0.390736	-1.05498	C1_ave
LHX6	0.433127	-0.192401	1.05147	-1.2922	C3_ave
HOXB6	1.44717	-0.433591	-0.187409	-0.826175	C1_ave
HOXB8	0.832496	-0.497634	0.83338	-1.16824	C3_ave
LHX8	0.599377	-0.210941	0.92846	-1.3169	C3_ave
IRX2	-0.795421	-0.894678	0.581764	1.10834	C4_ave
ALX1	1.30853	-0.587992	0.22387	-0.944406	C1_ave
SIX6	1.40918	-0.15496	-0.307982	-0.946234	C1_ave
HMX2	0.295261	0.205018	0.921537	-1.42182	C3_ave
HOXC5	-0.937798	-0.700843	0.440651	1.19799	C4_ave
IRF6	1.27238	-0.0923255	-0.00854333	-1.17151	C1_ave
IRF7	1.07257	-0.0440134	0.297728	-1.32628	C1_ave
SRF	0.634529	0.952852	-0.330248	-1.25713	C2_ave
NR3C2	-0.896351	-0.00907367	-0.492426	1.39785	C4_ave
TOPORS	-0.691839	-0.125175	-0.633591	1.4506	C4_ave
CPEB1	1.25653	-0.560028	0.309379	-1.00588	C1_ave
YBX2	-1.08642	-0.0975127	-0.152794	1.33673	C4_ave
CSDA	-1.08642	-0.0975127	-0.152794	1.33673	C4_ave
DMRTC2	-1.31737	0.430254	-0.142071	1.02919	C4_ave
HOXB7	0.113068	-0.785406	1.37162	-0.699287	C3_ave
DRGX	0.438736	-0.828108	1.20611	-0.816734	C3_ave
MECP2	0.28587	-1.10468	1.23485	-0.416043	C3_ave
PPARD	0.126035	1.24552	-1.18187	-0.189686	C2_ave
RELA	-0.608485	1.46306	-0.676349	-0.178223	C2_ave
PURA	0.0541349	-1.40165	0.923312	0.424201	C3_ave
FOXP3	0.354198	-1.15131	-0.386083	1.1832	C4_ave
FOXE3	0.37798	-1.17565	-0.361705	1.15937	C4_ave
FOXD1	0.37798	-1.17565	-0.361705	1.15937	C4_ave
FOXD4L3	0.354198	-1.15131	-0.386083	1.1832	C4_ave
FOXD4L5	0.354198	-1.15131	-0.386083	1.1832	C4_ave
FOXD4L6	0.354198	-1.15131	-0.386083	1.1832	C4_ave
FOXD4L4	0.354198	-1.15131	-0.386083	1.1832	C4_ave
FOXD4L2	0.354198	-1.15131	-0.386083	1.1832	C4_ave
YBX1	0.416209	-0.118455	1.02765	-1.3254	C3_ave
HSFY2	0.94107	-0.663174	0.765478	-1.04337	C1_ave
HSFY1	0.94107	-0.663174	0.765478	-1.04337	C1_ave
IRF3	0.470026	-0.026411	0.935772	-1.37939	C3_ave
STAT2	-0.787955	0.819989	0.907626	-0.93966	C3_ave
