# Supplementary material for: Unified molecular approach for spatial epigenome, transcriptome, and cell lineages
Source: Proc Natl Acad Sci U S A. 2025 Apr 18;122(16):e2424070122. doi: 10.1073/pnas.2424070122 (PMC12037033; doi:10.1073/pnas.2424070122)
Supplement: Supplementary file 3 — Dataset S02 (XLSX) [file pnas.2424070122.sd02.xlsx]

## Sheet: Mouse brain_GeneExpressionMatr
	C1_ave	C2_ave	C3_ave	C4_ave	C5_ave	C6_ave	grp	rn
Gh	-0.416986	-0.416986	-0.390706	-0.416986	-0.399451	2.04112	C6_ave	Gh
Adora2a	-0.402597	-0.358788	-0.392302	2.04018	-0.446689	-0.439803	C4_ave	Adora2a
Nr3c2	-0.453592	2.03452	-0.359398	-0.537131	-0.30275	-0.381648	C2_ave	Nr3c2
Cabp7	-0.273202	2.03405	-0.448921	-0.495311	-0.470387	-0.346229	C2_ave	Cabp7
Gm26644	-0.493024	2.03191	-0.304767	-0.276402	-0.464688	-0.493024	C2_ave	Gm26644
Il16	-0.548926	2.03068	-0.32134	-0.509369	-0.312296	-0.338754	C2_ave	Il16
Dpp10	0.538224	-0.526296	-0.125762	-0.586442	1.73368	-1.03341	C5_ave	Dpp10
Orai2	-0.36596	2.02988	-0.55658	-0.25875	-0.357665	-0.490924	C2_ave	Orai2
Olfml2b	-0.475285	2.02929	-0.283977	-0.573685	-0.392352	-0.303986	C2_ave	Olfml2b
Gm10718	-0.481743	2.02446	-0.29005	-0.414311	-0.59564	-0.242716	C2_ave	Gm10718
Hs3st2	2.03309	-0.538774	-0.446199	-0.357008	-0.419338	-0.271774	C1_ave	Hs3st2
Gpr88	-0.416029	-0.472123	-0.375929	2.0399	-0.37141	-0.404412	C4_ave	Gpr88
Fmod	-0.435141	-0.367698	-0.437467	-0.379078	-0.420993	2.04038	C6_ave	Fmod
Myl4	2.02227	-0.523168	-0.432003	-0.200469	-0.302173	-0.564455	C1_ave	Myl4
Spink8	-0.467943	2.02428	-0.499478	-0.33933	-0.533783	-0.183748	C2_ave	Spink8
Gm10801	-0.437971	2.02351	-0.294315	-0.520667	-0.557011	-0.213548	C2_ave	Gm10801
Kcnj9	0.910787	-0.638235	-0.0144362	-0.62442	1.46883	-1.10252	C5_ave	Kcnj9
Stum	-0.579261	1.06266	-0.671124	-0.560316	1.49006	-0.742014	C5_ave	Stum
Gm10800	-0.470828	2.02348	-0.337368	-0.429802	-0.58874	-0.196738	C2_ave	Gm10800
Csrp2	-0.443459	-0.419663	-0.435464	-0.385811	-0.355748	2.04014	C6_ave	Csrp2
Kctd4	-0.437237	2.02316	-0.263144	-0.286735	-0.635244	-0.400801	C2_ave	Kctd4
Ntn5	2.02182	-0.620591	-0.414111	-0.282955	-0.469677	-0.234481	C1_ave	Ntn5
Cd34	2.02064	-0.333008	-0.499028	-0.385959	-0.608719	-0.193922	C1_ave	Cd34
Gucy2g	2.01713	-0.377974	-0.447589	-0.170368	-0.373647	-0.647556	C1_ave	Gucy2g
Bmp7	-0.360851	-0.408239	-0.37416	-0.457623	-0.438983	2.03985	C6_ave	Bmp7
Epop	2.01686	-0.240939	-0.585605	-0.204018	-0.452561	-0.533734	C1_ave	Epop
Wnt6	-0.381822	-0.464963	-0.37137	-0.440027	-0.381631	2.03981	C6_ave	Wnt6
Dsp	-0.30155	2.02206	-0.259018	-0.570082	-0.321331	-0.570082	C2_ave	Dsp
Lmo1	-0.464817	2.02047	-0.272308	-0.384436	-0.254925	-0.643984	C2_ave	Lmo1
Lrrc75a	1.99996	-0.370053	-0.118522	-0.744747	-0.40168	-0.364955	C1_ave	Lrrc75a
Fibcd1	-0.515958	2.02045	-0.289091	-0.185728	-0.555928	-0.473748	C2_ave	Fibcd1
Pfn1	-0.41478	2.01535	-0.561968	-0.110643	-0.401856	-0.526102	C2_ave	Pfn1
Gm21738	-0.467488	2.01376	-0.321987	-0.384597	-0.666926	-0.172762	C2_ave	Gm21738
Trbc2	1.99761	-0.491505	-0.20541	-0.149692	-0.718615	-0.432391	C1_ave	Trbc2
Gm13306	1.99563	-0.0894918	-0.393493	-0.62798	-0.256687	-0.62798	C1_ave	Gm13306
Rapgef5	-0.28021	2.01375	-0.31181	-0.313846	-0.722577	-0.385305	C2_ave	Rapgef5
Cnih2	-0.41947	2.01243	-0.545721	-0.0799175	-0.516133	-0.45119	C2_ave	Cnih2
Slc13a4	-0.458618	-0.406622	-0.34431	-0.384236	-0.445698	2.03948	C6_ave	Slc13a4
Cpne6	-0.133069	2.00907	-0.268069	-0.542679	-0.454612	-0.610645	C2_ave	Cpne6
Ephb2	-0.259048	2.00689	-0.16134	-0.438368	-0.692319	-0.455819	C2_ave	Ephb2
Arpc5	-0.148628	2.00662	-0.498604	-0.458824	-0.242043	-0.658526	C2_ave	Arpc5
Lmna	1.99488	-0.0262544	-0.375554	-0.67185	-0.421734	-0.499487	C1_ave	Lmna
Kazald1	1.99228	-0.535316	-0.378574	-0.693402	-0.34421	-0.0407765	C1_ave	Kazald1
Hlf	0.5543	-1.22904	-0.974897	-0.175163	1.43016	0.394639	C5_ave	Hlf
Stx1a	1.99052	-0.0880783	-0.521818	-0.644648	-0.179097	-0.556882	C1_ave	Stx1a
Erfe	1.98719	-0.575445	-0.239173	-0.575445	-0.0216787	-0.575445	C1_ave	Erfe
Kcns1	1.97936	-0.116051	-0.498015	-0.0941256	-0.591817	-0.679356	C1_ave	Kcns1
Plxdc1	0.694792	-1.50207	-0.222031	-0.0608219	1.44336	-0.353233	C5_ave	Plxdc1
Lrrc36	-0.393504	-0.451626	-0.331325	-0.421896	-0.440997	2.03935	C6_ave	Lrrc36
Gfra2	1.97694	-0.335784	-0.156131	-0.580075	-0.775435	-0.129519	C1_ave	Gfra2
Ier2	1.97555	-0.0829891	-0.521942	-0.798283	-0.194414	-0.377925	C1_ave	Ier2
Gria1	-0.562833	1.99915	-0.270468	-0.183835	-0.711808	-0.270203	C2_ave	Gria1
Mef2c	1.97163	-0.280267	-0.662275	-0.0799474	-0.211248	-0.737895	C1_ave	Mef2c
Zdhhc22	-0.170539	-0.849487	-0.126306	-0.673965	1.94029	-0.11999	C5_ave	Zdhhc22
Efemp1	-0.414663	-0.392083	-0.328449	-0.447343	-0.456552	2.03909	C6_ave	Efemp1
Pfkl	-0.0495096	1.99744	-0.51374	-0.519154	-0.624384	-0.290652	C2_ave	Pfkl
St6galnac5	-0.104363	1.99428	-0.219448	-0.455902	-0.511434	-0.703131	C2_ave	St6galnac5
Acp7	1.9695	-0.408419	-0.286625	0.0447166	-0.659587	-0.659587	C1_ave	Acp7
Vip	1.96772	-0.332528	-0.536996	-0.790453	-0.322619	0.0148726	C1_ave	Vip
Arc	1.96336	-0.193737	-0.538481	0.0231989	-0.750693	-0.503645	C1_ave	Arc
Prkcd	-0.504567	-0.221248	-0.394628	-0.478143	2.03103	-0.432447	C5_ave	Prkcd
Pmch	-0.334777	-0.45623	2.03868	-0.441333	-0.446093	-0.360248	C3_ave	Pmch
Adcy5	-0.451552	-0.458522	-0.377686	2.03969	-0.366965	-0.384969	C4_ave	Adcy5
Rgs9	-0.386966	-0.465172	-0.336204	2.03928	-0.433123	-0.417818	C4_ave	Rgs9
Gm11168	-0.454621	1.99191	-0.436735	-0.462164	-0.648967	0.0105738	C2_ave	Gm11168
Commd6	-0.484068	1.99119	-0.709955	-0.441281	-0.317107	-0.0387838	C2_ave	Commd6
Intu	1.96239	-0.418245	-0.0071185	-0.836358	-0.470903	-0.229767	C1_ave	Intu
Homer3	-0.486271	1.98693	-0.665943	0.0216429	-0.478316	-0.378043	C2_ave	Homer3
Ptgs2	-0.217747	1.98517	-0.0762044	-0.655136	-0.659351	-0.376732	C2_ave	Ptgs2
Arhgef25	0.0222017	1.98468	-0.344197	-0.447912	-0.564803	-0.649968	C2_ave	Arhgef25
Ptgds	-0.462806	-0.381931	-0.325132	-0.454863	-0.413899	2.03863	C6_ave	Ptgds
Crhr1	1.95857	-0.640561	-0.228641	-0.427785	-0.717818	0.0562395	C1_ave	Crhr1
Ltk	1.95382	-0.612134	-0.182349	0.0763797	-0.669272	-0.566446	C1_ave	Ltk
Gpr101	-0.620929	-0.521046	2.01945	-0.272643	-0.240991	-0.363839	C3_ave	Gpr101
Abracl	-0.0633091	1.98327	-0.55556	-0.549377	-0.162501	-0.652518	C2_ave	Abracl
Rasd2	-0.370162	-0.386753	-0.420922	2.03888	-0.365274	-0.495765	C4_ave	Rasd2
Tshz3	1.95138	-0.663695	-0.416865	-0.295861	0.115655	-0.690612	C1_ave	Tshz3
Arhgef17	-0.28732	1.98278	-0.693415	-0.564812	-0.431483	-0.00574556	C2_ave	Arhgef17
Klhl40	1.94655	-0.592509	-0.373491	-0.463937	-0.689402	0.172786	C1_ave	Klhl40
Crlf1	-0.483124	1.981	-0.615811	-0.49002	-0.466251	0.0742067	C2_ave	Crlf1
Tbc1d30	1.94048	-0.773572	-0.556944	0.097495	-0.17179	-0.535665	C1_ave	Tbc1d30
Gng7	-0.443496	-0.332414	-0.395903	2.0387	-0.478301	-0.388586	C4_ave	Gng7
Nr4a1	1.93583	0.149977	-0.63132	-0.266479	-0.428451	-0.759557	C1_ave	Nr4a1
Dgkd	-0.648904	1.97826	-0.179411	-0.148859	-0.266038	-0.735047	C2_ave	Dgkd
Prickle2	-0.0670691	1.97466	-0.702328	-0.24999	-0.272487	-0.682788	C2_ave	Prickle2
Dusp1	0.948418	-1.42242	-0.970573	0.248068	1.02125	0.175262	C5_ave	Dusp1
Odf3b	-0.463827	-0.398783	-0.335908	-0.466485	-0.373582	2.03859	C6_ave	Odf3b
Cfap69	-0.380307	-0.527383	-0.368139	-0.36525	-0.396368	2.03745	C6_ave	Cfap69
Pa2g4	-0.030107	1.9741	-0.1847	-0.690601	-0.634159	-0.434533	C2_ave	Pa2g4
Crls1	0.00493349	1.97219	-0.426076	-0.479683	-0.285788	-0.785576	C2_ave	Crls1
Nxph3	1.93042	-0.915178	-0.357545	-0.405437	-0.362665	0.110406	C1_ave	Nxph3
Nr4a3	0.0253301	1.97163	-0.709359	-0.523893	-0.528068	-0.235639	C2_ave	Nr4a3
Drd2	-0.416091	-0.490468	-0.349739	2.03753	-0.330095	-0.451133	C4_ave	Drd2
Pde1b	-0.391729	-0.448629	-0.395935	2.03741	-0.309523	-0.491597	C4_ave	Pde1b
Pde10a	-0.413196	-0.516417	-0.29969	2.03626	-0.383334	-0.423626	C4_ave	Pde10a
Lct	-0.62146	1.97046	-0.60336	-0.546588	-0.255183	0.0561292	C2_ave	Lct
Zdhhc23	-0.111771	1.9704	-0.65107	-0.540405	-0.622139	-0.045019	C2_ave	Zdhhc23
Grik4	-0.21514	1.96834	-0.210978	-0.788555	-0.630799	-0.122871	C2_ave	Grik4
Sertm1	0.0756293	1.96557	-0.347281	-0.61453	-0.381576	-0.697817	C2_ave	Sertm1
Pcdh1	0.0846354	1.96389	-0.559936	-0.322695	-0.443953	-0.721945	C2_ave	Pcdh1
Slc6a13	-0.496779	-0.368429	-0.315079	-0.430441	-0.426646	2.03737	C6_ave	Slc6a13
Baalc	1.92879	-0.404181	-0.125813	-0.756439	0.0801134	-0.72247	C1_ave	Baalc
Strbp	1.27052	-0.967759	-0.547126	-0.518034	1.27307	-0.510677	C5_ave	Strbp
Ipcef1	1.92857	0.0431425	-0.134336	-0.39999	-0.534749	-0.902638	C1_ave	Ipcef1
2900026A02Rik	-0.113836	1.96352	-0.320323	-0.243877	-0.910443	-0.375038	C2_ave	2900026A02Rik
Ighm	1.92601	0.00851014	-0.696733	-0.139433	-0.247233	-0.851123	C1_ave	Ighm
Mapk15	-0.444993	-0.456065	-0.292956	-0.456065	-0.387146	2.03722	C6_ave	Mapk15
Herc6	1.91948	0.0837436	-0.4975	-0.913483	-0.456229	-0.136006	C1_ave	Herc6
Penk	-0.362944	-0.420831	-0.366067	2.03611	-0.539851	-0.346413	C4_ave	Penk
Asic4	-0.344134	-0.489513	-0.35142	2.03473	-0.517964	-0.331702	C4_ave	Asic4
Drd1	-0.262017	-0.49383	-0.438327	2.03413	-0.46958	-0.370372	C4_ave	Drd1
Fam81a	1.918	-0.154746	-0.594723	-0.897382	0.089807	-0.360952	C1_ave	Fam81a
D10Wsu102e	-0.415375	1.96182	-0.190262	-0.0569765	-0.431272	-0.86793	C2_ave	D10Wsu102e
Slc38a3	-0.423128	-0.364572	-0.404232	-0.516731	-0.328435	2.0371	C6_ave	Slc38a3
Ovol2	1.91751	0.0037257	-0.786263	-0.656725	-0.52134	0.043094	C1_ave	Ovol2
Lamc2	1.91547	-0.126669	-0.497683	-0.94797	-0.405798	0.0626511	C1_ave	Lamc2
Mcur1	0.139171	1.96135	-0.609563	-0.517271	-0.385385	-0.588298	C2_ave	Mcur1
Tnfaip8l3	0.0265961	1.95944	-0.442191	-0.363192	-0.850581	-0.330074	C2_ave	Tnfaip8l3
Drc3	-0.508157	-0.370046	-0.455132	-0.37758	-0.325963	2.03688	C6_ave	Drc3
Pcdh20	-0.0644827	1.95902	-0.162711	-0.358514	-0.513333	-0.85998	C2_ave	Pcdh20
Urb1	-0.739984	1.95788	-0.374821	-0.388859	0.10777	-0.561983	C2_ave	Urb1
Plch2	-0.267304	1.95707	-0.548741	-0.694183	0.104907	-0.551745	C2_ave	Plch2
Ttc9b	1.9142	0.0460954	-0.45075	-0.0778072	-0.492746	-0.938989	C1_ave	Ttc9b
1700001C02Rik	-0.496402	-0.347269	-0.317503	-0.462222	-0.413215	2.03661	C6_ave	1700001C02Rik
Pnck	-0.156408	-0.356704	2.01516	-0.465509	-0.388831	-0.647711	C3_ave	Pnck
Mtss1	-0.743416	-0.362091	1.9855	-0.451602	-0.0163138	-0.412077	C3_ave	Mtss1
Arsb	-0.133463	1.95517	-0.692754	-0.089595	-0.776048	-0.263304	C2_ave	Arsb
1110008P14Rik	1.91077	0.2898	-0.554575	-0.381151	-0.554225	-0.710619	C1_ave	1110008P14Rik
Matn2	-0.575114	1.95453	-0.483545	-0.419496	-0.641794	0.165419	C2_ave	Matn2
Bcr	-0.534279	-0.37861	-0.313197	2.03105	-0.511932	-0.293033	C4_ave	Bcr
Znrd2	-0.400594	1.95166	-0.391331	-0.63741	-0.670247	0.147921	C2_ave	Znrd2
Lefty1	-0.606219	1.95153	0.180448	-0.435403	-0.484137	-0.606219	C2_ave	Lefty1
Gm26645	-0.397122	-0.518292	-0.477789	2.03024	-0.420014	-0.217023	C4_ave	Gm26645
Rims3	0.171321	-0.734028	-0.18771	-0.579632	1.92521	-0.595159	C5_ave	Rims3
Sytl2	1.90549	-0.376672	0.221896	-0.569364	-0.311363	-0.869985	C1_ave	Sytl2
Klk8	-0.659576	1.95006	0.00398663	-0.739864	-0.451993	-0.102609	C2_ave	Klk8
Pak1	1.89879	-0.33365	-0.258129	-0.649784	0.209186	-0.866412	C1_ave	Pak1
Wipf3	-0.339602	1.94843	-0.642428	0.168933	-0.532084	-0.603252	C2_ave	Wipf3
Sept5	1.8972	-0.457383	-0.67885	0.130526	-0.0481323	-0.843358	C1_ave	Sept5
Prlr	-0.463158	-0.321433	-0.377501	-0.360019	-0.51402	2.03613	C6_ave	Prlr
Actn2	-0.431104	-0.299095	-0.359146	2.03015	-0.596224	-0.344576	C4_ave	Actn2
Smoc2	0.0727663	1.94824	-0.20924	-0.704868	-0.402026	-0.704868	C2_ave	Smoc2
Igfbp6	1.89518	-0.150573	-0.912621	-0.0329919	-0.74041	-0.0585871	C1_ave	Igfbp6
Dock9	0.132028	1.94741	-0.287221	-0.495105	-0.545389	-0.751723	C2_ave	Dock9
Prdm8	0.132913	1.94739	-0.368645	-0.52638	-0.399545	-0.785736	C2_ave	Prdm8
Cd4	-0.352083	-0.506098	-0.434933	2.0301	-0.230886	-0.506098	C4_ave	Cd4
Kcnh7	1.89298	-0.671665	0.162001	-0.552428	-0.0353917	-0.795498	C1_ave	Kcnh7
Itga7	-0.830307	1.94484	-0.0833902	-0.652321	-0.298872	-0.0799478	C2_ave	Itga7
Cit	-0.0515547	-0.802335	-0.228738	-0.252038	1.96099	-0.626323	C5_ave	Cit
Islr2	0.176044	1.94153	-0.466934	-0.334057	-0.618574	-0.698009	C2_ave	Islr2
Gm1976	1.89069	0.154109	-0.691773	-0.00140104	-0.606797	-0.744831	C1_ave	Gm1976
Actr3	-0.626845	1.94065	-0.262042	0.147332	-0.725388	-0.473703	C2_ave	Actr3
Ptk2	1.88459	-0.603762	0.0434504	-0.882851	0.099472	-0.540902	C1_ave	Ptk2
Satb2	1.88005	-0.451967	-0.447532	0.365788	-0.571351	-0.774988	C1_ave	Satb2
Itpk1	-0.836973	1.94059	-0.462096	-0.532955	-0.177004	0.0684385	C2_ave	Itpk1
Gm10827	1.8778	-0.884845	-0.732238	0.172825	-0.0924896	-0.341054	C1_ave	Gm10827
Gabra5	-0.155375	1.93956	-0.0601596	-0.911028	-0.564424	-0.248576	C2_ave	Gabra5
Syndig1l	-0.537333	-0.494509	-0.404692	2.02913	-0.225578	-0.367019	C4_ave	Syndig1l
Gm38413	-0.349571	-0.543099	-0.302604	2.02792	-0.289552	-0.543099	C4_ave	Gm38413
Slc7a14	-0.0564026	1.93728	-0.00569177	-0.41831	-0.667097	-0.789775	C2_ave	Slc7a14
Scn5a	-0.26895	-0.402907	1.98512	-0.0674851	-0.771407	-0.474368	C3_ave	Scn5a
Bhlhe40	0.938059	-0.980939	-0.333642	-0.786777	1.51729	-0.353989	C5_ave	Bhlhe40
Serpini1	1.87721	0.0959132	0.025808	-0.908887	-0.393297	-0.696747	C1_ave	Serpini1
Scn4b	-0.261498	-0.525587	-0.424132	2.02787	-0.286299	-0.530351	C4_ave	Scn4b
Vamp1	0.655309	-0.958271	0.0281082	-0.532359	1.63695	-0.829741	C5_ave	Vamp1
Cadm4	0.533138	-1.09933	0.0445622	-0.435464	1.67387	-0.716773	C5_ave	Cadm4
Rims4	1.86916	-0.453109	-0.395636	-0.288259	0.263723	-0.995876	C1_ave	Rims4
Slc7a5	1.8685	-0.165919	-0.44843	-0.161045	0.0264593	-1.11957	C1_ave	Slc7a5
Epha7	-0.225166	1.9321	-0.548183	-0.848624	-0.426659	0.116532	C2_ave	Epha7
Rxrg	-0.308793	-0.557262	-0.224179	2.02625	-0.461481	-0.474536	C4_ave	Rxrg
Car10	1.86429	-0.525964	0.126406	-0.24114	-0.150783	-1.07281	C1_ave	Car10
Rogdi	0.196734	1.93084	-0.490154	-0.458741	-0.379817	-0.798865	C2_ave	Rogdi
Pnmal2	-0.256991	-0.0695042	1.98495	-0.384542	-0.514871	-0.75904	C3_ave	Pnmal2
Tmem132a	1.86179	0.0524914	-0.807244	0.112383	-0.361499	-0.857921	C1_ave	Tmem132a
Slit1	-0.252654	1.92744	0.184745	-0.656654	-0.474249	-0.728628	C2_ave	Slit1
Exoc6b	0.0139519	1.92596	-0.202861	-0.857397	-0.187518	-0.692133	C2_ave	Exoc6b
Wasf1	0.061865	1.92268	-0.626625	-0.116373	-0.373256	-0.868294	C2_ave	Wasf1
Slc39a10	1.85795	0.21776	-0.127843	-0.744209	-0.280869	-0.922786	C1_ave	Slc39a10
Sh3bp5	-0.0587074	1.92025	-0.35432	-0.866301	-0.657927	0.0170024	C2_ave	Sh3bp5
Sun2	-0.362433	-0.627063	-0.305952	2.02619	-0.296781	-0.433957	C4_ave	Sun2
Hcn1	1.85593	-0.301532	-1.01733	-0.0217463	-0.642627	0.127313	C1_ave	Hcn1
Tafa1	0.219077	1.91921	-0.379135	-0.776855	-0.630695	-0.3516	C2_ave	Tafa1
Nrip3	-0.566241	0.620984	-0.315894	-1.00862	1.72357	-0.453803	C5_ave	Nrip3
Satb1	1.85245	0.446054	-0.430295	-0.504655	-0.684418	-0.679132	C1_ave	Satb1
Cd6	1.85194	0.135585	-0.253411	-0.0153446	-0.787244	-0.931524	C1_ave	Cd6
Lamp5	1.84706	-0.324852	-0.652348	0.439881	-0.710071	-0.599667	C1_ave	Lamp5
B4galt3	0.179186	1.9128	-0.200042	-0.685076	-0.414374	-0.792493	C2_ave	B4galt3
Cd24a	-0.421586	-0.417876	-0.267188	-0.483719	-0.445306	2.03568	C6_ave	Cd24a
Cmtm3	-0.229256	1.9124	0.110435	-0.941175	-0.546332	-0.306074	C2_ave	Cmtm3
Rarb	-0.582491	-0.437096	-0.46344	2.02584	-0.31349	-0.229318	C4_ave	Rarb
Shisa6	-0.876823	1.9092	-0.337195	-0.667115	-0.130256	0.102194	C2_ave	Shisa6
Chst2	-0.455925	1.90814	-1.04523	-0.100996	-0.124718	-0.181269	C2_ave	Chst2
Hs3st4	0.113898	1.90715	-0.544958	-0.46071	-0.910848	-0.104532	C2_ave	Hs3st4
Trhr	-0.430947	0.0715627	1.98264	-0.541084	-0.541084	-0.541084	C3_ave	Trhr
Slc9a9	1.84647	0.0402379	0.0888562	-0.297159	-0.634011	-1.04439	C1_ave	Slc9a9
Dach1	-0.366089	-0.530767	-0.179255	2.02495	-0.44668	-0.502164	C4_ave	Dach1
Sowahb	1.84582	-0.194929	-0.342145	0.20163	-0.39698	-1.11339	C1_ave	Sowahb
Dpy19l1	0.480516	-0.924767	0.764558	-0.456157	1.31533	-1.17948	C5_ave	Dpy19l1
Id2	1.84488	-0.348528	-0.354227	-1.02128	0.326334	-0.447175	C1_ave	Id2
Clstn2	-0.0682241	1.90678	-0.44247	-0.648231	0.107697	-0.855549	C2_ave	Clstn2
Bhlhe22	-0.18277	1.90547	0.1918	-0.590191	-0.470078	-0.854227	C2_ave	Bhlhe22
Ivns1abp	-0.226989	-0.487875	-0.342327	2.02494	-0.594857	-0.372888	C4_ave	Ivns1abp
Camta2	0.352551	1.89766	-0.527352	-0.52623	-0.640717	-0.555916	C2_ave	Camta2
Junb	1.84483	0.0905305	-0.493846	0.172205	-0.886857	-0.726867	C1_ave	Junb
Ppp1ca	-0.252196	-0.247886	-0.542706	2.02407	-0.458173	-0.523108	C4_ave	Ppp1ca
Krt77	-0.649739	1.89208	0.137552	-0.0381073	-0.867495	-0.474291	C2_ave	Krt77
Zic1	-0.866142	-0.26876	-0.28736	-0.714169	1.8753	0.261128	C5_ave	Zic1
Epha5	-0.0419807	1.88881	0.175375	-0.80566	-0.53473	-0.681812	C2_ave	Epha5
Pcdh7	1.84449	-1.01584	-0.457938	-0.379454	-0.321364	0.330106	C1_ave	Pcdh7
Dhrs7b	-0.325886	1.88274	-1.12411	-0.0222996	-0.224395	-0.18605	C2_ave	Dhrs7b
Nlk	1.84384	-0.00100878	-0.263321	0.110817	-0.633019	-1.05731	C1_ave	Nlk
Cckbr	1.84314	0.434173	-0.440241	-0.3708	-0.669633	-0.796635	C1_ave	Cckbr
Tagln	-0.523299	-0.437646	-0.319798	-0.422613	-0.33218	2.03554	C6_ave	Tagln
Ccny	0.0425941	1.87883	-0.474086	0.0955021	-0.919927	-0.622917	C2_ave	Ccny
Trhde	0.368702	1.87879	-0.349287	-0.633471	-0.557766	-0.706972	C2_ave	Trhde
Cabp1	1.83977	0.199369	-0.455675	0.0432191	-0.959893	-0.666787	C1_ave	Cabp1
Cald1	-0.360323	-0.38867	-0.304816	-0.522716	-0.458782	2.03531	C6_ave	Cald1
Acot2	-0.0849753	1.87209	0.110017	-0.894467	-0.207063	-0.795607	C2_ave	Acot2
Garnl3	1.83646	-1.18964	0.119284	-0.230239	-0.242029	-0.293839	C1_ave	Garnl3
Nxph4	-0.548218	-0.0185334	1.97926	-0.202232	-0.540451	-0.669824	C3_ave	Nxph4
Lbhd2	-0.43799	0.0544305	1.97435	-0.736204	-0.427796	-0.426789	C3_ave	Lbhd2
Oprl1	-0.667265	-0.485107	1.96707	0.080763	-0.301751	-0.59371	C3_ave	Oprl1
St6gal2	1.83357	-0.66432	-0.944505	0.317885	-0.103488	-0.439142	C1_ave	St6gal2
Hap1	-0.605857	-0.685621	1.94917	-0.563205	-0.192028	0.0975391	C3_ave	Hap1
Klhdc8a	-1.22837	-0.632471	1.20286	-0.199333	1.2151	-0.357788	C5_ave	Klhdc8a
1700088E04Rik	-0.337183	-0.329216	-0.511175	-0.364918	-0.492442	2.03493	C6_ave	1700088E04Rik
Twf2	1.8325	-0.342219	-0.211139	0.283099	-0.481268	-1.08097	C1_ave	Twf2
Npas4	1.83166	0.0573423	-0.704192	0.142441	-0.313804	-1.01345	C1_ave	Npas4
Rcn3	-0.52266	-0.439483	-0.307863	-0.32692	-0.43785	2.03478	C6_ave	Rcn3
Rps6kl1	0.0484941	1.87186	-0.543269	-0.101886	-1.07073	-0.204462	C2_ave	Rps6kl1
Sbf1	-0.247173	1.87055	-0.749773	-0.882823	-0.217175	0.226394	C2_ave	Sbf1
Wfikkn2	-0.431556	-0.50615	-0.307569	-0.472766	-0.316486	2.03453	C6_ave	Wfikkn2
Tbr1	1.83086	0.475555	-0.435683	-0.705645	-0.748863	-0.416225	C1_ave	Tbr1
Gpr6	-0.135764	-0.495265	-0.495265	2.02135	-0.399796	-0.495265	C4_ave	Gpr6
Lrrc57	1.83065	-0.924322	-0.383245	-0.00197003	-0.766363	0.245248	C1_ave	Lrrc57
Sept8	1.83006	0.312024	-0.325779	-0.342149	-0.387954	-1.0862	C1_ave	Sept8
Neurod6	0.42846	1.86422	-0.459412	-0.530564	-0.647806	-0.654899	C2_ave	Neurod6
Aebp1	-0.471782	-0.352189	-0.37198	-0.309162	-0.529385	2.0345	C6_ave	Aebp1
Dnah6	-0.523338	-0.382443	-0.294904	-0.472361	-0.361438	2.03448	C6_ave	Dnah6
Aak1	0.0199482	1.86157	-0.325766	-0.323405	-0.0851015	-1.14725	C2_ave	Aak1
Malsu1	1.82946	-0.648873	-0.0923523	0.0425647	-0.0257954	-1.105	C1_ave	Malsu1
Gtdc1	1.82638	-0.02551	-0.351205	-1.139	0.156715	-0.467386	C1_ave	Gtdc1
Npffr1	-0.446644	-0.836073	1.94813	0.00260179	-0.537904	-0.130112	C3_ave	Npffr1
Baiap3	-0.622773	-0.609478	1.93289	-0.598734	-0.316433	0.21453	C3_ave	Baiap3
Celf6	-0.663967	-0.578354	1.93126	-0.594103	-0.309548	0.21471	C3_ave	Celf6
Doc2a	1.82125	-0.281827	0.317818	-0.646757	-1.02458	-0.185903	C1_ave	Doc2a
Ier5	1.82123	-0.187579	-0.903496	0.13413	-0.901252	0.0369625	C1_ave	Ier5
Pnma3	-0.590791	-0.586668	1.92891	-0.637027	0.237537	-0.351958	C3_ave	Pnma3
Cacna2d2	-0.250577	0.0480303	1.9259	-0.496132	-0.950235	-0.276986	C3_ave	Cacna2d2
Fam131a	0.41568	1.85794	-0.47023	-0.402251	-0.6273	-0.773842	C2_ave	Fam131a
Arpc2	0.132602	1.85739	-0.678175	0.131276	-0.637568	-0.805525	C2_ave	Arpc2
Prkca	0.319024	1.85577	-0.667888	-0.0938792	-0.682938	-0.730093	C2_ave	Prkca
Hpcal1	0.0651705	-0.170275	1.91885	-0.487007	-0.952756	-0.37398	C3_ave	Hpcal1
Ppp1r1b	-0.406866	-0.446627	-0.474755	2.02134	-0.550955	-0.14214	C4_ave	Ppp1r1b
Ccl27a	1.81543	-0.0105103	-0.340941	0.215198	-0.582937	-1.09624	C1_ave	Ccl27a
Cfap100	-0.518885	-0.281821	-0.360029	-0.462173	-0.411492	2.0344	C6_ave	Cfap100
Magel2	0.124488	-0.713127	1.91852	-0.186647	-0.340391	-0.802839	C3_ave	Magel2
Atp1a1	1.81406	0.0624531	-0.696372	-0.400928	-1.00444	0.22523	C1_ave	Atp1a1
Foxj1	-0.485451	-0.360398	-0.260873	-0.453567	-0.473534	2.03382	C6_ave	Foxj1
Zdbf2	-0.0497353	-0.19029	1.91844	-0.371428	-0.273487	-1.0335	C3_ave	Zdbf2
Psmg1	-0.332809	-0.591228	1.91699	0.243986	-0.476541	-0.7604	C3_ave	Psmg1
Myoc	-0.47795	-0.248942	-0.417579	-0.487796	-0.401472	2.03374	C6_ave	Myoc
Tmem42	1.80879	0.500824	-0.399397	-0.427842	-0.875695	-0.606677	C1_ave	Tmem42
Plpp6	0.00341679	1.85064	-1.08474	-0.622546	-0.0816815	-0.0650861	C2_ave	Plpp6
Chodl	0.0401389	-0.962215	1.90336	-0.458956	-0.487769	-0.0345585	C3_ave	Chodl
Tcaim	1.80542	-0.405453	0.00125403	-1.09845	0.250886	-0.553661	C1_ave	Tcaim
Nab2	1.80112	0.444891	-0.518591	-0.138654	-0.731972	-0.856794	C1_ave	Nab2
Asah2	-0.707056	-0.165332	1.90287	-0.891393	0.0846594	-0.223751	C3_ave	Asah2
Zfp575	1.80079	-0.375719	-0.500845	0.521894	-0.569501	-0.876615	C1_ave	Zfp575
Cdhr4	-0.496225	-0.266271	-0.348846	-0.43734	-0.484764	2.03345	C6_ave	Cdhr4
Tmem130	-0.443105	-0.715191	1.89168	-0.828131	-0.0608437	0.155594	C3_ave	Tmem130
Rnf157	1.79442	0.138795	-0.632283	0.0272502	-0.175104	-1.15308	C1_ave	Rnf157
Crym	0.185	1.84957	-0.728782	0.105506	-0.763634	-0.647662	C2_ave	Crym
Olfm2	1.79175	-0.76133	0.519527	-0.213252	-0.643354	-0.693341	C1_ave	Olfm2
Pgbd5	0.119827	1.84342	-0.855631	0.0385223	-0.259182	-0.886955	C2_ave	Pgbd5
Hspg2	-0.480223	-0.256726	-0.507824	-0.401367	-0.387221	2.03336	C6_ave	Hspg2
Mink1	-0.452208	-0.282014	-0.647223	2.02095	-0.255109	-0.384395	C4_ave	Mink1
Serpina9	-0.546259	-0.601937	-0.380534	2.01814	-0.214581	-0.274829	C4_ave	Serpina9
Podxl2	-0.033877	-0.271928	1.88821	-1.11674	-0.277685	-0.187986	C3_ave	Podxl2
Kcnip1	-0.416353	-0.508156	1.88133	-0.813282	-0.494444	0.350909	C3_ave	Kcnip1
Dmpk	-0.424739	-0.504413	-0.422171	-0.448084	-0.233262	2.03267	C6_ave	Dmpk
Lig1	-0.571301	-0.896779	1.87993	-0.559272	0.149936	-0.00251202	C3_ave	Lig1
Resp18	-0.287969	-0.83714	1.87796	-0.825482	-0.0160974	0.0887327	C3_ave	Resp18
Trib1	1.79103	-1.14308	-0.662929	-0.165379	0.125374	0.0549792	C1_ave	Trib1
Retn	-0.274043	-0.179617	-0.428196	2.01475	-0.501824	-0.631069	C4_ave	Retn
Acads	-0.54441	-0.349162	-0.298419	-0.35566	-0.484853	2.0325	C6_ave	Acads
Gda	1.78918	-0.0353208	0.00641495	-0.188088	-1.29907	-0.273119	C1_ave	Gda
Zkscan1	-0.062134	-0.309655	1.87717	-0.305875	-0.0689293	-1.13057	C3_ave	Zkscan1
Hunk	0.105925	1.84247	-0.0267948	-0.474734	-0.322638	-1.12423	C2_ave	Hunk
Itgb5	-0.513698	-0.395163	-0.257026	-0.371333	-0.495211	2.03243	C6_ave	Itgb5
Obscn	-0.176868	-0.246217	-0.594903	2.0136	-0.542392	-0.453221	C4_ave	Obscn
Glt8d2	0.373569	1.84092	-0.549555	-0.559124	-0.903215	-0.202592	C2_ave	Glt8d2
Usp11	0.00482026	-0.528019	1.87541	-0.0516608	-1.07197	-0.228581	C3_ave	Usp11
Plcxd1	-0.230647	-0.41734	-0.207559	2.01307	-0.518937	-0.638589	C4_ave	Plcxd1
Timp2	-0.773926	-0.944842	0.61927	-0.687527	1.61994	0.167085	C5_ave	Timp2
Cartpt	-0.51941	-0.182311	1.87494	-0.405837	-0.984709	0.217329	C3_ave	Cartpt
Ablim2	-0.141176	-0.443749	-0.296454	2.01035	-0.473777	-0.655198	C4_ave	Ablim2
Foxk2	0.641587	0.0552254	-1.18904	-0.102388	1.51883	-0.92422	C5_ave	Foxk2
Gabrq	-0.317181	-0.466216	1.87179	-0.724179	0.359968	-0.724179	C3_ave	Gabrq
F730043M19Rik	-0.832793	-0.582833	-0.0232552	-0.964434	1.4738	0.929515	C5_ave	F730043M19Rik
Yipf4	-0.269648	1.83603	0.413048	-0.880333	-0.607352	-0.491745	C2_ave	Yipf4
Zkscan17	1.78906	-0.462261	-0.0455099	-0.496946	0.325091	-1.10944	C1_ave	Zkscan17
Ryr1	-0.221651	-0.160936	-0.500414	2.00943	-0.597471	-0.528953	C4_ave	Ryr1
Ankrd63	-0.229	-0.150547	-0.48628	2.0085	-0.59869	-0.543984	C4_ave	Ankrd63
Trh	-0.726107	-0.852949	1.86012	-0.33025	-0.271136	0.320317	C3_ave	Trh
Unc13b	1.78742	-0.294522	-0.0922652	-0.991435	0.3625	-0.771699	C1_ave	Unc13b
Fam117b	-0.109152	0.180972	1.85598	-1.05663	-0.349799	-0.521372	C3_ave	Fam117b
Ahi1	-0.0824076	-0.24208	1.85317	-0.48083	-1.12399	0.0761343	C3_ave	Ahi1
Gpr150	1.78315	-0.48825	0.133974	-0.664316	0.262095	-1.02665	C1_ave	Gpr150
Dusp5	-0.198582	1.83589	-1.18973	-0.0803566	-0.408038	0.0408169	C2_ave	Dusp5
Scg2	-0.449052	-0.841065	1.84808	-0.177566	0.344439	-0.724838	C3_ave	Scg2
Cops4	-0.179064	1.83529	-0.146888	-0.135258	-0.132185	-1.2419	C2_ave	Cops4
Inf2	-0.258895	-0.106856	-0.521379	2.0058	-0.578917	-0.539755	C4_ave	Inf2
Tmem158	-0.451302	-0.121949	-0.263145	2.00446	-0.506091	-0.661976	C4_ave	Tmem158
1700001O22Rik	1.78064	-0.697364	-1.0351	0.308673	0.0588739	-0.41573	C1_ave	1700001O22Rik
Pdxk	-0.181321	-1.15417	1.84079	0.144334	-0.410374	-0.239259	C3_ave	Pdxk
Bgn	-0.523209	-0.288461	-0.373938	-0.336544	-0.510042	2.03219	C6_ave	Bgn
Amn	1.77282	-0.525061	0.614229	-0.781334	-0.610223	-0.470426	C1_ave	Amn
Ing2	1.77274	0.464354	-0.393174	-0.150324	-0.723369	-0.970223	C1_ave	Ing2
Cplx3	1.77093	-0.583709	0.629869	-0.474747	-0.666877	-0.675464	C1_ave	Cplx3
Numb	1.76634	-1.24966	-0.15456	0.276917	-0.40206	-0.236973	C1_ave	Numb
Cd74	-0.466959	-0.249661	-0.40491	-0.379236	-0.531354	2.03212	C6_ave	Cd74
Btbd8	1.76454	0.30235	-0.966282	-0.896751	0.0328756	-0.236732	C1_ave	Btbd8
Gm2115	-0.713713	1.83409	0.187075	-0.856393	-0.58372	0.132663	C2_ave	Gm2115
Ache	-0.868223	-0.857736	1.82614	-0.262844	0.297415	-0.134748	C3_ave	Ache
Nap1l5	0.0199368	-0.959806	1.82593	-0.72181	0.241788	-0.406043	C3_ave	Nap1l5
Gm49980	-0.620313	1.83275	-0.490511	-0.881231	-0.256794	0.416103	C2_ave	Gm49980
Dnaja4	-0.758457	1.82993	-0.103545	-0.954994	-0.283294	0.270354	C2_ave	Dnaja4
Glra3	0.222316	-0.799551	1.82533	0.10043	-0.50088	-0.847644	C3_ave	Glra3
Hcrt	-0.754532	-0.592034	1.81967	-0.419368	-0.570771	0.517034	C3_ave	Hcrt
Lrrc23	-0.402784	-0.24229	-0.381928	-0.492371	-0.512421	2.03179	C6_ave	Lrrc23
Lbh	-0.533297	-0.587105	1.81097	-0.799788	0.526666	-0.417444	C3_ave	Lbh
Chrm3	-0.746376	1.82709	-0.551425	-0.838383	0.31257	-0.00347498	C2_ave	Chrm3
Kcnk2	-0.294274	-0.259842	-0.518242	2.00335	-0.720958	-0.210035	C4_ave	Kcnk2
Mapk11	1.76288	-0.167882	0.164757	-0.755807	0.115171	-1.11912	C1_ave	Mapk11
Tecpr1	0.0106421	1.82632	-0.30862	-0.0486953	-0.253942	-1.2257	C2_ave	Tecpr1
Endod1	-0.0624319	-0.238994	1.80863	-1.28152	-0.106738	-0.118954	C3_ave	Endod1
Rasgef1c	1.76182	-0.224433	-0.46554	0.542366	-0.680816	-0.933395	C1_ave	Rasgef1c
Kcns2	0.354799	-0.894131	-1.07635	0.111209	1.69352	-0.189052	C5_ave	Kcns2
Prkar1b	1.76153	-0.0419331	0.183342	-0.74166	-0.0161555	-1.14513	C1_ave	Prkar1b
Pak6	1.75845	0.0661596	0.0129975	0.0376809	-1.20554	-0.669743	C1_ave	Pak6
Tcap	1.75833	-0.833943	-0.550878	-0.363348	-0.62849	0.618332	C1_ave	Tcap
Podxl	-0.43672	-0.5568	-0.314762	-0.442064	-0.280876	2.03122	C6_ave	Podxl
Mgp	-0.532198	-0.267917	-0.488558	-0.42463	-0.317715	2.03102	C6_ave	Mgp
Tmem255a	0.464888	-0.739439	1.80509	-0.151925	-0.637454	-0.741163	C3_ave	Tmem255a
Klhl3	0.432511	1.82478	-0.862838	-0.710321	-0.338128	-0.346009	C2_ave	Klhl3
Sh3rf2	-0.471205	-0.166748	-0.537436	2.00155	-0.651679	-0.174481	C4_ave	Sh3rf2
Dynlrb2	-0.530761	-0.419588	-0.242093	-0.355777	-0.482585	2.0308	C6_ave	Dynlrb2
Kctd16	1.75651	0.240787	-0.719957	-0.0531585	-0.0707018	-1.15348	C1_ave	Kctd16
Gaa	-0.982112	0.0589985	1.80211	-0.524239	-0.649931	0.295171	C3_ave	Gaa
Fam43a	1.75644	-1.0848	-0.543305	-0.582092	0.202472	0.251286	C1_ave	Fam43a
Htr1d	-0.311775	-0.648819	-0.372898	1.99998	-0.57895	-0.0875421	C4_ave	Htr1d
Kcnv1	1.75642	0.583415	-0.489223	-0.302193	-0.924501	-0.623914	C1_ave	Kcnv1
Pdlim2	-0.725477	-1.06833	1.79613	-0.161858	0.26325	-0.103718	C3_ave	Pdlim2
Tnfrsf21	0.192995	1.82263	0.0333766	-0.844777	-0.285136	-0.919086	C2_ave	Tnfrsf21
Adssl1	0.0354136	-1.26098	1.7926	-0.402002	-0.182598	0.017572	C3_ave	Adssl1
Foxp1	-0.049884	-0.450387	-0.437952	1.99837	-0.376115	-0.684035	C4_ave	Foxp1
Cdkn1a	1.75536	-0.635502	-0.440164	-0.700958	-0.633395	0.65466	C1_ave	Cdkn1a
Faah	0.376065	1.82147	-0.474797	-1.0405	-0.337524	-0.344714	C2_ave	Faah
Dlk1	-0.812625	-0.678649	1.79037	-0.476336	-0.375625	0.552864	C3_ave	Dlk1
Dock4	-0.163063	1.82115	-0.516742	0.3769	-0.540913	-0.977329	C2_ave	Dock4
Ephb3	1.75198	-0.193942	-0.185015	-1.36304	-0.0249769	0.0149931	C1_ave	Ephb3
Slc6a20a	-0.322131	-0.250228	-0.469561	-0.476635	-0.512128	2.03068	C6_ave	Slc6a20a
Sipa1l3	-0.647095	1.81989	-0.692858	0.526782	-0.453519	-0.553202	C2_ave	Sipa1l3
Nrsn1	1.74136	-0.00557574	-0.12212	-0.756145	0.283023	-1.14055	C1_ave	Nrsn1
Calml4	-0.574296	-0.248212	-0.425391	-0.411068	-0.371049	2.03002	C6_ave	Calml4
Lrrc10b	-0.545528	-0.0175275	-0.499241	1.997	-0.585718	-0.348981	C4_ave	Lrrc10b
Cort	1.72745	0.706495	-0.546437	-0.502274	-0.635704	-0.749529	C1_ave	Cort
Impact	0.0114996	-0.990932	1.78896	-0.90059	0.0796906	0.0113707	C3_ave	Impact
Lrrn2	-0.473343	1.81741	-0.483009	-0.330145	0.438005	-0.968923	C2_ave	Lrrn2
Etv5	1.72508	0.0973593	-0.914093	0.189128	-0.0286214	-1.06886	C1_ave	Etv5
Catip	-0.564017	-0.41299	-0.255399	-0.463853	-0.333457	2.02971	C6_ave	Catip
Cdh4	0.290191	-0.739585	1.78712	-0.24208	-0.0397847	-1.05586	C3_ave	Cdh4
Mtus2	1.72332	-0.221019	0.248789	-0.106184	-0.295525	-1.34938	C1_ave	Mtus2
Stac2	1.72027	0.66097	-0.283488	-0.872035	-0.536072	-0.689644	C1_ave	Stac2
Nptxr	0.483096	1.81475	-0.595013	-0.696546	-0.250377	-0.755909	C2_ave	Nptxr
Rarres2	-0.578159	-0.344958	-0.249694	-0.409247	-0.447004	2.02906	C6_ave	Rarres2
Cfap54	-0.464395	-0.491242	-0.439999	-0.187012	-0.446024	2.02867	C6_ave	Cfap54
Nrsn2	-0.892839	-0.851552	1.78575	0.101109	0.2951	-0.437573	C3_ave	Nrsn2
Sorbs2	1.72002	0.00310016	-1.03146	0.308428	-0.937298	-0.0627939	C1_ave	Sorbs2
Gm27004	1.71998	0.625105	-0.825042	-0.831861	-0.488024	-0.200156	C1_ave	Gm27004
Cdhr3	-0.447823	-0.224274	-0.337219	-0.52964	-0.489634	2.02859	C6_ave	Cdhr3
Kif1bp	0.427019	1.81144	-0.905126	-0.200348	-0.698975	-0.434014	C2_ave	Kif1bp
Pkdcc	0.138878	-0.717787	1.77877	-1.08415	-0.302205	0.186497	C3_ave	Pkdcc
Rasgrp2	-0.648736	-0.61745	-0.0775837	1.99286	-0.254868	-0.394227	C4_ave	Rasgrp2
Prss23	0.180929	1.80692	-1.07468	-0.72774	-0.10957	-0.0758578	C2_ave	Prss23
Ier5l	1.71221	-0.0645835	-0.893014	0.494634	-0.27698	-0.972268	C1_ave	Ier5l
Cds1	1.71208	-1.39895	-0.194115	-0.03283	0.142995	-0.229171	C1_ave	Cds1
Camk2g	1.71166	-0.758563	0.571214	-0.385027	-0.138766	-1.00051	C1_ave	Camk2g
Rit2	-0.833221	-0.636698	0.554449	-0.461596	1.79119	-0.414128	C5_ave	Rit2
Lyz2	-0.506041	-0.226519	-0.322086	-0.495226	-0.478573	2.02845	C6_ave	Lyz2
R3hdm2	1.70874	-0.68081	-0.251735	-0.17418	0.518073	-1.12009	C1_ave	R3hdm2
Tent5a	-0.72765	0.0040697	1.77518	-0.41603	-1.00487	0.369301	C3_ave	Tent5a
Dab1	1.70866	0.477464	-0.0298996	-0.780476	-1.07268	-0.303067	C1_ave	Dab1
Prelp	-0.605474	-0.337911	-0.288319	-0.350949	-0.445711	2.02837	C6_ave	Prelp
Dtnb	-0.135182	-0.307984	-0.420327	1.99094	-0.799093	-0.328351	C4_ave	Dtnb
Mpped1	1.70647	0.560654	-0.163154	-0.275955	-0.916362	-0.911659	C1_ave	Mpped1
Senp2	1.70596	-0.378087	0.129224	-0.600635	0.347179	-1.20364	C1_ave	Senp2
Kctd6	0.416612	1.80581	-0.60118	-0.656932	-0.0900214	-0.874294	C2_ave	Kctd6
Ace	-0.583523	-0.32525	-0.323793	-0.288118	-0.50647	2.02715	C6_ave	Ace
Chgb	0.544294	1.8052	-0.428165	-0.551608	-0.586502	-0.783216	C2_ave	Chgb
Acad12	-0.62431	-0.39918	-0.27932	-0.327254	-0.39683	2.02689	C6_ave	Acad12
Strn	-0.257882	-0.763506	-0.553206	1.98541	-0.109764	-0.301048	C4_ave	Strn
Catsperz	0.759867	0.359378	-0.703481	-1.49423	1.24077	-0.162308	C5_ave	Catsperz
Plppr2	0.495691	1.80405	-0.622427	-0.277327	-0.533557	-0.866427	C2_ave	Plppr2
Apbb1	1.70344	0.479919	-0.495476	-0.193929	-0.262777	-1.23118	C1_ave	Apbb1
Ext1	1.70245	0.393143	0.151796	-0.739877	-1.10041	-0.407097	C1_ave	Ext1
Lamb2	-0.574481	-0.357837	-0.221528	-0.481922	-0.390986	2.02675	C6_ave	Lamb2
Arhgap25	1.70119	-0.305224	-0.108519	0.553531	-0.920491	-0.920491	C1_ave	Arhgap25
Dnaic2	-0.548649	-0.44406	-0.223568	-0.495908	-0.314398	2.02658	C6_ave	Dnaic2
Itih3	-0.619907	-0.581122	1.77095	-0.938974	0.494339	-0.125288	C3_ave	Itih3
Slc2a6	0.180919	1.80366	-0.220109	-0.867646	0.0569086	-0.953728	C2_ave	Slc2a6
Cab39l	-0.411424	-0.40952	-0.265616	-0.620761	-0.31887	2.02619	C6_ave	Cab39l
Gm9899	1.70069	-0.300497	-1.16395	-0.303867	-0.49909	0.56671	C1_ave	Gm9899
Sema4g	-0.735991	-0.857955	0.763146	-0.52999	1.66352	-0.302732	C5_ave	Sema4g
Krt9	-0.0896965	-0.274312	-0.493015	1.98519	-0.783509	-0.344655	C4_ave	Krt9
Lgi1	0.190426	1.80199	-0.552101	0.211824	-0.793701	-0.858439	C2_ave	Lgi1
Scube1	1.6995	-0.211627	0.431146	-0.851083	-1.07547	0.00753222	C1_ave	Scube1
Gprasp1	-0.28075	-0.822443	1.76664	-0.538541	0.580175	-0.705077	C3_ave	Gprasp1
Nectin3	0.297055	1.80023	-0.38304	-1.16826	-0.201116	-0.344861	C2_ave	Nectin3
Rab11fip4	1.69679	-0.62081	-0.557394	-0.220036	0.66676	-0.965311	C1_ave	Rab11fip4
Rprm	1.69082	-0.275955	0.502074	-0.913598	-0.988952	-0.0143893	C1_ave	Rprm
Sytl4	-0.847108	-0.469683	1.76013	-0.446184	-0.616909	0.619755	C3_ave	Sytl4
Galnt17	-0.843004	1.79969	-0.56647	-0.706747	0.458245	-0.141716	C2_ave	Galnt17
Eri2	-0.0432626	1.79735	-0.00521872	0.0218752	-1.20112	-0.569624	C2_ave	Eri2
Rfc5	1.68856	0.257419	-0.954627	0.393525	-0.523076	-0.861804	C1_ave	Rfc5
C130026L21Rik	1.68469	-0.392753	0.111105	0.442983	-0.704961	-1.14106	C1_ave	C130026L21Rik
Rbp1	-0.529043	-0.205727	-0.380912	-0.359407	-0.550007	2.0251	C6_ave	Rbp1
Pou6f1	1.6815	0.159448	-0.169822	0.274254	-1.2473	-0.698085	C1_ave	Pou6f1
Kcnab3	1.6763	-0.153631	-0.00991898	-1.22941	0.412738	-0.696082	C1_ave	Kcnab3
Prss12	1.67458	0.409094	-0.636193	-1.18581	-0.433579	0.171909	C1_ave	Prss12
Ak5	0.403756	1.79594	-0.191056	-0.71785	-0.308717	-0.982073	C2_ave	Ak5
Slc2a3	1.67326	0.0273981	0.414674	-0.280404	-0.553171	-1.28175	C1_ave	Slc2a3
Dnajc30	1.6726	0.639204	-0.28924	-0.885565	-0.194615	-0.942381	C1_ave	Dnajc30
2510039O18Rik	0.356347	1.7949	-0.00871845	-0.972786	-0.686878	-0.482864	C2_ave	2510039O18Rik
Zcchc12	-0.627736	-0.771631	1.75691	-0.304596	0.617575	-0.670527	C3_ave	Zcchc12
Nptx1	0.539411	1.79223	-0.419746	-0.4567	-0.890949	-0.564251	C2_ave	Nptx1
Fbxw7	1.66928	0.123501	-0.773451	-0.510268	0.523319	-1.03238	C1_ave	Fbxw7
Cyba	-0.451823	-0.539954	-0.181531	-0.492832	-0.358665	2.0248	C6_ave	Cyba
Egr1	1.6669	-0.110096	-0.894318	0.684945	-0.801344	-0.546089	C1_ave	Egr1
Pon2	-0.4654	-0.320091	-0.392869	-0.235719	-0.610387	2.02447	C6_ave	Pon2
Kcnab2	0.207207	1.79063	-1.07647	-0.532986	0.146716	-0.5351	C2_ave	Kcnab2
Brms1	-0.128301	-0.322007	-0.413165	1.98039	-0.844336	-0.27258	C4_ave	Brms1
Frmpd4	1.66653	-0.698082	-0.77143	-0.777509	0.718759	-0.138268	C1_ave	Frmpd4
Rara	0.283296	1.78972	-0.503236	-1.03815	-0.61533	0.0837024	C2_ave	Rara
Mas1	0.42835	1.78793	-0.64661	-0.0625586	-0.577305	-0.929803	C2_ave	Mas1
Ptpn5	-0.343477	-0.458253	-0.453573	1.97701	0.0246873	-0.746398	C4_ave	Ptpn5
Rasal1	1.6654	0.62748	-0.0266357	-0.484083	-0.960441	-0.821719	C1_ave	Rasal1
Mal2	1.66056	0.549048	-0.566119	-0.125288	-0.283476	-1.23472	C1_ave	Mal2
Slc13a3	-0.498201	-0.576872	-0.347504	-0.403747	-0.197583	2.02391	C6_ave	Slc13a3
Serpinh1	-0.638212	-0.285576	-0.453297	-0.341014	-0.305732	2.02383	C6_ave	Serpinh1
Zfp365	1.65906	-0.0688084	-0.851241	0.62904	-0.378488	-0.989562	C1_ave	Zfp365
Golga7b	1.65884	0.72459	-0.266254	-0.457003	-0.649251	-1.01092	C1_ave	Golga7b
Slc30a3	1.65523	0.824892	-0.464976	-0.654357	-0.611443	-0.749346	C1_ave	Slc30a3
Irs4	-0.504169	-0.905871	1.75489	-0.258244	-0.665852	0.579248	C3_ave	Irs4
Clcn5	-0.645582	-0.86973	1.75321	-0.566273	0.599206	-0.270828	C3_ave	Clcn5
Pak7	1.65519	0.577952	-0.420012	-0.00223414	-0.670664	-1.14023	C1_ave	Pak7
Asap3	-0.504454	-0.486954	-0.155628	-0.487492	-0.389114	2.02364	C6_ave	Asap3
Gpld1	-0.790624	-1.01792	1.75303	-0.323096	-0.0223166	0.400926	C3_ave	Gpld1
Sez6	-0.188688	-0.185128	-0.406407	1.97499	-0.322953	-0.871816	C4_ave	Sez6
Crip1	-0.601159	-0.41055	-0.236168	-0.483966	-0.291752	2.0236	C6_ave	Crip1
Bcap29	1.65348	0.530347	0.177921	-0.853383	-0.545305	-0.963055	C1_ave	Bcap29
Tmem212	-0.595566	-0.218424	-0.33768	-0.368108	-0.503677	2.02346	C6_ave	Tmem212
Fbln7	-0.450554	-0.379915	-0.478505	-0.163672	-0.550645	2.02329	C6_ave	Fbln7
Slc39a6	-0.188142	0.532581	1.74264	-1.01894	-0.400855	-0.667282	C3_ave	Slc39a6
Myt1	-1.64913	-0.60665	0.846246	0.245321	1.06083	0.103386	C5_ave	Myt1
Minar2	-0.506831	-0.668591	1.74262	-0.0268634	-1.01605	0.475713	C3_ave	Minar2
Ly6h	0.224527	0.230904	1.74195	-0.742841	-1.08239	-0.372152	C3_ave	Ly6h
Nbdy	-0.0472874	-0.93124	1.73644	0.500505	-0.438131	-0.820287	C3_ave	Nbdy
Crot	1.65218	-0.858448	-0.112214	0.233358	0.266388	-1.18126	C1_ave	Crot
Rsrc1	-0.983577	-0.11527	0.364597	-1.089	1.63215	0.191096	C5_ave	Rsrc1
Vxn	1.65213	0.743478	-0.369071	-0.318586	-0.750436	-0.957516	C1_ave	Vxn
Ergic2	1.6517	-0.621008	0.236701	-1.31628	-0.195114	0.244007	C1_ave	Ergic2
Rgs2	-0.573335	-0.554984	0.105154	1.97433	-0.444948	-0.506219	C4_ave	Rgs2
Hapln2	-0.78182	-1.31207	0.893544	0.0996508	1.3419	-0.241205	C5_ave	Hapln2
Gm43305	0.39115	1.78665	-0.504731	-0.810846	-0.86178	-0.000439823	C2_ave	Gm43305
Clip2	1.65034	0.633235	-0.202226	-0.839698	-0.197399	-1.04425	C1_ave	Clip2
Homer1	1.64739	0.243976	-0.607104	0.488338	-0.7306	-1.042	C1_ave	Homer1
Vamp8	-0.535806	-0.209081	-0.312949	-0.559572	-0.405819	2.02323	C6_ave	Vamp8
Klhl13	-0.743935	-0.586246	0.0175034	1.96921	-0.260164	-0.396366	C4_ave	Klhl13
Ndn	-0.596831	-0.833174	1.73599	-0.745024	-0.15765	0.596688	C3_ave	Ndn
Cfap43	-0.607353	-0.309224	-0.429512	-0.216983	-0.459904	2.02298	C6_ave	Cfap43
Camk2n1	1.64645	-0.496541	-0.612434	0.74644	-0.263686	-1.02023	C1_ave	Camk2n1
Gfra1	0.0634787	-0.750319	1.71709	-0.173865	-1.16564	0.309262	C3_ave	Gfra1
Slc35d3	-0.0299978	-0.272709	-0.269666	1.96874	-0.674331	-0.722039	C4_ave	Slc35d3
Ephx4	1.64474	0.847898	-0.673218	-0.594721	-0.709931	-0.514767	C1_ave	Ephx4
4933439C10Rik	1.6407	0.0659648	0.574174	-0.413835	-0.760371	-1.10664	C1_ave	4933439C10Rik
Prmt2	-1.15229	-0.0948824	1.71338	-0.805401	0.0662266	0.272965	C3_ave	Prmt2
Pdp1	-0.0474193	-0.478367	-0.806146	-0.22828	1.9738	-0.413587	C5_ave	Pdp1
Tlcd1	1.64061	-0.631655	0.115107	-1.35862	0.0104763	0.224084	C1_ave	Tlcd1
Cav2	1.63468	-1.4883	-0.154379	-0.22989	0.181329	0.05656	C1_ave	Cav2
Afap1l1	1.63045	0.380912	0.201196	-1.32186	-0.523099	-0.367591	C1_ave	Afap1l1
Diras2	1.62817	0.206762	-0.832303	0.423651	-0.256526	-1.16975	C1_ave	Diras2
Grin3a	-0.94948	-0.142842	1.16809	-0.976175	1.27342	-0.373012	C5_ave	Grin3a
Dscaml1	0.150088	1.78418	0.248885	-0.418495	-0.888989	-0.875668	C2_ave	Dscaml1
Patj	-0.459589	-0.586499	-0.290321	-0.418164	2.02759	-0.273014	C5_ave	Patj
5031439G07Rik	-0.71282	-0.691207	1.70924	-0.114977	0.633343	-0.823577	C3_ave	5031439G07Rik
Wdr6	-0.530226	-0.563124	1.7048	-1.08919	-0.0733541	0.55109	C3_ave	Wdr6
D130043K22Rik	1.62605	-0.787721	0.379586	-1.06527	-0.547989	0.395346	C1_ave	D130043K22Rik
Tacc1	1.62121	-0.0173391	-0.667951	0.164365	-1.35416	0.253883	C1_ave	Tacc1
Bdh2	-0.564162	-0.474188	-0.28157	-0.208656	-0.493841	2.02242	C6_ave	Bdh2
Spcs3	1.619	0.0412316	0.229009	-0.249064	-0.142749	-1.49743	C1_ave	Spcs3
Dkkl1	0.767253	-0.646833	1.69571	-0.69921	-0.607698	-0.509221	C3_ave	Dkkl1
C230057M02Rik	1.61006	0.850805	-0.626177	-0.495634	-0.396081	-0.942975	C1_ave	C230057M02Rik
Zbtb18	0.434805	1.78251	-1.01354	-0.473406	-0.605512	-0.124861	C2_ave	Zbtb18
Clic6	-0.587409	-0.219479	-0.410637	-0.287586	-0.516847	2.02196	C6_ave	Clic6
Sulf1	-0.319921	-0.170004	-0.523267	-0.516042	-0.492237	2.02147	C6_ave	Sulf1
Rsph1	-0.592157	-0.269541	-0.281558	-0.5566	-0.321153	2.02101	C6_ave	Rsph1
Klf16	-0.0191111	-0.134884	-0.530496	1.96724	-0.701609	-0.581141	C4_ave	Klf16
Boc	1.60886	0.738092	-1.17822	-0.308475	-0.512028	-0.348228	C1_ave	Boc
9330020H09Rik	1.60717	-0.436568	0.694992	-0.0771886	-0.631305	-1.1571	C1_ave	9330020H09Rik
Sel1l3	1.081	-0.228544	-0.50455	-0.721544	1.39806	-1.02442	C5_ave	Sel1l3
Gabra4	-0.0698899	-0.783012	-0.326989	0.631636	1.63901	-1.09076	C5_ave	Gabra4
Cwh43	0.437516	-0.803964	-0.220984	-0.245965	1.77788	-0.94448	C5_ave	Cwh43
Nat8l	1.60491	0.12003	-0.288688	-0.382324	0.374415	-1.42834	C1_ave	Nat8l
Dusp6	1.5985	0.312953	-0.725387	0.330442	-0.228371	-1.28814	C1_ave	Dusp6
Vcpkmt	1.59838	-0.331582	-0.0544122	0.364146	-0.0965419	-1.47999	C1_ave	Vcpkmt
Pacsin3	1.59537	-1.00376	-1.14725	0.0497251	0.270524	0.235389	C1_ave	Pacsin3
Galnt9	1.00264	0.514853	-0.616047	-1.21193	1.11263	-0.802136	C5_ave	Galnt9
Clstn1	1.59235	-0.0286456	-0.254312	-0.635448	0.603246	-1.27719	C1_ave	Clstn1
Crybb3	1.58967	-0.917354	0.392854	-1.21097	0.0731412	0.0726605	C1_ave	Crybb3
Basp1	1.58389	0.279836	0.32072	-1.03704	-0.0368489	-1.11055	C1_ave	Basp1
Gprasp2	-0.179069	-0.74532	1.69543	-1.07536	-0.257264	0.561576	C3_ave	Gprasp2
Kif17	-0.0513063	-0.117295	-0.442545	1.96622	-0.634965	-0.720109	C4_ave	Kif17
Anxa2	-0.623326	-0.192694	-0.425964	-0.439548	-0.33947	2.021	C6_ave	Anxa2
Fhl2	1.58154	0.885108	-0.40603	-0.589577	-0.48969	-0.981352	C1_ave	Fhl2
Dusp14	1.58106	-0.159023	-0.789324	0.215376	0.426228	-1.27432	C1_ave	Dusp14
Kcnk4	1.58053	0.687176	-0.0334845	-1.18588	-0.333416	-0.71492	C1_ave	Kcnk4
Smg5	-0.0245046	-0.451832	-0.144876	1.96511	-0.741211	-0.602683	C4_ave	Smg5
Eps15	-0.0149605	1.78154	-0.16083	-0.185208	-0.0951379	-1.3254	C2_ave	Eps15
Gria4	-0.117731	-1.40929	1.69487	-0.0891232	-0.280624	0.201903	C3_ave	Gria4
B630019K06Rik	-0.997965	-0.808524	1.69427	-0.521911	0.260665	0.37347	C3_ave	B630019K06Rik
Acot1	-0.43346	-0.521865	-0.57197	-0.179185	-0.31391	2.02039	C6_ave	Acot1
Arhgap32	1.57014	-0.749811	-0.602118	0.439119	0.446262	-1.10359	C1_ave	Arhgap32
Fxyd6	-0.0698955	-0.708467	1.69261	-0.979884	-0.54421	0.609842	C3_ave	Fxyd6
Cavin1	-0.525538	-0.467622	-0.550551	-0.162542	-0.313056	2.01931	C6_ave	Cavin1
H2-D1	-0.515796	-0.39687	-0.306717	-0.60751	-0.192116	2.01901	C6_ave	H2-D1
Btbd9	-0.366787	1.77703	0.00176362	-0.505303	0.268196	-1.1749	C2_ave	Btbd9
Wbp1	-1.74477	0.273017	0.703831	-0.279036	1.13989	-0.0929276	C5_ave	Wbp1
Rasl11b	1.56946	0.792165	-1.12376	-0.121031	-0.622089	-0.494746	C1_ave	Rasl11b
Meis2	-0.264119	-0.406297	0.0630198	1.95608	-0.787221	-0.56146	C4_ave	Meis2
Ppp1r9a	0.122213	-0.337381	-0.435349	1.95413	-0.733568	-0.570047	C4_ave	Ppp1r9a
Marcksl1	-0.526393	-0.589429	1.68885	0.357839	-1.15896	0.228096	C3_ave	Marcksl1
Cdh11	-0.0767168	1.77599	-1.03874	-0.839452	0.231383	-0.0524639	C2_ave	Cdh11
Lmo4	1.56883	0.904411	-0.873555	-0.366698	-0.794164	-0.438819	C1_ave	Lmo4
Tgfa	-0.776043	-0.0233696	-0.410464	1.95104	-0.642154	-0.0990112	C4_ave	Tgfa
Fosb	1.56781	-0.0103175	-0.510942	0.776663	-0.823518	-0.9997	C1_ave	Fosb
Cygb	-0.636361	-0.56193	1.68787	0.675064	-0.967324	-0.197322	C3_ave	Cygb
Osbpl1a	1.56561	-0.754737	-0.640749	-0.428694	0.951311	-0.692744	C1_ave	Osbpl1a
Jcad	0.199996	-0.611191	-0.504366	1.94887	-0.510242	-0.523072	C4_ave	Jcad
Klhdc7a	-0.562387	-0.12338	-0.435266	-0.438459	-0.459364	2.01886	C6_ave	Klhdc7a
Nrip2	-0.600742	-0.872452	1.02096	-0.5505	1.50879	-0.506052	C5_ave	Nrip2
Trpm3	-0.371188	-0.173763	-0.406825	-0.639755	-0.427089	2.01862	C6_ave	Trpm3
Necab3	1.56378	-0.0982064	-0.486902	-1.02332	0.815953	-0.771305	C1_ave	Necab3
Peg3	-0.485101	-1.12473	1.67577	-0.642096	0.525966	0.0501973	C3_ave	Peg3
Qpct	-0.79198	-0.390193	1.674	0.746283	-0.836816	-0.401295	C3_ave	Qpct
Cgnl1	-0.663808	-0.269211	-0.38289	-0.25436	-0.448298	2.01857	C6_ave	Cgnl1
Tmem159	1.56033	0.473362	0.309019	-1.04433	-0.25405	-1.04433	C1_ave	Tmem159
Cd109	-0.838931	1.77397	-0.265695	-0.452742	-0.760293	0.543688	C2_ave	Cd109
Wfdc2	-0.491846	-0.113606	-0.399336	-0.508744	-0.504483	2.01802	C6_ave	Wfdc2
Brk1	1.55979	-0.0275693	-0.513949	0.705838	-0.463503	-1.2606	C1_ave	Brk1
Fndc3a	0.323468	0.225177	1.67334	-1.23646	-0.615515	-0.370007	C3_ave	Fndc3a
Ndufaf2	1.55539	-0.108372	-0.549734	0.68985	-0.278085	-1.30905	C1_ave	Ndufaf2
Syt5	1.55396	0.107224	-0.137799	0.465091	-0.569154	-1.41932	C1_ave	Syt5
Dynll1	0.475511	1.7739	-0.643505	-0.164743	-0.449051	-0.992111	C2_ave	Dynll1
Tomm34	0.237421	1.7738	-0.245863	-0.261498	-0.233444	-1.27041	C2_ave	Tomm34
Lrrc4	1.55345	0.523742	-0.193841	-0.506719	0.0433272	-1.41996	C1_ave	Lrrc4
Slc17a6	-0.442715	-0.540945	0.0184617	-0.538487	1.99493	-0.491246	C5_ave	Slc17a6
Bcat1	-0.855638	0.300113	1.66701	-1.177	0.108308	-0.0427952	C3_ave	Bcat1
Nr4a2	1.55262	0.768301	0.00277466	-0.631722	-1.13633	-0.555645	C1_ave	Nr4a2
Fgf11	0.0976621	-0.670031	1.66552	0.46063	-0.359588	-1.19419	C3_ave	Fgf11
Cotl1	-0.637602	1.77154	0.0156235	-1.11936	-0.332467	0.302258	C2_ave	Cotl1
C130074G19Rik	1.55057	-0.513408	-0.697943	-0.965831	-0.284969	0.911579	C1_ave	C130074G19Rik
Kpna4	-0.669816	1.7714	0.317428	-0.125162	-0.167327	-1.12653	C2_ave	Kpna4
Lcorl	0.677398	-0.0802104	1.6648	-0.945439	-0.621842	-0.694703	C3_ave	Lcorl
Drc7	-0.469672	-0.10382	-0.473245	-0.507001	-0.464212	2.01795	C6_ave	Drc7
Syt9	-0.853745	-0.55098	-0.0646502	-0.752991	1.79196	0.430408	C5_ave	Syt9
Mmd	0.228674	1.77059	-0.693121	0.247959	-0.599318	-0.954788	C2_ave	Mmd
Dld	0.0233822	1.76427	-0.486632	-1.20664	0.26066	-0.355046	C2_ave	Dld
Tbc1d24	1.55036	0.444896	0.20909	-0.98421	-0.043629	-1.17651	C1_ave	Tbc1d24
Lurap1l	-0.0224411	1.76267	-0.0147845	-0.613722	-1.22581	0.114094	C2_ave	Lurap1l
Coro7	-0.332589	-0.0190002	-0.905852	1.94532	-0.189646	-0.49823	C4_ave	Coro7
Acer3	0.234094	-0.528802	1.66422	-1.26802	0.325361	-0.426858	C3_ave	Acer3
Iscu	-0.869722	0.139747	1.66377	-1.17675	0.265831	-0.0228772	C3_ave	Iscu
Abr	0.434988	1.75979	-0.3848	-1.03456	-0.0755454	-0.699875	C2_ave	Abr
Tspan4	-1.34658	-0.0544309	0.0790687	-0.865784	1.22588	0.961846	C5_ave	Tspan4
Tesc	-0.0720168	0.0390026	-0.610365	1.94277	-0.682785	-0.616605	C4_ave	Tesc
Pdyn	-0.342487	0.0380633	-0.583066	1.94224	-0.853511	-0.201243	C4_ave	Pdyn
Unc45b	1.54987	-1.21855	0.745615	-0.328173	-0.665127	-0.0836393	C1_ave	Unc45b
Hras	-0.118931	0.0445156	-0.578573	1.9396	-0.470959	-0.81565	C4_ave	Hras
Arhgdib	-0.128333	-0.882144	0.015279	1.93888	-0.454579	-0.489103	C4_ave	Arhgdib
Inpp4b	-0.679036	-0.352928	0.683644	-0.455743	1.70894	-0.904877	C5_ave	Inpp4b
Gm40518	1.54719	0.577078	0.276722	-0.915706	-0.385517	-1.09976	C1_ave	Gm40518
Cbln1	-0.457681	-0.788417	0.562976	-0.634569	1.79488	-0.477191	C5_ave	Cbln1
Ctdsp1	-0.695277	-0.311255	-0.268737	-0.369538	-0.373053	2.01786	C6_ave	Ctdsp1
Ebf4	-0.627138	-0.303942	1.66265	-0.48344	-0.985868	0.737733	C3_ave	Ebf4
Zfhx3	-1.0231	-0.974059	0.0573314	-0.20533	1.64624	0.498919	C5_ave	Zfhx3
Calb2	-0.819708	-0.792274	0.922875	-1.0119	1.28526	0.41575	C5_ave	Calb2
Gad2	-0.76808	0.256716	1.66227	0.247558	-1.21974	-0.178728	C3_ave	Gad2
Ifitm2	-0.606451	-0.377626	-0.485517	-0.402525	-0.145478	2.0176	C6_ave	Ifitm2
Tmem205	-0.481202	-0.130782	-0.567355	-0.482	-0.356154	2.01749	C6_ave	Tmem205
Coro1a	1.5455	0.751427	-0.558772	-0.960848	0.115932	-0.893242	C1_ave	Coro1a
Cpne7	-0.516179	-0.287454	-0.00765455	-0.502256	1.98642	-0.672874	C5_ave	Cpne7
Zdhhc18	-0.315857	-0.482179	-0.817058	1.93869	-0.469434	0.14584	C4_ave	Zdhhc18
Micu2	-1.38029	0.0305759	1.65791	0.262343	-0.0469126	-0.523618	C3_ave	Micu2
Akap5	0.223332	-0.518724	-0.656211	1.93834	-0.550228	-0.436506	C4_ave	Akap5
Amotl1	-0.669852	-0.797933	-0.119708	-0.597515	1.85281	0.332202	C5_ave	Amotl1
Arf5	0.327906	1.75682	-1.03502	-0.0159655	-0.200461	-0.833279	C2_ave	Arf5
Scarf2	-0.212809	-0.603359	-0.257512	-0.539941	-0.403754	2.01738	C6_ave	Scarf2
Ube2ql1	1.54512	0.467858	0.0881511	-1.07191	0.0800668	-1.10929	C1_ave	Ube2ql1
Rabepk	1.54477	0.310785	-0.843575	-0.130557	0.395946	-1.27737	C1_ave	Rabepk
Pgf	-1.11781	0.504377	1.6567	-0.707269	0.144052	-0.480051	C3_ave	Pgf
Cyld	-0.622645	-0.720471	-0.55086	1.9379	-0.151153	0.107232	C4_ave	Cyld
6330403K07Rik	0.669901	-0.303147	1.65089	-0.396795	-1.17296	-0.447886	C3_ave	6330403K07Rik
Chrna3	-0.839256	-0.990491	1.64933	-0.558633	0.302035	0.437013	C3_ave	Chrna3
Stim2	-0.192892	1.75537	-0.873198	-0.286716	-0.892574	0.490014	C2_ave	Stim2
Pdzrn3	1.54096	0.771096	-1.1005	-0.592963	-0.681334	0.0627404	C1_ave	Pdzrn3
Cobl	1.54044	-0.664979	-0.135023	0.713085	-0.17823	-1.27529	C1_ave	Cobl
Sema3e	-0.494385	1.75491	-0.652707	0.659025	-0.714314	-0.552528	C2_ave	Sema3e
P3h3	-1.06271	-0.499514	1.64707	0.00543626	-0.717517	0.627235	C3_ave	P3h3
Klhl1	-0.473389	-1.25796	1.64379	0.402984	-0.531376	0.215951	C3_ave	Klhl1
Slc4a5	-0.408896	-0.125375	-0.399954	-0.517388	-0.565674	2.01729	C6_ave	Slc4a5
Gad1	0.437926	-0.339689	1.64238	0.052163	-1.33553	-0.457252	C3_ave	Gad1
Lancl2	1.53443	-0.614116	0.296209	-0.88924	0.653775	-0.981058	C1_ave	Lancl2
Ano3	0.0483129	-0.0584826	-0.626794	1.93738	-0.684715	-0.615704	C4_ave	Ano3
Pak3	-0.318575	-0.787349	1.64135	-1.16823	0.21746	0.415346	C3_ave	Pak3
Zic4	-0.78154	-0.683198	-0.141423	-0.881548	1.36828	1.11943	C5_ave	Zic4
Pde1a	1.52561	0.519714	-0.485348	-0.658378	-1.26534	0.363734	C1_ave	Pde1a
Pls1	-1.03506	-1.46272	0.622926	0.651409	0.949611	0.273829	C5_ave	Pls1
Slc4a2	-0.618428	-0.196897	-0.277738	-0.51718	-0.406845	2.01709	C6_ave	Slc4a2
Efhd2	1.52345	0.240244	0.0656069	-1.25146	0.375893	-0.953742	C1_ave	Efhd2
Plppr3	-0.0636531	-0.71872	1.63998	-0.295262	0.597628	-1.15997	C3_ave	Plppr3
Plcxd2	1.52322	-0.0386802	0.486356	-0.630218	0.086584	-1.42726	C1_ave	Plcxd2
Adgrg1	-1.33713	-0.421534	1.63636	0.0461618	0.457392	-0.38125	C3_ave	Adgrg1
Rdh5	-0.462066	-0.112162	-0.497835	-0.38972	-0.554758	2.01654	C6_ave	Rdh5
Bex1	0.199617	-1.29386	1.63615	-0.510302	0.40144	-0.433051	C3_ave	Bex1
Atp5f1	0.0227109	1.7539	0.118429	-0.882487	0.0495409	-1.0621	C2_ave	Atp5f1
Zdhhc8	1.52223	0.776793	-0.399381	-0.115159	-0.495712	-1.28877	C1_ave	Zdhhc8
Gtpbp6	1.52101	-0.450905	0.103583	0.587163	-0.343101	-1.41775	C1_ave	Gtpbp6
Ecel1	-0.783962	-0.852424	1.61645	-0.0625486	-0.679368	0.761856	C3_ave	Ecel1
Phlda3	0.364024	-0.712126	1.61215	-1.01284	0.467656	-0.718866	C3_ave	Phlda3
Krt1	-1.26108	-0.832922	1.59687	-0.0245399	0.381726	0.139945	C3_ave	Krt1
Samd14	-0.696185	-0.486837	1.59597	-1.10697	0.711006	-0.0169757	C3_ave	Samd14
Ankrd6	-0.1929	-1.51165	1.58985	0.302006	0.0500921	-0.237402	C3_ave	Ankrd6
Slc7a11	-0.513829	-0.108786	-0.493777	-0.516809	-0.383308	2.01651	C6_ave	Slc7a11
Aamdc	-1.18833	0.348933	1.58571	0.29314	-0.923137	-0.116322	C3_ave	Aamdc
Adcyap1r1	-0.283796	-1.48895	1.56554	-0.317909	0.341995	0.183122	C3_ave	Adcyap1r1
Lhx8	-0.97081	-0.484649	1.56123	-0.485434	-0.544158	0.923818	C3_ave	Lhx8
Pomgnt2	-1.35818	-0.138651	1.5609	-0.556426	0.612853	-0.1205	C3_ave	Pomgnt2
Tcn2	-0.53529	-0.102324	-0.499408	-0.460507	-0.418912	2.01644	C6_ave	Tcn2
Tgm2	-0.395212	-0.562065	-0.142415	-0.338862	-0.576497	2.01505	C6_ave	Tgm2
Fhl1	-0.270778	-0.279544	1.55691	-1.465	-0.0651199	0.523532	C3_ave	Fhl1
Limd2	0.0962704	1.75314	-0.415606	0.352979	-1.00202	-0.78477	C2_ave	Limd2
Gsr	1.52024	-0.371225	-0.0858163	-1.54949	0.132396	0.3539	C1_ave	Gsr
Syngr1	1.5194	0.162492	0.381438	-1.0098	0.160566	-1.2141	C1_ave	Syngr1
Kcnf1	1.51896	0.564598	-0.662734	-0.345107	0.248627	-1.32434	C1_ave	Kcnf1
Asns	1.51847	-0.340821	-0.203875	0.290869	0.2766	-1.54124	C1_ave	Asns
Wdr75	0.601148	-0.695288	0.197265	-1.32461	1.50954	-0.288056	C5_ave	Wdr75
Ephb6	1.51707	-0.425113	-0.851512	0.97215	-0.369209	-0.843389	C1_ave	Ephb6
Fam126b	0.494698	0.563668	-0.122036	-1.65864	1.20101	-0.4787	C5_ave	Fam126b
Ndfip2	1.51677	-0.650277	0.0689609	-0.00782136	0.495733	-1.42337	C1_ave	Ndfip2
Fnbp1l	-0.0764459	-0.708294	-0.128485	1.93655	-0.829595	-0.193725	C4_ave	Fnbp1l
Scn3b	-0.232222	1.74756	-0.261582	0.473525	-0.63158	-1.0957	C2_ave	Scn3b
Asxl1	-0.321847	1.74461	0.499398	-1.10884	-0.553448	-0.259869	C2_ave	Asxl1
Ptk2b	0.0171471	1.74021	-0.862872	0.501828	-0.689263	-0.707048	C2_ave	Ptk2b
Pex2	-1.46527	-0.0330011	1.55096	-0.479806	0.463537	-0.0364143	C3_ave	Pex2
Gfod1	1.51505	0.667268	-0.700217	0.123364	-0.320515	-1.28495	C1_ave	Gfod1
Gpr83	0.062491	-0.21269	-0.281867	1.93438	-0.774605	-0.72771	C4_ave	Gpr83
Neto2	-0.660882	-0.692588	0.0783649	1.93377	-0.575331	-0.0833336	C4_ave	Neto2
Arhgap33	0.229153	-0.685331	-0.429096	1.93367	-0.574402	-0.473993	C4_ave	Arhgap33
Spint2	-0.694007	-0.261544	-0.369252	-0.432405	-0.25778	2.01499	C6_ave	Spint2
Bcl11b	-0.18294	0.0833286	-0.619609	1.93099	-0.843347	-0.368418	C4_ave	Bcl11b
Adora1	0.285071	1.73779	-0.897963	0.0539846	-0.145193	-1.03368	C2_ave	Adora1
Kcnh4	0.24656	-0.419193	-0.514358	1.92996	-0.592377	-0.650592	C4_ave	Kcnh4
Uap1	0.0143275	0.161817	0.285097	-1.7119	1.39333	-0.142678	C5_ave	Uap1
Neurod2	0.669518	1.73502	-0.577017	-0.717041	-0.752447	-0.358031	C2_ave	Neurod2
Ppp2r2a	0.114298	-0.47112	-0.200106	1.92882	-0.507692	-0.864201	C4_ave	Ppp2r2a
Tfb2m	1.51196	-0.458938	0.550327	-1.47851	-0.00455955	-0.120275	C1_ave	Tfb2m
Me2	-0.793098	-0.742452	-0.324389	1.92648	-0.0556766	-0.0108612	C4_ave	Me2
Crtc1	0.253322	1.73003	-0.684183	0.346718	-0.825338	-0.820553	C2_ave	Crtc1
Actr3b	0.0286522	1.72652	-0.798002	0.341819	-0.190693	-1.10829	C2_ave	Actr3b
Map3k5	0.972168	0.27295	-0.373278	-1.09468	1.25551	-1.03267	C5_ave	Map3k5
Incenp	1.5116	0.0696845	0.0324007	-1.39481	-0.717597	0.49872	C1_ave	Incenp
Akap7	0.584383	-0.894732	0.162005	-1.54675	0.883719	0.81137	C5_ave	Akap7
Sumo2	1.51079	0.526598	-0.256356	-0.143654	-0.106876	-1.5305	C1_ave	Sumo2
Nfib	0.0657647	1.724	-0.724152	-0.725172	-0.846707	0.506263	C2_ave	Nfib
Trim23	1.50909	0.16664	0.0830482	-0.0829015	-0.0389347	-1.63694	C1_ave	Trim23
Gng4	0.959301	-0.333849	1.54695	-0.690488	-0.726302	-0.75561	C3_ave	Gng4
Cacna2d3	-0.331323	0.101802	-0.351804	1.9246	-0.397931	-0.945342	C4_ave	Cacna2d3
1700037H04Rik	0.0276463	-0.760179	0.00943507	1.92155	-0.672633	-0.525819	C4_ave	1700037H04Rik
Ddit4l	1.50866	-0.471501	-0.599114	1.00529	-0.508999	-0.934341	C1_ave	Ddit4l
Ggh	-0.276356	-0.244429	-0.32644	-0.672655	-0.495017	2.0149	C6_ave	Ggh
St8sia3	-0.199005	-0.0829297	-0.15533	1.91748	-0.459781	-1.02043	C4_ave	St8sia3
Trim46	-0.00848643	-0.0147042	-0.341298	1.91676	-0.728708	-0.823561	C4_ave	Trim46
Tac1	-0.616665	-0.746772	0.168482	1.91593	-0.587394	-0.133582	C4_ave	Tac1
Spata2l	0.217512	-0.191351	-0.64361	1.91316	-0.614345	-0.681363	C4_ave	Spata2l
Dlx1	-0.577624	-0.155599	1.54305	0.885819	-0.98719	-0.708458	C3_ave	Dlx1
Ldb2	1.50511	-0.36952	-0.760675	-0.817797	-0.569953	1.01284	C1_ave	Ldb2
Vwa3a	-0.572734	-0.301564	-0.449216	-0.145082	-0.54629	2.01488	C6_ave	Vwa3a
Kcnc2	-0.123431	-0.234714	-0.208106	-0.772772	1.97195	-0.632928	C5_ave	Kcnc2
Vcpip1	1.50458	0.387111	0.57914	-0.998385	-0.44454	-1.02791	C1_ave	Vcpip1
Isl1	-0.591023	-0.384241	1.54285	0.704729	0.00284738	-1.27516	C3_ave	Isl1
F5	-0.472764	-0.1044	-0.541406	-0.372384	-0.52384	2.01479	C6_ave	F5
Gnb5	0.216545	-0.459347	-0.432409	1.91246	-0.361488	-0.875761	C4_ave	Gnb5
Extl1	1.5025	0.725041	-0.59537	0.194716	-0.634457	-1.19243	C1_ave	Extl1
Mtfp1	0.386502	0.464265	0.595273	-1.25644	1.06367	-1.25328	C5_ave	Mtfp1
Nefh	-0.242504	-0.267477	-0.0154664	-0.741185	1.95957	-0.692933	C5_ave	Nefh
Mark1	0.218944	-0.646318	-0.18888	1.91092	-0.580366	-0.714299	C4_ave	Mark1
Adra1b	0.062306	-0.480598	-0.319878	-0.82702	1.95604	-0.390851	C5_ave	Adra1b
Sbk1	1.50001	0.376766	0.422548	-0.117634	-0.957145	-1.22454	C1_ave	Sbk1
Pcolce	-0.569069	-0.0986618	-0.40901	-0.472486	-0.465516	2.01474	C6_ave	Pcolce
Tmem86a	-0.618515	-0.265641	-0.223946	-0.335063	-0.571301	2.01447	C6_ave	Tmem86a
Gng13	1.49773	0.188304	-0.137416	0.565792	-0.786139	-1.32828	C1_ave	Gng13
Elp5	0.699835	0.332968	-0.162665	-0.864235	1.34352	-1.34943	C5_ave	Elp5
Dlx6os1	-0.271964	-0.227181	-0.454118	1.91022	-1.00828	0.051319	C4_ave	Dlx6os1
Gnal	-0.596441	-0.458632	-0.378954	1.91001	0.276258	-0.752238	C4_ave	Gnal
Tbc1d8	-0.0350244	-0.335423	-0.538141	1.90756	-0.0204778	-0.978496	C4_ave	Tbc1d8
Fech	1.496	0.530221	-0.569431	-1.19028	-0.726684	0.460182	C1_ave	Fech
Syngap1	0.000757899	1.72292	-1.24884	0.2509	-0.0930324	-0.632707	C2_ave	Syngap1
Celf1	0.059785	-0.263316	-0.424151	1.90756	-0.259557	-1.02032	C4_ave	Celf1
Car4	0.0732456	0.3759	-0.744452	-1.39321	1.52711	0.161407	C5_ave	Car4
Cacna1g	-0.229265	-0.468176	0.139598	-0.790176	1.93413	-0.586111	C5_ave	Cacna1g
Acvrl1	-0.750266	-0.806917	-0.113004	1.90257	-0.367637	0.135258	C4_ave	Acvrl1
Mrtfa	-0.05656	1.72252	-0.489189	0.523251	-1.03924	-0.660779	C2_ave	Mrtfa
Abcb9	0.0480987	-0.232671	-0.470108	1.90149	-0.217444	-1.02937	C4_ave	Abcb9
Atp2a3	-0.653508	-0.237772	-0.447236	-0.461831	-0.213931	2.01428	C6_ave	Atp2a3
G6pc3	-0.0908131	0.216555	0.48104	-1.75918	1.26711	-0.114713	C5_ave	G6pc3
Fmnl1	1.49533	0.103035	-0.507655	0.712667	-0.476442	-1.32694	C1_ave	Fmnl1
Cadm1	0.383124	0.0829321	1.54066	-1.43901	-0.630852	0.0631438	C3_ave	Cadm1
Plekho1	1.49488	-0.556464	0.352864	-1.17647	-0.743146	0.628336	C1_ave	Plekho1
Dlx6	-0.405935	-0.284446	0.254197	1.90045	-0.786683	-0.677582	C4_ave	Dlx6
Cdkn1c	-0.563152	-0.177005	-0.238745	-0.464564	-0.569955	2.01342	C6_ave	Cdkn1c
Grin2a	0.0349272	1.72198	-1.18202	0.241378	-0.058157	-0.758108	C2_ave	Grin2a
Fkbp1b	0.546032	0.861403	0.232961	-1.12969	0.862446	-1.37315	C5_ave	Fkbp1b
Tnfaip1	-0.198603	-0.421143	-0.427099	-0.689287	-0.276178	2.01231	C6_ave	Tnfaip1
Ap3m2	1.49411	0.683692	0.330193	-0.889764	-0.596793	-1.02144	C1_ave	Ap3m2
Dnajb5	1.49143	0.338821	-0.833733	-1.33807	0.412609	-0.071057	C1_ave	Dnajb5
Emx1	1.48938	1.05538	-0.770205	-0.51953	-0.720425	-0.534596	C1_ave	Emx1
Gtf2a2	1.48911	-0.0251207	0.354199	-1.12953	0.41181	-1.10047	C1_ave	Gtf2a2
Amz1	-0.329896	-1.1032	-0.127506	1.89637	-0.219158	-0.116618	C4_ave	Amz1
Egr3	1.48169	0.110987	-0.781238	0.825741	-1.10135	-0.535836	C1_ave	Egr3
Ncor2	-0.205062	1.71673	-0.178553	-1.39036	-0.120002	0.177253	C2_ave	Ncor2
Pdrg1	0.230363	-0.539731	-0.474794	1.89529	-0.223315	-0.887811	C4_ave	Pdrg1
Traip	-0.518624	0.261344	-0.466595	1.89379	-0.289804	-0.880111	C4_ave	Traip
Gprin1	1.47795	0.689737	0.0770234	-0.162505	-0.776736	-1.30547	C1_ave	Gprin1
1110032F04Rik	1.47516	0.788723	-0.935383	0.24785	-0.895383	-0.680972	C1_ave	1110032F04Rik
Arpp21	0.314298	-0.454615	-0.326261	1.89055	-0.717939	-0.706033	C4_ave	Arpp21
Serp2	1.4725	0.104807	0.26357	0.106692	-0.324411	-1.62316	C1_ave	Serp2
Aqp4	-0.551143	-0.423258	-0.274802	-0.606468	-0.156604	2.01227	C6_ave	Aqp4
Cap1	-0.121648	0.235077	-0.67288	1.88853	-0.781562	-0.547519	C4_ave	Cap1
Sema4a	0.293867	-0.363677	1.53876	-0.702897	-1.28472	0.518674	C3_ave	Sema4a
Dok4	-0.713515	0.207376	-0.418835	1.88496	-0.839569	-0.120422	C4_ave	Dok4
Trappc2	1.4716	0.492865	0.49361	-0.851443	-0.395722	-1.21091	C1_ave	Trappc2
Ppp1r16b	0.00217165	-0.187501	-0.0285814	1.8837	-0.730962	-0.938826	C4_ave	Ppp1r16b
Smpd3	-0.276317	0.235138	-0.793996	1.88361	-0.789114	-0.25932	C4_ave	Smpd3
Map3k12	1.46991	0.538005	-0.162153	-0.32654	0.0350479	-1.55427	C1_ave	Map3k12
Acta1	1.46924	-0.535841	-0.0160594	0.856758	-0.536196	-1.2379	C1_ave	Acta1
Tspan17	0.562457	0.871977	0.00125679	-1.2816	0.988067	-1.14216	C5_ave	Tspan17
Tuba1c	-0.606432	-0.416956	-0.495453	-0.097205	-0.395651	2.0117	C6_ave	Tuba1c
Rspo1	1.46895	-1.14725	-0.257299	0.0358068	-0.902599	0.802386	C1_ave	Rspo1
Sema7a	1.46803	-0.0439365	-0.730929	-0.1287	0.750443	-1.31491	C1_ave	Sema7a
Efr3a	1.46377	0.738344	-0.456781	-0.486181	0.10338	-1.36254	C1_ave	Efr3a
6030458C11Rik	1.46361	-0.793101	0.282669	0.509778	-0.0915885	-1.37137	C1_ave	6030458C11Rik
Jsrp1	-0.0105457	0.156244	-0.56321	1.88217	-0.585516	-0.87914	C4_ave	Jsrp1
Cd302	1.46263	-0.398629	-0.5787	-0.0335224	-1.28978	0.837999	C1_ave	Cd302
Cpne5	0.181786	-0.338312	-0.118581	1.87639	-0.93393	-0.667356	C4_ave	Cpne5
Slc7a4	0.417686	1.71258	-0.849718	0.124617	-0.992266	-0.412895	C2_ave	Slc7a4
Tbl3	-0.629576	-0.427946	0.38696	1.8743	-0.730879	-0.472855	C4_ave	Tbl3
Mapk14	1.45935	0.495263	-0.623281	0.431921	-0.383898	-1.37935	C1_ave	Mapk14
Rgs14	-0.0523541	1.71201	-0.650493	0.592226	-0.729277	-0.872108	C2_ave	Rgs14
Hba-a2	-0.554037	-0.653251	-0.244991	-0.241363	-0.318043	2.01169	C6_ave	Hba-a2
Cp	-0.601883	-0.485001	-0.133555	-0.509372	-0.281631	2.01144	C6_ave	Cp
Usp3	0.301158	-0.169892	-0.731906	1.87366	-0.527285	-0.745735	C4_ave	Usp3
Slc26a10	-0.18679	0.280638	-0.418192	1.87046	-0.866864	-0.679254	C4_ave	Slc26a10
Pex19	1.45873	-0.853543	-0.201567	0.276133	0.607661	-1.28742	C1_ave	Pex19
Sowaha	-0.0700066	1.7114	-0.476671	0.573268	-0.872773	-0.865222	C2_ave	Sowaha
Arhgef3	1.45815	0.813282	-0.965146	-0.306301	-1.0861	0.0861178	C1_ave	Arhgef3
Zmiz2	1.45098	-0.161512	-0.53968	0.597846	0.136066	-1.4837	C1_ave	Zmiz2
C1ql3	1.44701	0.834831	-0.966942	-1.11951	-0.0673073	-0.12808	C1_ave	C1ql3
Rasgrf2	1.44587	-0.257757	1.05483	-0.919661	-0.728804	-0.594483	C1_ave	Rasgrf2
Tmem65	0.883772	-0.382392	-0.507648	-1.30124	1.44968	-0.142172	C5_ave	Tmem65
Adcy8	0.277381	0.440598	0.650369	-1.61377	1.03693	-0.791509	C5_ave	Adcy8
2810455O05Rik	1.44089	-0.296936	-0.882107	-0.0865471	-1.09629	0.920986	C1_ave	2810455O05Rik
Nol4	0.305916	1.70747	-0.435032	-0.794861	0.265135	-1.04863	C2_ave	Nol4
Igf2	-0.550512	-0.0732963	-0.413486	-0.467905	-0.506139	2.01134	C6_ave	Igf2
Fbln1	-0.567748	-0.405755	-0.408175	-0.542012	-0.0875241	2.01121	C6_ave	Fbln1
Dlgap3	0.0805862	-0.446691	-0.765985	1.86854	0.103265	-0.839717	C4_ave	Dlgap3
Large1	0.693648	1.70581	-0.571884	-0.296033	-0.661863	-0.869674	C2_ave	Large1
Itih5	-0.514155	-0.605824	-0.215532	-0.49443	-0.181241	2.01118	C6_ave	Itih5
Kifc2	1.43606	0.197086	-0.163297	-0.0847451	0.283612	-1.66872	C1_ave	Kifc2
Ccdc184	0.284893	-1.01879	0.921821	-1.25169	1.20219	-0.138418	C5_ave	Ccdc184
Stx1b	1.43295	0.380909	0.031322	0.238318	-0.50635	-1.57715	C1_ave	Stx1b
Ddit3	-0.206577	-0.0199095	-0.704993	1.86626	0.0522567	-0.98704	C4_ave	Ddit3
Arhgap10	0.252655	-0.287614	-0.435735	1.86525	-1.02287	-0.371693	C4_ave	Arhgap10
Ehd2	-0.628897	-0.147484	-0.488781	-0.270125	-0.4758	2.01109	C6_ave	Ehd2
Camk2n2	0.314527	-0.57255	0.567887	-0.982979	1.57308	-0.899965	C5_ave	Camk2n2
Brinp3	1.43286	-1.38013	0.572148	-0.795228	0.269441	-0.099094	C1_ave	Brinp3
Dio2	1.4267	-1.11899	-0.605153	1.03304	-0.302839	-0.432759	C1_ave	Dio2
Mb21d2	1.00316	-0.403317	-0.232197	-0.961458	1.45371	-0.859895	C5_ave	Mb21d2
Usp32	1.42619	0.037672	-0.0842754	-0.330626	0.547437	-1.59639	C1_ave	Usp32
Dlgap2	0.187298	-0.1778	-0.25395	1.86067	-0.583759	-1.03246	C4_ave	Dlgap2
Tor1b	-0.2117	1.69527	-0.442017	-0.039935	-1.33227	0.330657	C2_ave	Tor1b
Slc12a4	-0.56478	-0.0975753	-0.331865	-0.480697	-0.535846	2.01076	C6_ave	Slc12a4
9330159F19Rik	-0.717595	1.69506	0.216728	-0.215998	0.231939	-1.21013	C2_ave	9330159F19Rik
Camk1	1.42599	-1.00373	0.629801	-0.546922	0.500989	-1.00613	C1_ave	Camk1
Tmem246	0.0325012	1.69497	0.139634	-1.38895	-0.416578	-0.0615742	C2_ave	Tmem246
Sh2d5	-0.0016816	0.119574	-0.494302	1.85872	-0.434633	-1.04768	C4_ave	Sh2d5
Mpp2	1.42403	0.774994	-0.431398	0.209668	-1.29411	-0.683183	C1_ave	Mpp2
Caln1	0.253825	-0.0688424	-0.447568	1.85843	-0.839147	-0.756697	C4_ave	Caln1
Tbp	0.73384	0.656514	0.182266	-0.866417	0.871073	-1.57728	C5_ave	Tbp
Kcnh1	1.42194	0.204223	-0.362869	0.170965	-1.65172	0.217465	C1_ave	Kcnh1
Tuba8	1.42118	1.03944	-0.237191	-0.921736	-0.379955	-0.921736	C1_ave	Tuba8
Ngef	0.439965	-0.636026	-0.463782	1.85426	-0.729887	-0.464532	C4_ave	Ngef
Spag8	-0.615477	-0.372183	-0.0934004	-0.451036	-0.478309	2.01041	C6_ave	Spag8
Car11	0.208655	-0.00413404	-0.655738	1.84992	-0.448301	-0.950405	C4_ave	Car11
Clip4	-0.185871	-0.538169	-0.115949	1.84951	-1.10979	0.10027	C4_ave	Clip4
Rtl8a	-0.921672	-1.15911	1.53217	-0.193914	0.641604	0.100918	C3_ave	Rtl8a
Ppp1r12b	-0.184326	1.68853	-0.93291	-0.597683	-0.65276	0.679147	C2_ave	Ppp1r12b
Pmepa1	0.068388	-0.9005	-0.632047	1.84684	-0.579216	0.196532	C4_ave	Pmepa1
Zbtb20	-1.12096	1.68829	-0.0252003	-0.218704	-0.791136	0.467707	C2_ave	Zbtb20
Sptb	0.129375	1.68798	-0.956283	0.509305	-0.582396	-0.787984	C2_ave	Sptb
Brd8	-0.02934	0.254724	0.810023	-1.88048	0.861201	-0.0161324	C5_ave	Brd8
Cxxc5	0.744264	-0.165766	-0.181761	-1.79806	0.992811	0.408507	C5_ave	Cxxc5
Pcdhb9	1.12043	-0.449707	-0.050687	-1.44367	1.15896	-0.335333	C5_ave	Pcdhb9
Rasl10b	-0.351107	0.100627	-0.772639	1.84301	-0.928036	0.108147	C4_ave	Rasl10b
Negr1	1.41836	-0.298731	0.29672	0.715763	-0.95264	-1.17947	C1_ave	Negr1
AI413582	1.41779	-0.0814784	0.313442	-0.163478	0.19328	-1.67956	C1_ave	AI413582
Spint1	-0.89735	-0.646959	-0.360823	1.8425	-0.321704	0.384336	C4_ave	Spint1
Brsk1	1.41666	0.0157076	-0.358444	-0.338198	0.745536	-1.48126	C1_ave	Brsk1
Ptpn7	-1.05437	0.216271	-0.610985	1.8398	-0.254717	-0.135991	C4_ave	Ptpn7
Doc2b	-1.01489	0.333321	-0.335957	1.83514	-0.557197	-0.260424	C4_ave	Doc2b
Ifi27	-0.397405	-0.102978	-0.503639	-0.379708	-0.62652	2.01025	C6_ave	Ifi27
Dmtn	1.41614	0.0303074	-0.633114	0.953827	-0.63702	-1.13014	C1_ave	Dmtn
Rhobtb2	0.42804	-0.769922	-0.769834	1.83404	-0.30299	-0.419337	C4_ave	Rhobtb2
Fam3c	1.41536	0.74299	0.0422058	-1.32709	-0.0492261	-0.82424	C1_ave	Fam3c
Sap30bp	0.28635	-0.94475	-0.244733	1.83271	-0.760331	-0.169241	C4_ave	Sap30bp
Nudt3	1.41467	0.945959	-0.586427	-0.637676	0.0265091	-1.16303	C1_ave	Nudt3
Gm17167	1.41146	0.675669	-0.584703	-0.284049	-1.44179	0.223414	C1_ave	Gm17167
Tapbp	-0.57419	-0.0948734	-0.337276	-0.460507	-0.543227	2.01007	C6_ave	Tapbp
Apba1	0.808851	-0.344532	0.452479	-1.37231	1.23655	-0.781043	C5_ave	Apba1
Ppm1e	-0.0879059	1.68571	-0.191839	-1.05708	0.509514	-0.858396	C2_ave	Ppm1e
Commd10	1.40986	-0.803497	-0.356647	0.664063	-1.28786	0.374081	C1_ave	Commd10
Lingo1	1.40547	0.918774	-0.582299	-0.636607	0.089695	-1.19504	C1_ave	Lingo1
Efnb2	1.40374	-0.752378	0.0413741	0.990602	-1.02005	-0.663284	C1_ave	Efnb2
Galt	1.40343	-1.15773	0.0970586	0.881604	-0.334833	-0.889536	C1_ave	Galt
Kcne2	-0.555965	-0.0622865	-0.477048	-0.426995	-0.487539	2.00983	C6_ave	Kcne2
Lzts1	0.277172	-0.039095	-0.622844	1.83254	-0.976376	-0.471394	C4_ave	Lzts1
Scai	0.865712	-0.368451	0.0712089	-1.34653	1.3875	-0.609442	C5_ave	Scai
Limk1	1.4011	-0.814556	0.556118	-0.76441	0.650004	-1.02826	C1_ave	Limk1
Dph6	1.39899	-1.03339	-1.12213	0.818725	0.116418	-0.17861	C1_ave	Dph6
Sestd1	0.575098	-0.504994	-0.296199	-1.13484	1.70823	-0.347288	C5_ave	Sestd1
Msra	0.722018	1.68433	-0.859306	-0.591023	-0.257769	-0.698252	C2_ave	Msra
Syt13	0.886381	0.135982	0.119602	-1.29747	1.19265	-1.03715	C5_ave	Syt13
Camk2a	0.63676	1.68216	-0.854977	-0.371618	-0.932939	-0.159389	C2_ave	Camk2a
Raly	0.133881	-1.0557	-0.706689	1.82817	-0.0449339	-0.154723	C4_ave	Raly
Sh3bgrl3	-0.25042	0.388481	-0.864036	1.8251	-0.778437	-0.320692	C4_ave	Sh3bgrl3
Cyp2s1	-0.351967	-0.635029	-0.086339	1.82467	-1.02901	0.277672	C4_ave	Cyp2s1
Zdhhc14	-0.272471	-0.11827	-0.992828	1.82346	0.2822	-0.722092	C4_ave	Zdhhc14
Smarcd3	-0.692141	-0.755486	0.100959	1.82191	0.266211	-0.741456	C4_ave	Smarcd3
Acy1	-0.567307	-0.444104	0.487357	1.8218	-0.445878	-0.851863	C4_ave	Acy1
Trpv4	-0.534824	-0.0663564	-0.471003	-0.540293	-0.39704	2.00952	C6_ave	Trpv4
Rpl31	-0.363166	-1.07516	0.125037	1.81985	-0.611299	0.104748	C4_ave	Rpl31
Sirt6	1.39868	-0.439817	0.75731	-0.133193	-0.0822363	-1.50074	C1_ave	Sirt6
Tmod1	0.494492	-0.430979	-0.405278	1.81799	-0.81156	-0.664662	C4_ave	Tmod1
B4galt5	0.299989	-0.0489417	-0.825209	-1.45568	1.16907	0.860767	C5_ave	B4galt5
Tshz2	0.897063	-1.09018	0.363526	-0.427401	1.28152	-1.02453	C5_ave	Tshz2
Kcnb1	1.39748	-0.0954907	-0.698998	0.868519	-0.138967	-1.33255	C1_ave	Kcnb1
Opcml	1.39627	0.870796	-0.447145	-0.366486	-0.055277	-1.39816	C1_ave	Opcml
Ptprt	1.39608	0.2574	0.355674	0.162479	-1.57254	-0.599095	C1_ave	Ptprt
Abhd17a	1.39387	-0.0299006	-0.389997	0.463019	0.191792	-1.62879	C1_ave	Abhd17a
Stard10	0.402632	-1.03002	-0.413388	1.81775	-0.390645	-0.386327	C4_ave	Stard10
Golm1	0.582773	1.67942	-0.675404	-0.820303	-0.839913	0.0734251	C2_ave	Golm1
Pdzd4	-0.00482491	-0.0112843	0.0165285	1.81625	-0.749172	-1.0675	C4_ave	Pdzd4
Rtn2	1.38772	-0.142178	0.377833	-0.0818985	0.155671	-1.69715	C1_ave	Rtn2
Mblac2	1.38248	-0.043897	0.643132	-0.178143	-0.189385	-1.61419	C1_ave	Mblac2
Aldh1a2	-0.495214	-0.0516104	-0.46289	-0.518488	-0.481151	2.00935	C6_ave	Aldh1a2
Pde8b	1.3821	0.517898	-0.110093	0.411697	-0.771843	-1.42976	C1_ave	Pde8b
Slitrk1	1.38179	0.778327	0.146224	-1.43292	-0.316696	-0.556726	C1_ave	Slitrk1
Nars	1.38174	-0.221429	0.11818	-0.203453	0.559879	-1.63492	C1_ave	Nars
Camkk1	0.569095	1.67597	-0.596013	-0.0927047	-0.395861	-1.16049	C2_ave	Camkk1
Olfm3	0.202991	-1.05806	0.282021	-1.34722	1.18489	0.735378	C5_ave	Olfm3
Zswim6	-1.20104	-0.435259	-0.255717	1.81181	-0.0515425	0.131752	C4_ave	Zswim6
Nexn	-0.704236	-0.741037	-0.735394	1.19721	1.35695	-0.373489	C5_ave	Nexn
Rasl10a	0.664416	1.67557	-0.864162	-0.502492	-0.859521	-0.113815	C2_ave	Rasl10a
Lmo7	-0.579221	0.0441053	-1.1385	1.80939	-0.271954	0.136178	C4_ave	Lmo7
Me3	0.17718	0.0294338	-0.188447	1.80447	-0.824325	-0.998307	C4_ave	Me3
Tpbg	1.38111	-0.882898	-0.254327	1.07964	-0.983378	-0.340143	C1_ave	Tpbg
Lhx1os	-1.06239	-0.129611	1.5271	0.617943	0.109345	-1.06239	C3_ave	Lhx1os
Sult2b1	1.38005	0.750526	-0.839739	0.11531	-0.0607761	-1.34537	C1_ave	Sult2b1
Usp29	-0.52356	-1.24799	1.52647	-0.476809	-0.057622	0.779505	C3_ave	Usp29
Gabbr2	0.0934836	0.49573	-0.249841	-1.18707	1.63105	-0.783355	C5_ave	Gabbr2
Dgkb	-0.176042	0.479243	-0.643527	1.80172	-0.805453	-0.655942	C4_ave	Dgkb
Ptpn3	-0.273793	-0.0106342	-0.488517	-0.904197	1.94814	-0.271001	C5_ave	Ptpn3
Tmem59l	0.488962	1.67521	0.165279	-1.00401	-0.519787	-0.805649	C2_ave	Tmem59l
S100a6	-0.607963	-0.311611	-0.279824	-0.19234	-0.617432	2.00917	C6_ave	S100a6
Dnajc6	0.0197898	0.417941	0.0810741	-1.77863	1.28613	-0.026305	C5_ave	Dnajc6
Sorl1	1.37875	0.910334	0.266224	-0.949257	-0.737155	-0.868895	C1_ave	Sorl1
Tnr	-0.107867	1.6748	-0.117099	-1.44368	-0.209777	0.203621	C2_ave	Tnr
Gamt	-1.13625	-0.57233	0.161797	1.79953	-0.332457	0.0797014	C4_ave	Gamt
Gm19935	-0.596298	-0.110955	-0.291002	-0.503345	-0.507508	2.00911	C6_ave	Gm19935
Camkv	-0.0316679	0.343928	-0.820699	1.79542	-0.364691	-0.922293	C4_ave	Camkv
Mia	-0.544829	-0.0934384	-0.320892	-0.591274	-0.457653	2.00809	C6_ave	Mia
Fabp3	1.07176	-0.137427	-0.345327	-1.17731	1.33196	-0.743657	C5_ave	Fabp3
Tmeff1	1.37863	0.675511	0.185142	-0.125579	-0.633085	-1.48062	C1_ave	Tmeff1
Snap25	1.37477	0.443553	-0.620328	-0.531264	0.672602	-1.33934	C1_ave	Snap25
Arel1	0.104079	0.212464	-0.516865	1.7953	-0.495987	-1.09899	C4_ave	Arel1
Arpp19	0.584923	-0.506076	-0.531964	1.79282	-0.609993	-0.729709	C4_ave	Arpp19
Stk32a	-0.81426	-0.791282	-0.211807	1.79106	-0.465264	0.491555	C4_ave	Stk32a
Rragd	0.290822	0.160963	-0.612305	1.78643	-0.840231	-0.785676	C4_ave	Rragd
Ablim1	1.37448	-0.0207091	-0.08291	-1.72703	0.136325	0.319838	C1_ave	Ablim1
Trim37	1.3724	-0.0226821	-0.702564	-0.311771	0.943384	-1.27876	C1_ave	Trim37
Pgd	0.732195	0.256545	-0.490339	-1.80614	0.796029	0.511709	C5_ave	Pgd
Sstr3	0.720912	1.67094	-0.185156	-0.659031	-0.668929	-0.878736	C2_ave	Sstr3
Kl	-0.545039	-0.0556783	-0.473825	-0.403984	-0.529417	2.00794	C6_ave	Kl
Cnr1	-0.184303	0.322485	-0.230955	1.78579	-1.15189	-0.541125	C4_ave	Cnr1
Syt6	-0.212909	-0.943301	-0.280875	1.78285	-0.784289	0.438526	C4_ave	Syt6
Ostm1	-0.0425702	1.67084	0.193799	-0.457229	0.0346762	-1.39952	C2_ave	Ostm1
Ngb	-0.83704	-0.844093	1.52614	-0.10068	-0.651571	0.907247	C3_ave	Ngb
Dnlz	-0.903727	0.274292	-0.158233	1.77499	-0.965368	-0.0219544	C4_ave	Dnlz
Stk32c	0.257372	-0.920121	-0.565596	1.77302	0.215147	-0.759827	C4_ave	Stk32c
Pgam5	0.362762	-0.0212701	0.519484	-1.77622	1.17327	-0.258028	C5_ave	Pgam5
Mir9-3hg	1.37211	0.548196	0.248642	-1.06525	-1.26289	0.159193	C1_ave	Mir9-3hg
Tcf4	0.654392	1.67015	-0.45154	-0.643091	-1.06695	-0.162959	C2_ave	Tcf4
Cops2	1.36749	0.168877	0.353999	-0.267764	0.0797645	-1.70237	C1_ave	Cops2
Gm11549	1.36676	1.19898	-0.820464	-0.552479	-0.644477	-0.548324	C1_ave	Gm11549
Ccdc88c	-0.411048	-0.459221	-0.496693	1.77289	-0.960565	0.554632	C4_ave	Ccdc88c
Stoml3	-0.532221	-0.0457395	-0.447731	-0.458041	-0.523767	2.0075	C6_ave	Stoml3
Necab2	-1.2562	-0.356033	-0.383517	1.76505	0.170552	0.0601461	C4_ave	Necab2
Scn1b	1.36574	0.790926	-0.67287	-0.534648	0.337869	-1.28702	C1_ave	Scn1b
Nuak1	1.36171	0.586112	-0.625496	-0.959545	-1.02532	0.662544	C1_ave	Nuak1
Enpp2	-0.569851	-0.0514095	-0.437641	-0.45005	-0.498537	2.00749	C6_ave	Enpp2
Medag	-0.215384	-0.311045	-0.254429	-0.843373	1.98723	-0.362997	C5_ave	Medag
Rem2	-0.756031	0.470004	-0.718991	1.76172	-0.766036	0.0093314	C4_ave	Rem2
Mtcl1	0.567397	-0.592511	-0.331899	1.76097	-0.957214	-0.446739	C4_ave	Mtcl1
Zfp524	-0.49229	-0.511478	-0.745553	1.75836	-0.655796	0.646758	C4_ave	Zfp524
Kcnab1	-0.662449	0.175089	-0.794089	1.74915	0.370732	-0.83843	C4_ave	Kcnab1
Foxo1	-0.697844	-0.746323	-0.410723	1.74855	-0.548593	0.654934	C4_ave	Foxo1
Tmem198	1.35815	0.393639	-0.733325	0.847287	-0.886612	-0.979144	C1_ave	Tmem198
Grk2	1.35702	0.565754	0.0433147	-1.53107	0.228437	-0.663451	C1_ave	Grk2
Crh	1.35395	-0.429881	0.10885	-1.10614	-0.897182	0.970411	C1_ave	Crh
Rftn1	-0.993032	-0.388806	1.52054	-0.596536	-0.50933	0.967167	C3_ave	Rftn1
Engase	-0.0533388	1.66881	-0.399697	-1.42181	0.0333645	0.172674	C2_ave	Engase
Klc2	1.35348	0.355025	-0.442273	-0.812775	0.793813	-1.24727	C1_ave	Klc2
Pik3r1	1.35331	-1.35268	0.282044	-0.811996	-0.214836	0.744163	C1_ave	Pik3r1
Lrrc8b	1.34834	0.665253	-1.36557	0.271904	-0.894468	-0.0254609	C1_ave	Lrrc8b
Pkp2	-0.879155	1.66822	-0.521012	-0.559867	0.784913	-0.493096	C2_ave	Pkp2
Pbx3	-1.03724	-0.570147	0.503594	1.74391	-0.542931	-0.0971886	C4_ave	Pbx3
Col16a1	-0.400616	-1.45866	1.51912	-0.22243	0.594641	-0.0320587	C3_ave	Col16a1
Inha	0.353854	-1.19447	0.0326498	1.73338	-0.378583	-0.546827	C4_ave	Inha
Hfe	-0.659269	-0.180669	-0.320544	-0.571805	-0.274604	2.00689	C6_ave	Hfe
Kcnc4	1.3466	-0.230137	1.08796	-1.1899	-0.408321	-0.6062	C1_ave	Kcnc4
Pde2a	0.175473	0.247566	-0.487004	1.73264	-1.20614	-0.462534	C4_ave	Pde2a
Hspb1	-0.561286	-0.422041	-0.340281	-0.596986	-0.0862011	2.00679	C6_ave	Hspb1
Cldn2	-0.45503	-0.0391087	-0.536924	-0.464725	-0.51077	2.00656	C6_ave	Cldn2
Brinp1	0.517767	1.66616	-0.95657	-0.219024	-0.0119998	-0.996335	C2_ave	Brinp1
Abhd8	1.34504	-0.766708	-0.116741	-0.0940139	0.937149	-1.30473	C1_ave	Abhd8
Klhdc3	1.34434	-0.206313	-0.15484	-0.698081	0.997237	-1.28234	C1_ave	Klhdc3
Psmb10	1.34371	0.257428	-0.257252	-1.67665	-0.146229	0.478995	C1_ave	Psmb10
Ppp5c	0.457558	0.343254	-0.027298	-1.61974	1.34248	-0.496253	C5_ave	Ppp5c
Tmem132e	-0.0630961	-0.791521	1.51622	0.268921	0.41943	-1.34995	C3_ave	Tmem132e
Plxnb2	-0.487519	-0.28372	-0.110501	-0.647578	-0.476481	2.0058	C6_ave	Plxnb2
Ap1s1	0.536301	-0.127902	-0.726312	1.73178	-0.415431	-0.998431	C4_ave	Ap1s1
Phactr1	0.504009	-0.0330212	-0.484689	1.72754	-1.02563	-0.68821	C4_ave	Phactr1
Kcnj4	0.344602	0.256563	-0.664188	1.72726	-0.886832	-0.777409	C4_ave	Kcnj4
Col18a1	-0.683168	-0.323678	-0.33087	-0.52464	-0.14344	2.0058	C6_ave	Col18a1
Gsn	-0.689716	-0.557764	-0.266789	-0.230757	-0.260229	2.00525	C6_ave	Gsn
Rapgefl1	0.455952	1.66402	0.0329763	-0.796358	-0.194698	-1.16189	C2_ave	Rapgefl1
Tomm70a	0.00609159	0.0371822	-0.455691	1.72701	0.0298248	-1.34442	C4_ave	Tomm70a
Mn1	0.482433	-0.178098	-0.175184	1.72478	-1.00265	-0.851283	C4_ave	Mn1
Cux2	1.34265	-1.01601	0.202769	-0.653726	0.981074	-0.856757	C1_ave	Cux2
Rcn2	-0.2681	-1.48868	1.50611	-0.447262	0.347776	0.350151	C3_ave	Rcn2
Arxes2	-0.15996	-0.14274	1.49456	-0.974255	0.825931	-1.04354	C3_ave	Arxes2
Carhsp1	-0.90022	-1.03568	0.0191707	1.7111	-0.186679	0.392305	C4_ave	Carhsp1
Relt	0.295418	0.0867856	-0.424046	-1.16423	1.75252	-0.546445	C5_ave	Relt
Tafa2	1.34229	0.679389	-0.685233	-1.16156	0.584349	-0.759243	C1_ave	Tafa2
Hemk1	-0.402388	-0.128637	-0.525453	-0.280535	-0.668082	2.00509	C6_ave	Hemk1
Syt17	0.349085	0.02687	0.249435	-1.37428	1.52469	-0.775798	C5_ave	Syt17
Ccdc91	1.3416	0.313091	0.282996	-1.53083	0.342366	-0.749231	C1_ave	Ccdc91
Adam11	1.34011	-0.018448	-0.00500555	-1.31894	0.85675	-0.854468	C1_ave	Adam11
Pltp	-0.656831	-0.190694	-0.237442	-0.329518	-0.590229	2.00471	C6_ave	Pltp
Atg16l1	1.338	0.602803	-0.293775	0.408306	-0.537175	-1.51816	C1_ave	Atg16l1
Adgra1	0.0802786	-0.490289	0.197886	-0.739455	1.83859	-0.887014	C5_ave	Adgra1
Tollip	0.114846	0.51141	0.238404	-1.3347	1.41327	-0.943226	C5_ave	Tollip
Neu2	1.33757	-0.324635	-0.136195	1.07616	-0.871641	-1.08125	C1_ave	Neu2
Sncb	1.33663	-0.404117	0.231865	-0.905281	0.905639	-1.16474	C1_ave	Sncb
Cnot2	1.33544	-0.16704	0.54822	0.359315	-0.4883	-1.58764	C1_ave	Cnot2
Id3	-0.654978	-0.104895	-0.386746	-0.318796	-0.539117	2.00453	C6_ave	Id3
Sorcs3	1.33512	0.776141	-0.074556	-0.276827	-0.178408	-1.58147	C1_ave	Sorcs3
Spock3	-0.906463	-0.377687	-0.204633	1.0661	1.38775	-0.965074	C5_ave	Spock3
Ap1g2	0.269018	1.66073	0.32106	-0.463376	-1.25033	-0.537108	C2_ave	Ap1g2
Npy5r	0.492537	1.65891	-0.6747	0.217083	-0.661806	-1.03203	C2_ave	Npy5r
Dgkz	0.766202	1.65538	-0.638451	-0.739591	-0.227199	-0.816341	C2_ave	Dgkz
Axl	-0.771465	-0.373136	-0.280491	-0.256869	-0.322303	2.00426	C6_ave	Axl
Ppp1r7	-0.189822	0.105995	-0.0778422	1.70656	-0.123995	-1.4209	C4_ave	Ppp1r7
Gpr155	-0.275148	1.65398	-0.420593	0.518436	-0.167075	-1.3096	C2_ave	Gpr155
Abca4	-0.552671	-0.140777	-0.204599	-0.603705	-0.502276	2.00403	C6_ave	Abca4
Plppr1	-0.599436	-0.814893	-0.283688	1.7058	-0.70616	0.698375	C4_ave	Plppr1
Chst15	0.246477	0.126269	-0.717558	1.70541	-1.2162	-0.144396	C4_ave	Chst15
Speg	0.0450854	0.434603	-0.868243	1.70433	-1.03529	-0.280483	C4_ave	Speg
Zfp36l1	-0.352251	-0.283877	-0.168787	-0.727381	-0.471551	2.00385	C6_ave	Zfp36l1
Tbata	0.597151	1.65356	-0.493231	-0.542217	-1.17041	-0.0448485	C2_ave	Tbata
C1ql2	-0.698503	1.65276	-0.203159	-0.956839	0.736306	-0.53057	C2_ave	C1ql2
Ank	1.33373	0.333917	0.210831	0.0666176	-0.208004	-1.7371	C1_ave	Ank
Arhgef2	0.282486	0.332636	-0.55321	1.69785	-0.689598	-1.07017	C4_ave	Arhgef2
Islr	-0.449455	-0.0983733	-0.274412	-0.636104	-0.544601	2.00295	C6_ave	Islr
Ntrk1	-0.872374	-0.872374	0.537501	1.69431	-0.559551	0.0724924	C4_ave	Ntrk1
Rhou	0.590706	-0.153994	0.262966	-1.30276	1.45894	-0.855867	C5_ave	Rhou
Pcp4l1	-0.722689	-1.07906	-0.489352	1.69216	0.174763	0.424184	C4_ave	Pcp4l1
Kcnt1	0.354561	-0.773413	0.206785	1.69182	-0.368228	-1.11153	C4_ave	Kcnt1
Rrbp1	-0.493449	-0.700334	-0.41106	-0.258175	-0.139705	2.00272	C6_ave	Rrbp1
Ttl	1.33372	0.196399	-0.798693	1.00282	-0.734422	-0.999832	C1_ave	Ttl
Nectin1	0.61202	-0.270545	0.871069	-1.52727	0.997419	-0.68269	C5_ave	Nectin1
Ccdc153	-0.570897	-0.129655	-0.196471	-0.571502	-0.533367	2.00189	C6_ave	Ccdc153
Vipr1	1.33341	-0.043539	-0.654521	1.09426	-0.642861	-1.08675	C1_ave	Vipr1
Dclk1	1.33082	0.624307	-0.51312	0.590279	-0.731219	-1.30106	C1_ave	Dclk1
Trank1	0.170937	0.499186	-0.708438	1.6889	-0.875768	-0.77482	C4_ave	Trank1
Cib2	0.288578	-0.157583	0.747727	-1.03958	1.35305	-1.1922	C5_ave	Cib2
Fam98c	1.32939	0.914444	-0.73257	-0.0985888	-1.35915	-0.0535273	C1_ave	Fam98c
Slc17a7	0.828363	1.65192	-0.651279	-0.771392	-0.471915	-0.585702	C2_ave	Slc17a7
Dbi	-0.604321	-0.533516	-0.0389415	-0.431199	-0.393908	2.00189	C6_ave	Dbi
Dmkn	-0.820464	-0.338228	-0.522622	1.68525	-0.743326	0.739386	C4_ave	Dmkn
Dnajc5	1.32857	-0.0555373	0.16354	-0.161922	0.450441	-1.72509	C1_ave	Dnajc5
Hbb-bs	-0.519432	-0.717676	-0.177627	-0.248947	-0.338134	2.00182	C6_ave	Hbb-bs
Cacnb3	1.32832	0.621677	-0.601889	0.668278	-0.947667	-1.06872	C1_ave	Cacnb3
Kcna4	-0.280087	-0.546321	-1.07045	1.68101	0.668333	-0.452493	C4_ave	Kcna4
Grm2	0.00399453	-0.615682	-0.767375	-0.986424	1.54417	0.821316	C5_ave	Grm2
Asic1	0.10675	-0.410219	0.408247	1.67008	-0.507016	-1.26784	C4_ave	Asic1
Baiap2	0.184887	0.424176	-0.570781	1.66993	-1.18003	-0.528175	C4_ave	Baiap2
Msrb2	0.711808	1.65184	-0.4102	-0.411975	-0.425287	-1.11619	C2_ave	Msrb2
Vim	-0.656263	-0.56418	-0.108804	-0.281429	-0.391083	2.00176	C6_ave	Vim
Cdh22	1.32779	-1.10998	0.698283	0.591613	-0.877801	-0.629905	C1_ave	Cdh22
Gpr158	-0.23475	-0.225352	-0.242534	1.6668	0.410171	-1.37434	C4_ave	Gpr158
Nmt1	-0.203404	1.65085	-0.112936	0.495018	-0.526217	-1.30331	C2_ave	Nmt1
Lmtk3	0.176364	0.010498	-0.258159	1.66669	-0.145149	-1.45024	C4_ave	Lmtk3
Acacb	-0.613032	-0.325343	-0.0651524	-0.579006	-0.418411	2.00095	C6_ave	Acacb
Gng3	1.32439	0.369789	-0.025756	-0.768314	0.577856	-1.47796	C1_ave	Gng3
Csnk1a1	-0.188419	1.64945	-1.29149	-0.382166	-0.344916	0.557544	C2_ave	Csnk1a1
Gabra3	0.828352	-0.809935	0.812092	-0.718182	1.05655	-1.16887	C5_ave	Gabra3
Nr2f2	-0.994171	-0.67087	1.49046	-0.71231	-0.0252789	0.912166	C3_ave	Nr2f2
Armcx2	0.296406	-0.158	-0.119502	-1.46945	1.63675	-0.186204	C5_ave	Armcx2
Prps1	0.877583	0.0487438	0.509063	-1.31519	0.996162	-1.11636	C5_ave	Prps1
Hagh	1.3216	-0.40894	0.0944426	-1.62476	0.659993	-0.0423423	C1_ave	Hagh
Apex1	-0.403844	-0.141582	-0.445569	-0.275683	-0.734158	2.00084	C6_ave	Apex1
Prxl2a	-0.43425	-0.371498	-0.0848495	-0.712628	-0.396972	2.0002	C6_ave	Prxl2a
Lypd6b	1.32121	0.279165	0.457951	-0.394565	0.0128111	-1.67657	C1_ave	Lypd6b
Sgpp2	-0.341821	-0.395368	-0.315393	0.330733	1.81994	-1.09809	C5_ave	Sgpp2
Mrpl21	1.32105	0.13255	0.550223	-0.655794	0.219252	-1.56728	C1_ave	Mrpl21
D130058E05Rik	-0.674772	-0.447017	0.799497	-0.674772	1.67183	-0.674772	C5_ave	D130058E05Rik
Gbx2	-0.495964	-0.817735	-0.609155	-0.44641	1.77973	0.589539	C5_ave	Gbx2
Aldh2	-0.554259	-0.1909	-0.16814	-0.401218	-0.684965	1.99948	C6_ave	Aldh2
Gnaq	0.444415	1.64866	0.0851239	-0.316909	-0.580973	-1.28032	C2_ave	Gnaq
Cpt1a	-0.6771	-0.224881	-0.154381	-0.584598	-0.358291	1.99925	C6_ave	Cpt1a
Ptpn4	-0.252722	-0.455432	-0.232808	-0.425395	2.01736	-0.651004	C5_ave	Ptpn4
Tmem163	-0.380732	-0.247613	0.322222	-0.507844	1.83889	-1.02493	C5_ave	Tmem163
Lhx9	-0.895067	0.767126	-0.794277	-0.646359	1.60022	-0.0316458	C5_ave	Lhx9
Rgs16	-0.545515	-0.53611	-0.213312	-0.472349	2.02047	-0.25318	C5_ave	Rgs16
Cttn	0.676614	1.64853	-0.594963	-1.08402	-0.53126	-0.1149	C2_ave	Cttn
Rcsd1	-1.00369	0.0930286	-0.7058	-0.314691	1.83796	0.0931984	C5_ave	Rcsd1
Creg1	-0.690705	-0.879367	0.745457	-0.796258	1.59983	0.0210414	C5_ave	Creg1
Dusp27	-0.281832	-0.6969	-0.159909	-0.140307	1.97585	-0.6969	C5_ave	Dusp27
Ildr2	-0.240821	-0.365484	0.0894197	-0.688607	1.94432	-0.738829	C5_ave	Ildr2
Kcnj10	-0.795179	-0.594448	0.372955	-0.933928	1.71712	0.233484	C5_ave	Kcnj10
Prox1	-0.84096	0.121378	-0.124355	-0.544246	1.91942	-0.531238	C5_ave	Prox1
Vash2	-0.586376	-0.535468	-0.615395	-0.383788	1.95328	0.16775	C5_ave	Vash2
Fbxo9	1.32091	0.126424	-0.489385	-0.270415	0.816031	-1.50356	C1_ave	Fbxo9
Kcnmb4	1.32086	0.177009	0.102038	-0.604922	0.58709	-1.58208	C1_ave	Kcnmb4
Plekhg1	-0.688942	-0.250766	-0.0201179	-0.305938	1.96843	-0.702669	C5_ave	Plekhg1
Cnksr3	-0.481336	-0.873206	-0.739204	-0.14054	1.80403	0.430253	C5_ave	Cnksr3
Samd5	-0.747689	-0.234054	-0.342594	0.671	1.66927	-1.01593	C5_ave	Samd5
Grm1	-0.469	-0.324713	-0.157534	-0.308412	2.0012	-0.741537	C5_ave	Grm1
Tgfbi	-0.669089	-0.105511	-0.247768	-0.544271	-0.432492	1.99913	C6_ave	Tgfbi
Chpf	-0.252252	1.64812	-0.467732	-0.238993	-1.26835	0.579199	C2_ave	Chpf
Kirrel3	-0.316845	-0.667697	0.103285	1.66664	0.431033	-1.21641	C4_ave	Kirrel3
Tpd52l1	-0.701646	-0.326882	1.03912	-0.67247	1.48198	-0.820108	C5_ave	Tpd52l1
Car14	-0.690636	-0.568363	-0.128372	-0.320156	-0.291483	1.99901	C6_ave	Car14
Cryzl2	-0.509271	-0.39804	-0.19698	-0.719295	-0.175241	1.99883	C6_ave	Cryzl2
Adra2b	-0.876644	-0.170707	-0.563126	1.66644	0.715873	-0.77184	C4_ave	Adra2b
Galk1	-0.194511	-0.320174	-0.267422	-0.7743	-0.441918	1.99833	C6_ave	Galk1
Adarb1	-0.285053	-0.465821	-0.307906	-0.58218	2.02912	-0.388164	C5_ave	Adarb1
Alcam	-0.148349	-0.587172	0.282848	1.66447	-1.32996	0.118164	C4_ave	Alcam
Hrk	0.434474	0.245387	-0.559803	1.66122	-1.10452	-0.676757	C4_ave	Hrk
Zswim8	-0.0223109	1.64685	0.271247	-1.31342	0.108289	-0.69066	C2_ave	Zswim8
Crip2	0.281521	-0.66838	-0.505753	1.6601	-1.14787	0.380389	C4_ave	Crip2
Ppm1h	1.32022	0.472396	-0.547399	-0.854427	0.786398	-1.17718	C1_ave	Ppm1h
Enc1	0.796292	1.64412	-0.75513	-0.271801	-0.607411	-0.806069	C2_ave	Enc1
Chst11	-1.32134	0.712134	-1.01349	-0.0176027	1.25267	0.387626	C5_ave	Chst11
Cntfr	0.0685456	-0.954886	1.48759	-0.963596	0.843148	-0.480797	C3_ave	Cntfr
1810010H24Rik	-0.586727	-0.204163	-0.150788	-0.377888	-0.677734	1.9973	C6_ave	1810010H24Rik
Kitl	-0.570539	-0.777567	-0.468136	-0.622473	1.71412	0.724593	C5_ave	Kitl
Ppp2r5d	-0.811889	-0.502036	-0.268138	1.64642	0.775322	-0.839681	C4_ave	Ppp2r5d
Dpysl4	1.31918	-0.371928	0.271878	0.736009	-1.52278	-0.432358	C1_ave	Dpysl4
Adcy2	1.3189	1.0392	0.0358023	-0.494715	-0.693585	-1.2056	C1_ave	Adcy2
Gdf11	-1.08016	-0.0321903	0.113254	-0.982615	1.65804	0.323662	C5_ave	Gdf11
Smtn	-0.560968	-1.13272	-0.0161903	-0.656314	1.47619	0.890009	C5_ave	Smtn
Ramp3	-0.321059	-0.545229	-0.225281	-0.432523	2.02703	-0.502942	C5_ave	Ramp3
Tmem38a	0.477295	1.6418	-1.25464	0.0586487	-0.270392	-0.652712	C2_ave	Tmem38a
Adap1	1.31862	-0.0702538	-0.575094	0.216013	0.669699	-1.55898	C1_ave	Adap1
Atp6ap1l	1.31804	-0.507493	-0.816659	1.22231	-0.37932	-0.836878	C1_ave	Atp6ap1l
Rasd1	-0.755521	0.66158	-0.147282	-0.792157	1.70167	-0.66829	C5_ave	Rasd1
Kcnj12	-0.719828	-0.799333	0.347811	0.550873	1.58027	-0.959797	C5_ave	Kcnj12
Arl4d	1.31719	-0.517988	-0.861077	1.24244	-0.504549	-0.676022	C1_ave	Arl4d
Rras2	1.31553	0.99349	-1.17606	0.0559935	-0.902136	-0.286814	C1_ave	Rras2
Gpx8	-0.555458	-0.0213702	-0.342083	-0.491656	-0.5865	1.99707	C6_ave	Gpx8
Wscd1	-1.23087	1.63986	0.476404	0.153925	-0.469229	-0.570085	C2_ave	Wscd1
Elk1	0.447721	1.63909	-0.674426	0.267458	-0.543588	-1.13625	C2_ave	Elk1
Rflnb	-0.353706	-0.426998	-0.223237	-0.793663	1.99359	-0.19599	C5_ave	Rflnb
Dhrs13	-0.904764	-0.949275	0.260655	0.79652	1.46154	-0.664676	C5_ave	Dhrs13
Dbp	-0.320215	-1.09284	-0.880086	1.64125	0.431843	0.220056	C4_ave	Dbp
Epn3	-0.747416	-0.583767	-0.28625	-0.906564	1.33786	1.18613	C5_ave	Epn3
Xylt2	-0.4786	-0.999682	-0.387423	-0.391104	1.80735	0.449462	C5_ave	Xylt2
Ryr3	-0.715188	0.367597	-0.361671	1.64091	0.274443	-1.20609	C4_ave	Ryr3
Ylpm1	1.31357	0.0583952	-0.530869	0.569169	0.208906	-1.61917	C1_ave	Ylpm1
Gjc1	-0.28338	-1.23303	-0.0202886	0.204314	1.7774	-0.445013	C5_ave	Gjc1
Wnt9b	-0.340463	0.161273	-0.508373	-0.631243	1.95005	-0.631243	C5_ave	Wnt9b
Nbea	0.0456989	1.6385	-0.101773	0.384337	-0.650914	-1.31585	C2_ave	Nbea
Pitpnc1	-0.237406	-0.679851	-0.107831	0.429893	1.73075	-1.13556	C5_ave	Pitpnc1
Rab37	-0.481018	-0.511175	0.0255743	-0.417933	1.99103	-0.606475	C5_ave	Rab37
Fads6	-0.706601	-0.606251	-0.308911	-0.908026	1.3465	1.18329	C5_ave	Fads6
Rd3	-0.572085	-0.1486	-0.184865	-0.67698	-0.414132	1.99666	C6_ave	Rd3
Mgat5b	-0.700507	-0.867715	-0.68518	1.00016	1.49301	-0.239769	C5_ave	Mgat5b
Evc2	0.33908	1.63519	0.357164	-0.86308	-1.09519	-0.37317	C2_ave	Evc2
Sv2c	-0.0150068	-0.965725	-0.261085	1.64019	-0.983216	0.58484	C4_ave	Sv2c
Pde4a	1.31254	0.593317	-0.200735	-0.0094372	0.00279476	-1.69848	C1_ave	Pde4a
Abhd12b	-0.29443	-0.416963	-0.280434	-0.477034	2.02951	-0.560652	C5_ave	Abhd12b
Prkch	-0.755982	-0.665323	-0.139643	0.946118	1.50787	-0.893042	C5_ave	Prkch
Klf10	1.3088	1.25619	-0.780907	-0.609614	-0.724866	-0.449607	C1_ave	Klf10
Kif5a	1.30875	-0.689231	1.01889	-0.0443962	-0.296203	-1.29781	C1_ave	Kif5a
Plekhd1	-0.207297	-0.417629	-0.07175	-0.453236	1.97333	-0.823417	C5_ave	Plekhd1
Zfp275	0.216094	-0.828607	1.48753	-1.37191	0.40396	0.092936	C3_ave	Zfp275
Fcho1	0.714365	-0.487469	-0.490839	1.64014	-0.255607	-1.12059	C4_ave	Fcho1
Timm13	0.481824	0.237855	-0.74428	1.63737	-0.509885	-1.10288	C4_ave	Timm13
Sema3b	-0.598641	-0.231376	-0.0766713	-0.573575	-0.516379	1.99664	C6_ave	Sema3b
Kcng2	-0.627097	1.63442	-0.301474	-0.682072	-0.84226	0.818483	C2_ave	Kcng2
Clmn	-0.864179	-0.165164	-0.388966	-0.641304	1.90797	0.151642	C5_ave	Clmn
Tunar	-0.915215	-0.357144	0.0613045	-0.80305	1.83103	0.183075	C5_ave	Tunar
Eml1	-0.313801	-0.945712	-0.813284	-0.0176008	1.80695	0.283446	C5_ave	Eml1
Adarb2	-0.67009	-0.609467	-0.0536844	-0.761826	1.88468	0.210392	C5_ave	Adarb2
Ero1lb	-0.509066	-0.126106	-0.465172	-0.900454	1.92131	0.0794889	C5_ave	Ero1lb
Elmo1	-0.551797	-0.875031	-0.136039	0.09543	1.92232	-0.454881	C5_ave	Elmo1
Tubb2a	-0.321876	0.62259	0.2094	-1.18453	1.52767	-0.853249	C5_ave	Tubb2a
Rreb1	-0.870139	-0.690094	-0.141862	-0.70608	1.6214	0.786774	C5_ave	Rreb1
Fgd3	-0.50581	-0.235035	-0.137979	-0.537637	2.00778	-0.591316	C5_ave	Fgd3
Epb41	-0.020008	-0.612166	0.448762	1.63275	-0.12999	-1.31935	C4_ave	Epb41
Dcdc2b	1.30634	-0.341561	-0.511994	1.22659	-0.843406	-0.835963	C1_ave	Dcdc2b
Gpd2	-0.0526387	1.63255	0.497081	-0.876569	-0.0543112	-1.14612	C2_ave	Gpd2
Ppp2r5c	0.50975	1.63243	-0.258499	-0.820103	0.0888284	-1.15241	C2_ave	Ppp2r5c
Lrch3	1.30577	-0.732483	0.00245553	-1.19144	-0.450225	1.06592	C1_ave	Lrch3
Smim22	-0.500203	0.00987553	-0.563742	-0.446174	-0.496365	1.99661	C6_ave	Smim22
F2r	-1.08459	-0.353971	-0.171502	0.00719872	1.89329	-0.290425	C5_ave	F2r
Rab3c	-0.261099	-0.0939456	0.0965622	-0.703428	1.88741	-0.925499	C5_ave	Rab3c
Bok	-0.465078	1.63033	-0.671283	-0.953259	0.804509	-0.345216	C2_ave	Bok
Adam22	1.3014	-0.0300301	-0.0339128	-0.249441	0.679448	-1.66746	C1_ave	Adam22
Flnb	-1.46354	-0.0806792	-0.82132	0.364399	1.14531	0.85583	C5_ave	Flnb
Zfp804a	-0.549394	1.63004	-0.42484	-1.06141	0.773674	-0.368077	C2_ave	Zfp804a
Pip4k2c	1.29807	0.944949	0.253469	-0.863486	-1.18991	-0.44309	C1_ave	Pip4k2c
Lbp	-0.57087	-0.000788717	-0.390944	-0.494372	-0.539479	1.99645	C6_ave	Lbp
Camk1d	0.359898	1.62821	-1.00302	-0.0252071	0.133262	-1.09314	C2_ave	Camk1d
Cyp7b1	-0.869407	1.62787	-0.461759	-0.0202917	-0.957454	0.681042	C2_ave	Cyp7b1
Itgb1bp1	-0.690991	-1.05067	-0.124717	1.62997	0.717503	-0.481094	C4_ave	Itgb1bp1
Lrch1	-0.34517	-0.301646	0.246131	-0.293604	1.83073	-1.13644	C5_ave	Lrch1
Plxnd1	0.847841	-0.716963	-0.49664	1.62886	-0.818105	-0.444989	C4_ave	Plxnd1
Slitrk6	-0.581742	-0.207326	-0.366221	-0.296081	2.01866	-0.567291	C5_ave	Slitrk6
Retreg1	-0.737865	-0.372249	0.224814	-0.82818	1.88449	-0.171015	C5_ave	Retreg1
Sntb1	-0.654059	0.382064	-0.554076	-0.30462	1.86673	-0.736039	C5_ave	Sntb1
Ndrg1	-0.565448	-1.28047	0.461497	-0.629892	1.45559	0.558724	C5_ave	Ndrg1
Nrbp2	-0.592337	-0.933658	0.00602988	-0.90695	1.28369	1.14322	C5_ave	Nrbp2
Rprml	0.284302	1.62017	-0.604667	0.513502	-1.00882	-0.80449	C2_ave	Rprml
Dlg2	0.324875	0.1489	0.00435283	1.62682	-0.980552	-1.12439	C4_ave	Dlg2
Dand5	-0.217355	0.514062	-0.320971	1.62384	-0.221308	-1.37827	C4_ave	Dand5
Myo16	1.29795	-0.413674	0.186531	0.35284	-1.70468	0.281037	C1_ave	Myo16
Shisal1	-0.429479	-0.594157	0.0177608	-0.594649	1.98933	-0.388806	C5_ave	Shisal1
H2-K1	-0.32495	-0.647868	-0.0753252	-0.604132	-0.344122	1.9964	C6_ave	H2-K1
Endou	-0.26747	-0.423653	-0.297372	-0.520486	2.02947	-0.520486	C5_ave	Endou
Emb	-0.479139	-0.268555	-0.229555	-0.775024	-0.244068	1.99634	C6_ave	Emb
Tnnc1	1.29784	0.220886	-0.814091	-1.5086	0.351803	0.452163	C1_ave	Tnnc1
Eef1a2	1.29637	-0.321516	-0.396924	0.271159	0.720996	-1.57008	C1_ave	Eef1a2
Mrm1	1.29527	-0.0866439	-0.758378	-0.398258	1.10971	-1.1617	C1_ave	Mrm1
Phyhip	0.351213	0.461831	-0.55334	1.61306	-0.908376	-0.964393	C4_ave	Phyhip
P4ha1	-0.3524	0.740014	-1.12242	1.61136	-0.647696	-0.228851	C4_ave	P4ha1
Ppp2r2b	1.29228	0.657184	-0.268236	-0.588549	0.423924	-1.5166	C1_ave	Ppp2r2b
Mef2d	0.596996	1.61721	-0.222932	-0.12894	-0.593728	-1.26861	C2_ave	Mef2d
Ociad2	0.337809	1.61297	-0.867466	-0.441062	0.430845	-1.0731	C2_ave	Ociad2
Tmem41a	-0.116182	-0.470354	-0.33615	0.244266	1.81611	-1.13769	C5_ave	Tmem41a
Igfbp2	-0.530773	0.0288412	-0.475556	-0.537779	-0.4781	1.99337	C6_ave	Igfbp2
Exosc4	-0.484922	0.300317	-0.0465358	1.61036	-1.44064	0.0614179	C4_ave	Exosc4
C2cd2	-1.25398	-0.653603	-0.628234	0.603801	1.39886	0.533156	C5_ave	C2cd2
Cadm2	0.216277	1.61036	-0.434743	0.0220223	0.0581799	-1.4721	C2_ave	Cadm2
Flywch2	-1.22558	0.202574	0.759222	-1.17386	1.20315	0.234498	C5_ave	Flywch2
Snca	0.167353	1.61016	-0.559652	0.367326	-0.211732	-1.37346	C2_ave	Snca
Camk1g	1.28829	0.20265	0.102553	0.445597	-0.308481	-1.73061	C1_ave	Camk1g
Phf1	-1.18719	-1.19638	0.794679	0.169453	1.20552	0.213915	C5_ave	Phf1
Prkcg	0.0738429	1.60635	-0.938285	-0.224803	0.562898	-1.08001	C2_ave	Prkcg
Cfap65	-0.718597	-0.18521	-0.137354	-0.530779	-0.420932	1.99287	C6_ave	Cfap65
Pla2g7	-0.377203	-0.495424	0.969379	-1.0789	1.49761	-0.515463	C5_ave	Pla2g7
Slc29a1	-0.849269	-1.37287	-0.233239	0.788549	1.23875	0.428077	C5_ave	Slc29a1
Mien1	-0.618282	-0.491595	-0.235856	1.60571	-1.0542	0.79422	C4_ave	Mien1
Nrtn	-0.54005	-0.477335	-0.234611	-0.197092	2.01619	-0.567099	C5_ave	Nrtn
Rdh14	-0.408478	1.60464	-0.171934	-0.176434	0.534796	-1.38259	C2_ave	Rdh14
Rasgrp3	-1.29743	-0.798344	0.202365	0.597667	1.4969	-0.201163	C5_ave	Rasgrp3
Crtac1	0.86151	1.60283	-0.277599	-0.625186	-0.752507	-0.809046	C2_ave	Crtac1
Fez2	-0.720306	-0.481233	0.307034	-0.0558221	1.83543	-0.885099	C5_ave	Fez2
Hexa	-0.681023	-0.0939805	-0.424355	-0.218945	-0.57412	1.99242	C6_ave	Hexa
Sema6a	-1.05465	-0.960647	0.772171	-0.532964	1.39169	0.384407	C5_ave	Sema6a
Ablim3	-0.644121	0.612398	-0.0256548	-0.380243	1.62755	-1.18993	C5_ave	Ablim3
Ly6e	0.726912	1.60279	-0.563311	-1.17996	-0.395916	-0.190513	C2_ave	Ly6e
Gabrb3	0.560936	1.60192	-0.394916	0.167192	-0.790204	-1.14493	C2_ave	Gabrb3
Tuba4a	1.28759	0.333753	-0.658952	0.56378	0.0474959	-1.57366	C1_ave	Tuba4a
Itpr1	0.743184	-0.113499	-1.11018	1.60182	-0.498346	-0.622977	C4_ave	Itpr1
Capn1	-0.494588	0.768673	-1.33974	-0.0910005	1.49822	-0.341561	C5_ave	Capn1
Gm45441	1.28703	0.753227	-0.293534	0.454078	-0.924235	-1.27657	C1_ave	Gm45441
Trpm6	-0.282688	-0.824307	-0.306434	-0.536902	1.96424	-0.0139111	C5_ave	Trpm6
Aldh1a1	-1.03725	-0.543402	-0.33399	-0.476275	1.66031	0.730606	C5_ave	Aldh1a1
Fbxl16	0.455804	0.235912	-0.774881	1.60171	-0.302286	-1.21626	C4_ave	Fbxl16
Stmn1	1.28637	-0.855423	0.248012	-0.809298	1.03691	-0.906565	C1_ave	Stmn1
Tcf7l2	-0.498548	-0.472256	-0.409607	-0.512278	2.02037	-0.127686	C5_ave	Tcf7l2
Magi1	0.459277	-1.1276	1.4872	-0.337223	0.492685	-0.974342	C3_ave	Magi1
Zfp697	0.331033	1.60006	-0.260446	-0.975011	-1.07918	0.38354	C2_ave	Zfp697
Nsmf	-0.264742	0.743616	-0.861096	-0.813455	1.6606	-0.464925	C5_ave	Nsmf
Oip5os1	1.2862	0.803059	-0.934237	-0.582267	0.527538	-1.1003	C1_ave	Oip5os1
Gab1	-1.27123	0.420032	1.48496	-0.752747	0.522483	-0.403495	C3_ave	Gab1
Tmed1	-0.926961	-0.380664	-0.206969	1.6004	-0.875983	0.790182	C4_ave	Tmed1
Serping1	-0.618818	-0.184211	-0.396738	-0.12809	-0.664176	1.99203	C6_ave	Serping1
Kcns3	1.28583	0.154291	-0.0972801	-1.11018	-1.12969	0.897036	C1_ave	Kcns3
Ipo9	1.28453	0.237589	-0.414705	0.0336078	0.540667	-1.68169	C1_ave	Ipo9
Sema6d	-0.931529	0.258639	0.959704	-1.02816	1.32262	-0.581277	C5_ave	Sema6d
Mfsd12	0.208677	1.59721	-0.438384	-1.35121	-0.448202	0.4319	C2_ave	Mfsd12
Dpf1	0.229787	0.289766	-0.0971941	1.59486	-0.637389	-1.37983	C4_ave	Dpf1
Plcb4	-0.360695	-0.62491	-0.0447671	-0.391842	1.99806	-0.575846	C5_ave	Plcb4
Slc24a3	-0.803164	0.219181	0.265163	-1.05993	1.72924	-0.350492	C5_ave	Slc24a3
Gss	-1.02721	-0.723209	0.182951	-0.516197	1.73142	0.352242	C5_ave	Gss
Ddx42	1.28163	0.936226	-1.01634	-1.1464	-0.284666	0.229546	C1_ave	Ddx42
Fgfr1op	-0.0673057	-0.260474	1.48386	-1.58289	0.46751	-0.0407011	C3_ave	Fgfr1op
Syt12	1.27492	0.624631	0.14684	0.144577	-1.61596	-0.575008	C1_ave	Syt12
Tox2	-0.129519	-1.10906	0.709903	-1.18437	1.29198	0.421067	C5_ave	Tox2
Gm2415	0.569009	0.247833	-0.526899	1.59116	-0.806201	-1.07491	C4_ave	Gm2415
Acot8	-0.61634	-0.748984	1.04684	0.478676	1.08638	-1.24657	C5_ave	Acot8
A830036E02Rik	0.824962	-0.199477	-0.842475	1.59116	-0.47036	-0.903806	C4_ave	A830036E02Rik
Ppip5k1	1.27437	0.946346	-0.242554	0.0503464	-0.589031	-1.43948	C1_ave	Ppip5k1
Hrh3	-0.242318	-0.832829	-0.339328	1.02191	1.42331	-1.03074	C5_ave	Hrh3
Chrna4	-0.337191	-0.586277	-0.138241	-0.734823	1.98678	-0.190251	C5_ave	Chrna4
Eif5a2	-0.446594	-0.226115	0.171385	-0.415456	1.89491	-0.978135	C5_ave	Eif5a2
Lhfp	-0.189886	-1.15049	-0.107961	-0.822458	1.56781	0.70298	C5_ave	Lhfp
Shox2	-0.505311	-0.447578	-0.263237	-0.422783	2.03463	-0.395717	C5_ave	Shox2
Fhdc1	-0.400285	-0.409176	-0.515737	-1.05482	1.67037	0.709646	C5_ave	Fhdc1
S100a1	-0.68606	-0.334055	-0.110384	-0.616461	-0.244462	1.99142	C6_ave	S100a1
Comtd1	-0.476973	0.986932	1.4805	-0.80384	-0.235271	-0.95135	C3_ave	Comtd1
Zbtb7b	-0.936074	0.459656	-0.399732	-0.957629	1.67658	0.157196	C5_ave	Zbtb7b
1110017D15Rik	-0.621093	-0.0803588	-0.189744	-0.51637	-0.583564	1.99113	C6_ave	1110017D15Rik
Cpt1c	0.0419089	1.59595	-0.458836	0.684035	-0.795051	-1.06801	C2_ave	Cpt1c
Vangl1	-1.02601	-0.953324	0.00308653	-0.362018	1.46382	0.874437	C5_ave	Vangl1
Fuz	-0.804051	-0.439503	-0.298794	-0.284682	-0.163749	1.99078	C6_ave	Fuz
Nfkb2	-0.217779	1.59575	-0.4721	0.168707	-1.42539	0.350816	C2_ave	Nfkb2
Vav3	-0.683414	-0.615402	-0.362327	-0.456671	1.94542	0.17239	C5_ave	Vav3
Ntng1	-0.425103	-0.474168	-0.262331	-0.438542	2.03561	-0.435461	C5_ave	Ntng1
Synpo2	-0.545983	-0.473995	-0.38081	-0.230559	2.02984	-0.398495	C5_ave	Synpo2
Mcub	-0.799447	-0.186146	0.961171	-1.00348	1.48016	-0.452261	C5_ave	Mcub
Col25a1	-0.0989406	-0.492453	-0.0208395	-0.404703	1.93437	-0.917436	C5_ave	Col25a1
Lef1	-0.405551	-0.688849	-0.604965	-0.361723	1.96332	0.0977673	C5_ave	Lef1
Ccm2	-0.432926	-0.131466	-0.35253	1.5893	0.643374	-1.31575	C4_ave	Ccm2
Ddah1	0.17526	-1.02777	0.04846	-0.347324	1.82612	-0.674747	C5_ave	Ddah1
Necab1	-0.259553	-0.555463	-0.556791	-0.133168	2.01024	-0.505263	C5_ave	Necab1
Enho	-0.540158	-0.716903	0.140945	-0.720805	1.91036	-0.073435	C5_ave	Enho
Nans	-0.696845	-1.23965	0.26487	-0.275292	1.65774	0.289172	C5_ave	Nans
Bsn	1.27285	1.15465	-0.711388	-0.547452	-0.0561366	-1.11252	C1_ave	Bsn
Pakap	-0.298684	-0.238137	-0.04845	-0.356395	1.93394	-0.992271	C5_ave	Pakap
Pbxip1	-0.790113	-0.369078	-0.318109	-0.109234	-0.404196	1.99073	C6_ave	Pbxip1
Rgs3	-0.504956	-0.634215	-0.27011	-0.714933	1.92887	0.195344	C5_ave	Rgs3
Col27a1	-0.314175	-0.132507	-0.640487	-0.973809	1.86757	0.193413	C5_ave	Col27a1
Ctdspl	1.27248	0.402334	-0.379441	0.814945	-1.35855	-0.751762	C1_ave	Ctdspl
Apopt1	1.27158	0.0606871	0.712491	-1.6241	0.0594465	-0.480105	C1_ave	Apopt1
Amigo1	0.536043	1.592	-0.406149	-0.826177	0.233871	-1.12959	C2_ave	Amigo1
Nrgn	1.27005	0.471944	-0.758502	0.898814	-1.01013	-0.872172	C1_ave	Nrgn
Tmem178	0.850532	1.59178	-0.415819	-0.377067	-1.00837	-0.641058	C2_ave	Tmem178
Epha8	-0.457078	-0.990983	-0.204957	0.296612	1.85275	-0.496345	C5_ave	Epha8
Rap1gap	-0.705809	-0.678075	-0.156551	1.10179	1.38281	-0.944162	C5_ave	Rap1gap
2900040C04Rik	-0.491483	0.0220566	-0.379041	-0.580915	-0.561094	1.99048	C6_ave	2900040C04Rik
Slc25a33	-1.22738	0.240733	0.454526	0.68735	1.09382	-1.24905	C5_ave	Slc25a33
Srgap1	-0.747949	-0.298411	0.0416584	1.58556	0.622562	-1.20342	C4_ave	Srgap1
Msx1	-0.573278	0.0410768	-0.416408	-0.536819	-0.503249	1.98868	C6_ave	Msx1
Hba-a1	-0.540851	-0.687908	-0.27916	-0.0325735	-0.448096	1.98859	C6_ave	Hba-a1
Nap1l2	1.27004	-0.00783925	0.446751	-0.61436	0.504098	-1.59869	C1_ave	Nap1l2
Gckr	-0.433816	-0.303189	-0.433816	-0.433816	2.03845	-0.433816	C5_ave	Gckr
C2cd2l	-0.132885	0.574221	-0.948283	1.58378	0.0383013	-1.11514	C4_ave	C2cd2l
Cdk17	0.642437	1.58925	-0.73541	0.219695	-0.867914	-0.848056	C2_ave	Cdk17
AW551984	-1.03799	-0.882536	1.47373	-0.59928	0.342011	0.70407	C3_ave	AW551984
Fjx1	0.575954	1.58455	-0.502553	-0.943123	0.259003	-0.973833	C2_ave	Fjx1
Fryl	-0.640236	-0.633861	-0.321852	-0.671558	1.86278	0.404732	C5_ave	Fryl
Clu	-0.502181	-0.299047	-0.0778363	-0.351863	-0.757658	1.98859	C6_ave	Clu
Tmem145	1.26934	-0.847529	1.26807	-0.776337	-0.311013	-0.602531	C1_ave	Tmem145
Prkg2	0.217163	-0.442031	-0.0441535	-0.923937	1.85946	-0.666507	C5_ave	Prkg2
Myh7b	1.2678	-0.622617	1.16849	-0.0161913	-0.789312	-1.00817	C1_ave	Myh7b
Dcakd	0.221192	1.58425	-0.0590758	-1.37477	-0.675023	0.303425	C2_ave	Dcakd
Vgf	1.26729	0.240509	0.461139	0.342136	-0.745716	-1.56536	C1_ave	Vgf
Gm11808	-0.840963	0.482674	0.404887	1.58274	-0.992773	-0.636565	C4_ave	Gm11808
Elmod1	0.33735	0.455141	-0.493958	1.58121	-0.649958	-1.22979	C4_ave	Elmod1
Tpbgl	-0.611001	0.724281	0.0907071	1.58075	-0.927314	-0.857426	C4_ave	Tpbgl
2310057M21Rik	1.26688	0.251282	0.11129	-0.980946	0.711828	-1.36034	C1_ave	2310057M21Rik
Foxp2	-0.633252	-1.12931	-0.563999	1.58005	0.712646	0.0338697	C4_ave	Foxp2
Tmem132c	-0.574552	-0.875636	0.114014	-0.499293	1.90677	-0.0713039	C5_ave	Tmem132c
Fzd10	-0.445051	-0.342159	-0.164496	-0.534809	2.02133	-0.534809	C5_ave	Fzd10
1700094D03Rik	-0.534005	-0.194644	-0.0740253	-0.678535	-0.507208	1.98842	C6_ave	1700094D03Rik
Dctpp1	0.508402	-0.187521	-0.59693	1.5762	-1.36437	0.0642121	C4_ave	Dctpp1
Arpin	0.557011	-0.656858	1.47266	-1.32573	0.383206	-0.430281	C3_ave	Arpin
Fam20c	-0.5237	-1.09198	-0.0870701	0.701292	1.626	-0.624537	C5_ave	Fam20c
Snx8	-0.785171	-0.837112	0.562703	-0.371253	1.76533	-0.334499	C5_ave	Snx8
Grid2ip	-0.548321	-0.471303	-0.195872	-0.430135	2.02693	-0.381299	C5_ave	Grid2ip
Ccdc136	-0.269836	-0.361227	-0.299197	-0.504572	2.0257	-0.590869	C5_ave	Ccdc136
Trmt112	0.796571	-0.104306	1.46946	-0.71079	-0.160901	-1.29003	C3_ave	Trmt112
Ssx2ip	1.26271	1.03798	-0.192994	-0.155785	-0.550726	-1.40119	C1_ave	Ssx2ip
Spire1	1.26232	-0.797204	-0.206465	-0.46391	1.21889	-1.01364	C1_ave	Spire1
Ldha	1.26171	0.881474	-0.736204	-0.00609012	-1.44469	0.0438018	C1_ave	Ldha
Mturn	-0.24311	0.54028	-0.0875121	-1.01126	1.68482	-0.883219	C5_ave	Mturn
Igkc	-0.723131	0.228422	-0.762457	-1.00347	1.5054	0.755241	C5_ave	Igkc
Lrrtm1	-0.462355	0.519089	-0.570818	-0.312142	1.78282	-0.956592	C5_ave	Lrrtm1
Zbtb11	1.26132	-0.00695853	-0.486761	-1.30866	-0.539754	1.08082	C1_ave	Zbtb11
Lrrc51	-0.547749	-0.705266	-0.282035	-0.0405498	-0.412226	1.98783	C6_ave	Lrrc51
Cnih3	1.26047	0.198338	-0.382682	-0.772594	0.984559	-1.28809	C1_ave	Cnih3
Slc41a3	-0.496483	-0.687264	0.573311	-1.00793	1.71113	-0.0927693	C5_ave	Slc41a3
Tafa4	-0.766565	-0.0376887	-0.799705	-0.371358	1.90488	0.0704382	C5_ave	Tafa4
Lrrn1	-0.95019	0.961394	-0.0177171	-1.23013	1.28715	-0.0505092	C5_ave	Lrrn1
Slc6a11	-0.55631	-0.898759	0.930458	-0.740584	1.54588	-0.280687	C5_ave	Slc6a11
Rab33a	1.26034	0.390755	0.774606	-1.16097	-0.126781	-1.13795	C1_ave	Rab33a
Cdh13	-0.409627	-0.763636	0.875536	1.57256	-0.323595	-0.951236	C4_ave	Cdh13
Lrtm2	-0.01367	-0.731294	-0.46174	0.590126	1.67091	-1.05433	C5_ave	Lrtm2
Eps8	-0.647135	-0.534912	0.246541	-0.39793	1.92904	-0.595607	C5_ave	Eps8
Ola1	0.306174	1.58304	-0.405148	-0.328918	0.277038	-1.43219	C2_ave	Ola1
C030017B01Rik	-0.174553	0.00913073	0.0842949	1.57105	-1.57689	0.0869584	C4_ave	C030017B01Rik
Tnnt1	-0.352239	-0.484383	-0.366682	-0.421546	2.03902	-0.414171	C5_ave	Tnnt1
Sertad1	1.25856	-0.838132	-0.125765	-0.396539	-1.07496	1.17684	C1_ave	Sertad1
Nlrx1	-0.791074	0.2313	-0.637143	1.56487	-1.02011	0.652162	C4_ave	Nlrx1
Tacr1	-0.195669	-0.877749	0.893158	1.56167	-0.707639	-0.673772	C4_ave	Tacr1
Pou3f1	0.531929	1.57928	-0.361045	0.250035	-0.878367	-1.12184	C2_ave	Pou3f1
Atp2b4	1.25849	-1.22455	0.845692	0.0382553	-1.08294	0.165054	C1_ave	Atp2b4
Cacna1i	0.644405	-0.703473	0.227251	1.56003	-1.09987	-0.628349	C4_ave	Cacna1i
Kcnip2	-0.117395	0.874192	-0.790072	1.55969	-0.772765	-0.753651	C4_ave	Kcnip2
Galntl6	1.25707	-0.157517	0.0091834	1.02013	-0.854461	-1.2744	C1_ave	Galntl6
Kcnip3	1.2569	-0.906045	-1.07081	-0.682016	0.652309	0.749667	C1_ave	Kcnip3
Chst8	-0.240325	0.0600792	0.183319	-0.501063	1.75398	-1.25599	C5_ave	Chst8
Med23	1.25603	1.08633	-0.436838	-1.20586	0.0700527	-0.769706	C1_ave	Med23
Grin2d	-0.388473	-0.421465	0.549634	-0.963147	1.77218	-0.548725	C5_ave	Grin2d
Hkdc1	1.25592	0.393924	-0.876503	-0.769121	-0.978756	0.974531	C1_ave	Hkdc1
Nell1	-0.394954	0.101304	-0.419553	-0.333974	1.93743	-0.890253	C5_ave	Nell1
Gfap	-0.599991	-0.0162397	-0.250682	-0.550098	-0.570232	1.98724	C6_ave	Gfap
Sox9	-0.71414	-0.275631	-0.0418592	-0.539569	-0.415819	1.98702	C6_ave	Sox9
Rin1	0.118089	0.583707	-0.899182	1.55551	-1.17652	-0.181606	C4_ave	Rin1
Fbxl15	0.34786	0.440179	-0.670383	1.55527	-1.29342	-0.379507	C4_ave	Fbxl15
Smyd5	0.576849	-1.09668	0.287914	1.55335	-0.442	-0.879427	C4_ave	Smyd5
Scube2	-0.446167	-0.463313	-0.193548	-0.463313	2.02965	-0.463313	C5_ave	Scube2
Mrvi1	-0.515339	-0.565468	-0.874684	-0.233389	1.86889	0.319993	C5_ave	Mrvi1
Spon1	-0.230386	-0.166238	0.458647	-0.607746	1.72039	-1.17466	C5_ave	Spon1
Calca	-0.617559	-0.257426	-0.106451	-0.288759	1.9862	-0.716002	C5_ave	Calca
Rasgrf1	-0.164514	0.316643	1.4693	-0.113296	0.130173	-1.63831	C3_ave	Rasgrf1
Kalrn	0.912021	1.5791	-0.837243	-0.349097	-0.669437	-0.635347	C2_ave	Kalrn
Syn1	1.25485	0.818812	-0.337205	-0.520121	0.294857	-1.5112	C1_ave	Syn1
D430041D05Rik	1.25327	-0.150684	0.0308347	0.404533	0.24575	-1.78371	C1_ave	D430041D05Rik
Prkce	0.452993	1.57809	-0.600945	0.336229	-0.515628	-1.25074	C2_ave	Prkce
Vsnl1	1.25246	0.0251478	-0.1027	-0.90753	0.997856	-1.26524	C1_ave	Vsnl1
Rabep2	-1.26377	0.218509	-0.206179	0.276825	1.66227	-0.687651	C5_ave	Rabep2
Atp2a1	-0.627745	-0.627745	0.151243	-0.205225	1.93722	-0.627745	C5_ave	Atp2a1
Sgk3	0.0994495	-0.79953	-0.93513	1.55203	0.771013	-0.687837	C4_ave	Sgk3
Cox6a2	0.23003	-0.570137	-0.329136	-0.132681	1.8457	-1.04378	C5_ave	Cox6a2
Tiam2	0.946123	-0.312761	-0.613869	1.54892	-0.807269	-0.761148	C4_ave	Tiam2
Gtf3c1	-0.140396	0.535609	0.187641	1.54621	-1.08687	-1.04219	C4_ave	Gtf3c1
Cadps	1.25135	-0.382097	0.212164	-0.678224	0.960697	-1.36389	C1_ave	Cadps
Inpp5a	-0.452367	-0.527701	-0.455083	0.14048	1.9611	-0.666433	C5_ave	Inpp5a
Kndc1	-0.357758	-0.419956	0.00565607	-0.932158	1.94172	-0.237506	C5_ave	Kndc1
Erlin2	-0.580864	-0.193718	-0.0575166	-0.655403	-0.4984	1.9859	C6_ave	Erlin2
Eps8l2	-0.684283	-0.536382	-0.411669	-0.665368	1.85318	0.444525	C5_ave	Eps8l2
Acaa2	-0.8177	-0.345422	-0.254506	-0.42939	-0.138838	1.98586	C6_ave	Acaa2
Lzts3	1.24871	0.188038	-0.253851	0.894898	-0.60218	-1.47562	C1_ave	Lzts3
Higd2a	1.24824	-1.17851	0.404064	-1.2301	0.590999	0.165294	C1_ave	Higd2a
Defb1	-0.429495	-0.711666	0.36858	-0.390406	1.87465	-0.711666	C5_ave	Defb1
Zmat4	-0.337757	-0.750273	0.0699312	-0.427148	1.96586	-0.520617	C5_ave	Zmat4
Nrn1	0.506789	1.57633	-0.523835	-0.839362	0.354285	-1.0742	C2_ave	Nrn1
Dnm1	1.24448	1.07626	-0.307589	-0.617283	-0.0486799	-1.34719	C1_ave	Dnm1
Slco1c1	-0.214146	-0.654048	-0.470157	-0.041347	-0.604721	1.98442	C6_ave	Slco1c1
Fzd2	-0.555045	-0.560491	-0.00549646	-0.242393	-0.620118	1.98354	C6_ave	Fzd2
Zfp239	1.24407	0.00302467	-0.274031	1.02884	-0.604148	-1.39775	C1_ave	Zfp239
Klhdc8b	-0.178973	-0.253215	-0.176892	-0.73277	-0.639672	1.98152	C6_ave	Klhdc8b
Lhx2	1.24314	1.19746	-0.587409	-0.374219	-0.269412	-1.20956	C1_ave	Lhx2
Mdga1	-0.21715	1.57564	0.766911	-0.383605	-0.540769	-1.20103	C2_ave	Mdga1
Plxna4	0.453376	1.57561	0.165509	-0.977173	-0.0661216	-1.1512	C2_ave	Plxna4
Pradc1	0.982732	-0.82024	-0.486724	1.54274	-0.641869	-0.576636	C4_ave	Pradc1
Lgals1	-0.504441	-0.230077	-0.772434	-0.407046	-0.0673468	1.98134	C6_ave	Lgals1
Zfp423	-0.915144	-1.46062	0.242344	0.171355	1.07094	0.891127	C5_ave	Zfp423
Nkd1	-0.380238	-0.555825	-0.346013	-0.500488	2.02871	-0.246149	C5_ave	Nkd1
Cox8b	-0.566416	0.0565934	-0.447862	-0.398334	-0.625318	1.98134	C6_ave	Cox8b
Zbtb16	0.546738	1.57198	-0.775115	-0.726903	-0.983113	0.366414	C2_ave	Zbtb16
Hnmt	1.24164	-0.637638	0.856923	-1.18138	0.524568	-0.804116	C1_ave	Hnmt
Cfap161	-0.740678	-0.164309	-0.115088	-0.362559	-0.597843	1.98048	C6_ave	Cfap161
Tubb3	-0.0273573	-0.350386	0.0327488	-0.55946	1.8933	-0.988848	C5_ave	Tubb3
Dbndd1	-0.278005	-0.814995	0.130694	-0.751811	1.90756	-0.19344	C5_ave	Dbndd1
Kcnq5	1.23804	0.479202	-0.646379	0.699673	-0.267662	-1.50287	C1_ave	Kcnq5
Ppm1l	1.23688	0.446317	-0.460116	-1.68607	0.465179	-0.00219441	C1_ave	Ppm1l
Ryr2	0.825595	1.57176	-0.282381	-0.319086	-1.06194	-0.733946	C2_ave	Ryr2
Cox6b2	-0.738155	-0.0508268	-0.265704	-0.336377	-0.589239	1.9803	C6_ave	Cox6b2
Adamts15	-0.0200951	-0.376862	-0.286109	-0.514426	1.97608	-0.778586	C5_ave	Adamts15
St3gal4	-0.594522	-1.44339	0.32465	0.280936	1.53868	-0.106356	C5_ave	St3gal4
Prkcz	0.800139	-0.284099	-0.809094	1.54103	-0.138731	-1.10924	C4_ave	Prkcz
Abcg4	-0.692633	-0.675648	0.127384	0.270219	1.80886	-0.83818	C5_ave	Abcg4
Usp38	0.227939	1.57078	0.154438	-1.50619	-0.0133189	-0.433656	C2_ave	Usp38
Rora	-0.318214	-0.541568	-0.315692	-0.401941	2.03372	-0.456304	C5_ave	Rora
Sh3bgrl2	-0.373475	-0.351962	-0.528355	-0.0906307	2.00366	-0.65924	C5_ave	Sh3bgrl2
Ascc1	-0.776236	-0.403618	-0.388334	-0.412914	0.00291007	1.97819	C6_ave	Ascc1
Arhgap39	0.499019	1.56986	-0.0989725	-1.44436	-0.424713	-0.100827	C2_ave	Arhgap39
Cd63	-0.684131	-0.211749	-0.0405558	-0.651559	-0.389238	1.97723	C6_ave	Cd63
Zfp428	0.609755	-0.0724343	-0.264952	1.53806	-0.381627	-1.4288	C4_ave	Zfp428
Raph1	1.23628	0.133473	-0.388977	-1.7326	0.470678	0.281155	C1_ave	Raph1
Kctd1	1.23622	9.82501789304873e-05	-0.946708	1.19845	-0.617398	-0.870659	C1_ave	Kctd1
Gmeb2	1.23489	0.53217	-0.18653	-0.473977	0.523793	-1.63035	C1_ave	Gmeb2
Maob	-0.560919	-0.860029	-0.629976	-0.431071	1.61708	0.864913	C5_ave	Maob
Aifm1	-1.39741	-0.74782	0.0545546	0.939762	1.26087	-0.10995	C5_ave	Aifm1
Mcf2	-0.277131	-0.278208	-0.0199762	-0.409915	1.94038	-0.955148	C5_ave	Mcf2
L1cam	-0.390222	-0.273979	0.560238	-0.516065	1.72427	-1.10424	C5_ave	L1cam
Cep85l	0.833593	-0.745593	1.4692	-1.24118	-0.168262	-0.147752	C3_ave	Cep85l
Fgf12	1.23481	-0.877751	0.0754039	-0.712546	1.17739	-0.897303	C1_ave	Fgf12
Gpc1	-0.803501	1.56953	-0.614222	-0.291924	0.91227	-0.772157	C2_ave	Gpc1
Actr1b	0.897168	0.183473	0.274809	-0.771387	0.996438	-1.5805	C5_ave	Actr1b
Fam129b	-0.31004	-0.857435	-0.418449	-0.265573	-0.125212	1.97671	C6_ave	Fam129b
Hecw2	1.05743	-0.740486	-0.290813	0.258848	1.11078	-1.39575	C5_ave	Hecw2
Limd1	-0.286791	-0.721968	0.0196124	-0.523569	-0.463858	1.97657	C6_ave	Limd1
Fxyd1	-0.597377	0.0860055	-0.366655	-0.563121	-0.533569	1.97472	C6_ave	Fxyd1
Sostdc1	-0.595579	0.0956302	-0.400412	-0.514309	-0.55968	1.97435	C6_ave	Sostdc1
Slc16a8	-0.63915	0.0971496	-0.468593	-0.464117	-0.499512	1.97422	C6_ave	Slc16a8
Efemp2	-0.690092	-0.0745167	-0.136442	-0.405866	-0.665795	1.97271	C6_ave	Efemp2
Fcgrt	-0.330322	-0.848802	-0.278747	-0.0659558	-0.447911	1.97174	C6_ave	Fcgrt
Phf24	1.23352	-0.557321	-0.363909	0.693795	0.508867	-1.51495	C1_ave	Phf24
Gnaz	1.23065	-0.191389	0.426971	0.61096	-0.432006	-1.64519	C1_ave	Gnaz
Rbfox3	0.807723	0.0770885	-0.818567	1.53254	-0.649668	-0.94912	C4_ave	Rbfox3
Necap1	1.23045	-0.51816	0.645756	-0.856432	0.734382	-1.236	C1_ave	Necap1
Col8a1	-0.777817	-0.492068	-0.0117442	-0.218874	-0.470213	1.97072	C6_ave	Col8a1
Dact2	1.22985	0.20269	-1.167	0.963371	-1.06239	-0.16651	C1_ave	Dact2
2900060N12Rik	1.2297	0.272828	-0.147958	0.528513	-1.75983	-0.123255	C1_ave	2900060N12Rik
Ctsz	-0.529967	-0.381081	-0.362954	0.0527512	-0.748357	1.96961	C6_ave	Ctsz
St5	-0.75884	-0.531728	-0.381608	-0.340489	0.0434052	1.96926	C6_ave	St5
Col9a3	-0.623415	0.124607	-0.428971	-0.515441	-0.524321	1.96754	C6_ave	Col9a3
Gm48619	-0.0562501	-0.259459	-0.565962	-0.81736	-0.26802	1.96705	C6_ave	Gm48619
St8sia5	1.22929	0.820042	-1.28188	-0.477616	0.527043	-0.816879	C1_ave	St8sia5
Rab6b	1.22758	0.513341	-0.215236	-0.144296	0.360076	-1.74147	C1_ave	Rab6b
Tns1	-0.491719	-0.759977	-0.374989	0.0677549	-0.408034	1.96696	C6_ave	Tns1
Ddn	-0.143799	1.56707	-0.91361	0.604024	-1.15011	0.0364179	C2_ave	Ddn
Sned1	-0.718468	-0.141708	-0.389925	-0.663719	-0.0529919	1.96681	C6_ave	Sned1
Fam189a1	1.22708	0.740671	-0.735812	0.169848	0.133646	-1.53543	C1_ave	Fam189a1
Arhgdig	1.22622	0.49937	0.489191	-1.01713	0.193622	-1.39128	C1_ave	Arhgdig
Slc31a1	-0.0566329	-0.277623	-0.505969	-0.27011	-0.854501	1.96484	C6_ave	Slc31a1
Fxyd7	1.2251	1.02972	-0.371704	-0.675383	0.142856	-1.35059	C1_ave	Fxyd7
Myo5b	-0.0961312	1.56685	-0.756514	0.814547	-1.02069	-0.508063	C2_ave	Myo5b
Cck	0.593425	1.56521	-0.66441	-0.856446	0.321289	-0.959065	C2_ave	Cck
Gas6	-0.480764	-0.308479	-0.182117	-0.876215	-0.116889	1.96447	C6_ave	Gas6
Myo1b	0.400355	-0.457368	-0.851987	1.5278	0.520971	-1.13977	C4_ave	Myo1b
Tm4sf1	-0.637191	0.105808	-0.346537	-0.638744	-0.446778	1.96344	C6_ave	Tm4sf1
Ncoa7	1.225	0.480208	-0.16803	-0.711623	0.681152	-1.50671	C1_ave	Ncoa7
Hpcal4	1.2245	0.831435	-0.498224	0.535845	-1.24984	-0.843714	C1_ave	Hpcal4
Cpxm2	-0.624917	0.147842	-0.520572	-0.481522	-0.483279	1.96245	C6_ave	Cpxm2
Cpq	-0.615456	0.146012	-0.466965	-0.562055	-0.463871	1.96233	C6_ave	Cpq
Hdac4	1.22399	1.09849	-0.0957282	-0.481988	-0.356841	-1.38793	C1_ave	Hdac4
Ttr	-0.581953	0.153432	-0.474532	-0.501977	-0.557162	1.96219	C6_ave	Ttr
Rsph10b	0.0502619	-0.508281	-0.228938	-0.749144	-0.525795	1.9619	C6_ave	Rsph10b
Plcl2	0.92469	-0.427316	-1.05948	1.52697	-0.628579	-0.33629	C4_ave	Plcl2
Hdac2	1.2231	-0.00100384	0.50917	0.0850514	-0.0170822	-1.79923	C1_ave	Hdac2
Gsg1l	1.22274	-0.869479	-0.194647	1.16913	-0.182872	-1.14487	C1_ave	Gsg1l
Diras1	0.116505	-0.533717	0.0227698	-0.00749972	1.72088	-1.31893	C5_ave	Diras1
Zbtb7a	0.803993	-0.515806	-0.0241155	0.5518	0.90539	-1.72126	C5_ave	Zbtb7a
Gas7	1.22178	-0.00323993	-0.705331	1.10609	-1.29712	-0.322171	C1_ave	Gas7
Nsg2	-0.311921	0.170451	0.234134	1.51571	-0.0206021	-1.58777	C4_ave	Nsg2
Vit	-0.683418	-0.276019	0.0312964	-0.711345	-0.321704	1.96119	C6_ave	Vit
Ube2n	-0.0756875	0.837346	-0.000666661	-0.635613	1.33038	-1.45575	C5_ave	Ube2n
Lrrc73	0.478855	1.5642	-1.14908	0.39812	-0.574204	-0.7179	C2_ave	Lrrc73
Srebf1	-0.764245	-0.284439	0.01992	-0.63406	-0.297769	1.96059	C6_ave	Srebf1
Zdhhc17	0.40396	0.120085	0.415804	0.336841	0.72567	-2.00236	C5_ave	Zdhhc17
Nceh1	1.22137	0.294995	-0.416695	-1.06874	1.01043	-1.04136	C1_ave	Nceh1
Lama4	-0.0354824	-0.774727	-0.436935	-0.121539	-0.59163	1.96031	C6_ave	Lama4
Dcaf4	1.2212	1.02023	-0.155374	-0.353903	-0.226453	-1.5057	C1_ave	Dcaf4
Rhof	1.21933	0.150238	1.07543	-0.511723	-0.647671	-1.2856	C1_ave	Rhof
Atp1b3	-0.765584	-0.431893	0.102991	-0.448536	-0.416997	1.96002	C6_ave	Atp1b3
Il6st	-0.80384	-0.261591	0.0452576	-0.49541	-0.444174	1.95976	C6_ave	Il6st
Iqgap2	0.320561	1.56222	-0.264122	-1.11389	-0.966103	0.461338	C2_ave	Iqgap2
Ctsd	-0.512067	0.0899128	-0.308448	-0.474321	-0.75468	1.9596	C6_ave	Ctsd
Vps33a	1.21669	0.512294	-0.778268	0.925317	-0.804669	-1.07136	C1_ave	Vps33a
Vtn	-0.491586	-0.697462	-0.575556	0.104934	-0.299846	1.95952	C6_ave	Vtn
Sprn	0.677738	1.55688	-1.15932	-0.844775	0.0123488	-0.242867	C2_ave	Sprn
Chrd	1.21132	-0.0451915	0.294181	-1.33242	-0.975149	0.847259	C1_ave	Chrd
Morf4l2	0.00507884	1.5567	0.084639	-1.40404	0.41211	-0.654484	C2_ave	Morf4l2
Pdlim4	-0.266462	-0.612904	-0.444112	-0.715312	0.0796853	1.9591	C6_ave	Pdlim4
Aqp1	-0.529913	0.151002	-0.394704	-0.581249	-0.604153	1.95902	C6_ave	Aqp1
Elovl7	-0.77825	-0.0406547	-0.309009	-0.174085	-0.656532	1.95853	C6_ave	Elovl7
Nhp2	0.59163	0.431519	-0.881034	1.51507	-0.926039	-0.731143	C4_ave	Nhp2
Ankrd33b	1.2111	0.941305	0.483694	-1.06992	-0.638151	-0.928034	C1_ave	Ankrd33b
Snap47	-0.161995	-0.314577	0.756108	-0.561497	1.54598	-1.26402	C5_ave	Snap47
A2m	-0.556058	0.163497	-0.419204	-0.611845	-0.533315	1.95693	C6_ave	A2m
Nt5dc3	-0.416271	1.55599	-0.738761	-0.829098	0.949193	-0.521048	C2_ave	Nt5dc3
Ttc19	-0.0946326	0.227766	-0.463514	0.344205	1.51061	-1.52443	C5_ave	Ttc19
Kif5c	1.20461	0.923251	0.0543455	-0.0743703	-0.57093	-1.53691	C1_ave	Kif5c
Vamp2	1.03474	0.39723	-0.385645	-0.65794	1.05371	-1.44209	C5_ave	Vamp2
Kctd17	-0.0738868	-0.435341	-0.713997	1.50648	0.854769	-1.13803	C4_ave	Kctd17
Abhd2	-0.00633995	-0.191916	-0.750095	-0.313528	-0.693073	1.95495	C6_ave	Abhd2
Sdcbp	-0.0929045	1.55555	0.121469	0.215563	-0.232385	-1.56729	C2_ave	Sdcbp
Apoe	-0.819696	-0.522437	0.070145	-0.32426	-0.357534	1.95378	C6_ave	Apoe
Cnksr2	0.909193	1.55037	-0.718976	-0.218786	-0.607646	-0.914158	C2_ave	Cnksr2
Gabra1	1.20395	-0.513106	-0.0297911	-0.629261	1.18616	-1.21795	C1_ave	Gabra1
Mfsd4a	1.20328	0.704399	0.412519	-1.6022	-0.184422	-0.533582	C1_ave	Mfsd4a
Il17ra	1.20207	0.76764	-1.5256	0.337557	-0.721647	-0.0600221	C1_ave	Il17ra
Ccdc107	-0.813566	-0.542315	-0.516835	1.50214	-0.666711	1.03729	C4_ave	Ccdc107
Ppp3r1	0.480741	1.54295	-0.76546	0.45386	-0.600435	-1.11165	C2_ave	Ppp3r1
Wipf2	0.893135	-0.894778	0.605736	-0.0579895	0.927425	-1.47353	C5_ave	Wipf2
Folr1	-0.583246	0.186117	-0.467571	-0.539236	-0.549085	1.95302	C6_ave	Folr1
Fam210b	-1.0588	1.54269	-0.464358	-0.162679	0.861101	-0.71796	C2_ave	Fam210b
Smap1	1.20132	-0.826851	0.562766	-0.844443	0.91252	-1.00531	C1_ave	Smap1
Col8a2	-0.674503	0.181167	-0.509322	-0.487603	-0.459988	1.95025	C6_ave	Col8a2
Nsf	0.447329	0.858596	-0.314735	-0.964898	1.21817	-1.24446	C5_ave	Nsf
Kdelr1	-0.146603	0.0486837	-0.59315	-0.757202	-0.501061	1.94933	C6_ave	Kdelr1
Ddr1	-0.764819	-0.00373707	-0.278911	-0.708237	-0.193222	1.94893	C6_ave	Ddr1
Mxra8	-0.673218	-0.471138	0.109678	-0.677035	-0.237171	1.94888	C6_ave	Mxra8
Nxn	-0.771685	-0.00333648	-0.0785734	-0.586606	-0.508135	1.94834	C6_ave	Nxn
Bsg	-0.706073	0.132016	-0.368272	-0.342353	-0.662649	1.94733	C6_ave	Bsg
Cep170b	1.20088	0.105204	0.0217569	-1.08745	0.960292	-1.20068	C1_ave	Cep170b
Myo10	-0.694103	-0.102919	-0.0198223	-0.769102	-0.359873	1.94582	C6_ave	Myo10
Mt2	-0.771053	-0.449311	-0.00700959	-0.644	-0.0737172	1.94509	C6_ave	Mt2
Prrt3	1.19891	-0.0237472	-0.534045	0.0623471	0.878218	-1.58168	C1_ave	Prrt3
Atp6v0e	-0.494769	0.210919	-0.628359	-0.523508	-0.509166	1.94488	C6_ave	Atp6v0e
Supt4a	0.538271	-0.746837	-0.0113576	1.50083	0.0942389	-1.37514	C4_ave	Supt4a
Kif3c	0.840959	0.0695722	0.0299257	-1.19774	1.31594	-1.05867	C5_ave	Kif3c
Dlg1	1.19718	-0.524625	0.368163	0.79493	-0.270029	-1.56562	C1_ave	Dlg1
Ptcd1	-0.243384	0.894832	-1.09892	1.49741	-0.788599	-0.261342	C4_ave	Ptcd1
C4b	-0.717938	-0.387846	0.0595714	-0.178784	-0.719477	1.94447	C6_ave	C4b
Krt8	-0.591792	0.216389	-0.516499	-0.591792	-0.459255	1.94295	C6_ave	Krt8
Ccn2	0.203384	-0.637869	-0.417812	-0.455589	-0.633369	1.94126	C6_ave	Ccn2
Clec18a	1.19564	0.103901	-0.44711	-0.840687	-1.15759	1.14585	C1_ave	Clec18a
Cd59a	-0.923206	-0.510558	-0.0160012	-0.30305	-0.186312	1.93913	C6_ave	Cd59a
Ptbp1	-0.532115	-0.491212	-0.194279	0.0994935	-0.819862	1.93797	C6_ave	Ptbp1
Gpr3	1.19469	0.167506	-0.682018	-0.857252	1.16765	-0.990572	C1_ave	Gpr3
Chga	-0.184609	-0.243622	0.86431	-0.105382	1.26534	-1.59604	C5_ave	Chga
Prcd	0.0907192	-0.387305	-0.392106	-0.34642	-0.902353	1.93746	C6_ave	Prcd
Gabrd	0.160788	-0.777819	-0.85872	1.49352	0.828067	-0.845838	C4_ave	Gabrd
Cacng3	1.19296	0.0212878	-0.563348	1.15483	-0.518751	-1.28698	C1_ave	Cacng3
Nell2	0.56864	1.54098	-0.859736	-0.456006	0.324101	-1.11798	C2_ave	Nell2
Prr36	1.19182	1.01131	0.0479631	-0.808181	-1.37734	-0.0655768	C1_ave	Prr36
St6galnac2	-0.531379	0.234668	-0.51171	-0.637409	-0.491419	1.93725	C6_ave	St6galnac2
Hecw1	0.929974	-0.338285	0.0213449	-0.160366	1.16867	-1.62134	C5_ave	Hecw1
Mid1ip1	-0.294587	-0.702009	-0.330263	-0.739165	0.130035	1.93599	C6_ave	Mid1ip1
Bri3bp	1.18953	-0.0660362	-0.770055	0.0335392	1.01309	-1.40007	C1_ave	Bri3bp
Smim13	0.958027	0.611124	-0.430454	-0.767319	1.01132	-1.3827	C5_ave	Smim13
Pgm2l1	0.735021	1.54084	-0.60883	-0.764091	0.149953	-1.05289	C2_ave	Pgm2l1
Cchcr1	0.0479516	-0.821907	-0.0992586	-0.521838	-0.540802	1.93585	C6_ave	Cchcr1
Atg9a	1.1879	0.922093	-0.667276	-0.0428711	0.109942	-1.50979	C1_ave	Atg9a
Spock1	0.274591	0.794722	-0.363795	-0.557858	1.31155	-1.45921	C5_ave	Spock1
Otub2	0.0063063	1.54036	-0.882336	-0.484026	-0.984077	0.803775	C2_ave	Otub2
Zdhhc2	1.18771	0.643401	0.792008	-1.11233	-1.04659	-0.464203	C1_ave	Zdhhc2
Utrn	0.287909	-0.95755	-1.15615	1.49337	-0.268601	0.601017	C4_ave	Utrn
Rab15	1.18541	0.407796	-0.95884	0.95796	-1.19846	-0.39387	C1_ave	Rab15
Pcnx2	1.18468	1.12413	-0.839569	-0.0822894	-0.119267	-1.26768	C1_ave	Pcnx2
Myo7a	-0.508337	-0.370081	0.216392	-0.659238	-0.614189	1.93545	C6_ave	Myo7a
Ltbr	-0.404956	-0.603009	0.0516066	-0.134005	-0.843582	1.93394	C6_ave	Ltbr
Mib1	0.710591	1.53849	-0.773487	-0.936085	-0.773756	0.234248	C2_ave	Mib1
Camkk2	1.18363	0.301615	-1.01992	1.08167	-0.548569	-0.998431	C1_ave	Camkk2
Mir124a-1hg	1.18228	0.110155	-0.781138	0.466672	0.579642	-1.55761	C1_ave	Mir124a-1hg
Dok6	-0.517038	1.53844	0.605694	-1.35655	-0.382413	0.111867	C2_ave	Dok6
Flna	-0.617466	-0.349118	-0.616392	0.235074	-0.581683	1.92959	C6_ave	Flna
Id4	-1.08171	-0.93931	-0.399858	1.49129	0.208187	0.721402	C4_ave	Id4
Atp8a2	1.05633	-0.527529	0.191361	-0.61973	1.21077	-1.3112	C5_ave	Atp8a2
Herc3	1.17891	0.811116	-0.76517	-1.15051	0.684051	-0.758395	C1_ave	Herc3
Npc2	-0.987011	-0.354001	0.00190082	-0.347681	-0.242185	1.92898	C6_ave	Npc2
Selenow	-0.0819221	0.867669	-0.696186	1.48951	-0.408474	-1.17059	C4_ave	Selenow
Nefl	0.781982	0.691866	-0.340598	-0.676	1.04265	-1.4999	C5_ave	Nefl
Nefm	0.570322	-0.533865	-0.145269	0.387286	1.30642	-1.5849	C5_ave	Nefm
Tmem25	1.1778	-0.869822	0.0869299	-1.41522	0.106868	0.913442	C1_ave	Tmem25
Rgs8	-0.741819	-0.521211	-0.284311	1.48108	1.00817	-0.941912	C4_ave	Rgs8
Ppp2r2c	1.17468	0.883447	-0.579787	0.448113	-0.490432	-1.43602	C1_ave	Ppp2r2c
Ezr	-0.546586	0.228123	-0.645589	-0.330005	-0.634811	1.92887	C6_ave	Ezr
Tgfbrap1	1.1732	0.869976	-0.859696	-1.29917	0.523199	-0.40751	C1_ave	Tgfbrap1
Kcnh5	1.172	-1.37255	0.351768	0.615459	-1.07112	0.304449	C1_ave	Kcnh5
Cavin3	-0.622126	-0.825702	0.057191	-0.447111	-0.0909129	1.92866	C6_ave	Cavin3
Plaat3	-0.808974	-0.409425	0.120288	-0.642458	-0.187052	1.92762	C6_ave	Plaat3
Tcea2	1.16895	0.237841	0.42405	-1.84022	0.0778444	-0.0684691	C1_ave	Tcea2
Uqcrc1	1.16854	-0.714134	0.391621	0.204454	0.565082	-1.61556	C1_ave	Uqcrc1
Efs	-0.718004	-0.134185	0.0966732	-0.754925	-0.416635	1.92708	C6_ave	Efs
Ankrd13b	0.71055	1.53224	-0.632804	0.0876731	-0.462676	-1.23498	C2_ave	Ankrd13b
B4galt2	1.1673	-0.0334875	-0.716544	1.08104	-0.104269	-1.39404	C1_ave	B4galt2
Prickle1	1.1672	0.388459	-0.574476	-0.374096	0.886523	-1.49361	C1_ave	Prickle1
Gng8	-0.7562	-0.519286	0.226888	-0.512146	-0.365659	1.9264	C6_ave	Gng8
Scrt1	0.535302	-0.56734	-0.243143	-0.190674	1.67992	-1.21407	C5_ave	Scrt1
Synpo	1.15916	0.59521	-0.885687	0.930285	-1.03001	-0.768955	C1_ave	Synpo
Plxna3	-0.407222	0.113026	1.46272	-1.27563	0.777728	-0.670621	C3_ave	Plxna3
Syndig1	1.15794	0.39192	-0.636928	0.439118	0.322237	-1.67429	C1_ave	Syndig1
Fktn	0.00592075	0.808072	-0.681372	1.4804	-0.364793	-1.24823	C4_ave	Fktn
Paqr5	-0.621588	-0.882354	-0.160474	0.0576684	-0.31805	1.9248	C6_ave	Paqr5
Adcy6	1.15752	-0.503134	0.716206	-1.66886	-0.0304374	0.328699	C1_ave	Adcy6
Nck1	1.14756	0.176405	-0.819519	-1.38435	-0.14178	1.02168	C1_ave	Nck1
Klhl2	-0.304334	1.53133	-0.789449	0.958212	-0.85106	-0.544701	C2_ave	Klhl2
Sult4a1	0.669303	0.140981	-0.0154625	-0.690248	1.37074	-1.47531	C5_ave	Sult4a1
Panx2	0.180321	0.970936	-0.240787	-0.708135	1.21125	-1.41358	C5_ave	Panx2
H13	-0.199547	-0.588261	0.186804	-0.622865	-0.7	1.92387	C6_ave	H13
Thsd4	-0.826577	1.52893	-0.741217	-0.413238	-0.534469	0.986576	C2_ave	Thsd4
Col1a2	-0.655994	0.241887	-0.306772	-0.551038	-0.649446	1.92136	C6_ave	Col1a2
Mapre3	1.14503	0.348307	-0.564162	-0.237927	0.86965	-1.5609	C1_ave	Mapre3
Gm42517	0.614436	1.52823	-0.453892	-0.0265785	-1.4222	-0.24	C2_ave	Gm42517
Mif4gd	-0.897963	-0.171773	0.109428	-0.498509	-0.462144	1.92096	C6_ave	Mif4gd
Cinp	1.14423	0.596934	0.129425	0.291349	-0.411711	-1.75022	C1_ave	Cinp
Ppil3	0.697632	1.52273	-0.0443091	-0.901565	-1.17001	-0.104479	C2_ave	Ppil3
Atp2b2	1.14235	0.0191627	-0.890481	0.829781	0.346056	-1.44687	C1_ave	Atp2b2
Adgrb2	0.686868	1.52228	-0.62456	0.280519	-0.89512	-0.969986	C2_ave	Adgrb2
Gm2a	-0.739329	-0.269136	-0.17573	-0.809732	0.0732376	1.92069	C6_ave	Gm2a
Qsox1	-0.0825382	-0.232938	-0.0226322	-0.837036	-0.744213	1.91936	C6_ave	Qsox1
Stxbp1	1.14228	0.142424	0.264956	-0.528314	0.673388	-1.69474	C1_ave	Stxbp1
Cavin2	-0.784273	-0.465629	0.217173	-0.621534	-0.260607	1.91487	C6_ave	Cavin2
Sema3a	0.242376	0.54399	-0.157907	1.4794	-1.37814	-0.729725	C4_ave	Sema3a
Robo3	1.13959	0.0723224	-0.809969	0.334864	-1.5209	0.784087	C1_ave	Robo3
Nptx2	1.13786	1.04817	-0.795112	-0.682322	0.438733	-1.14733	C1_ave	Nptx2
Ensa	1.1377	0.879147	-0.721748	0.669668	-0.853538	-1.11123	C1_ave	Ensa
Riiad1	-0.534771	0.294515	-0.391029	-0.644959	-0.635457	1.9117	C6_ave	Riiad1
Gap43	-0.201672	-0.927771	1.07765	-0.0471228	1.25985	-1.16094	C5_ave	Gap43
Clec2l	1.13669	0.458031	-0.161304	-0.788028	0.826839	-1.47223	C1_ave	Clec2l
Rasgef1a	0.195015	0.781399	-0.454829	1.46727	-0.911101	-1.07775	C4_ave	Rasgef1a
Cnn3	-0.711207	-0.116111	-0.064733	-0.907227	-0.109012	1.90829	C6_ave	Cnn3
Rabgap1l	0.901016	1.52149	-0.208726	-1.07597	-0.457895	-0.67992	C2_ave	Rabgap1l
Enkur	-0.531383	0.323165	-0.554821	-0.506176	-0.638913	1.90813	C6_ave	Enkur
Maf	-0.205172	0.205088	-0.522323	-0.846841	-0.537763	1.90701	C6_ave	Maf
Pou3f2	0.090962	-0.855472	-0.0345779	-0.468153	-0.6385	1.90574	C6_ave	Pou3f2
Maged2	-0.56826	-0.482992	1.45913	-1.31027	0.760031	0.14236	C3_ave	Maged2
Kcng1	0.220175	0.745561	-0.391202	1.46667	-0.956387	-1.08482	C4_ave	Kcng1
Rps27l	-0.610632	-0.827131	0.222004	-0.454134	-0.235844	1.90574	C6_ave	Rps27l
Agap2	-0.0546978	0.969124	-0.763711	1.46485	-0.916784	-0.698776	C4_ave	Agap2
Wac	1.13661	0.657377	0.241636	-0.655612	0.268005	-1.64801	C1_ave	Wac
Uqcc2	0.50162	-0.359615	-0.100745	0.660244	1.05048	-1.75199	C5_ave	Uqcc2
Sgsm1	1.13547	-0.448108	0.710137	-0.59349	0.677389	-1.4814	C1_ave	Sgsm1
Myh10	1.13361	-0.736267	-0.302475	0.688687	0.680623	-1.46418	C1_ave	Myh10
Pacsin1	0.733606	-0.203536	0.45047	-0.120378	0.954304	-1.81447	C5_ave	Pacsin1
Cnot6	1.13056	0.799295	-0.897612	-0.406908	-1.29148	0.666145	C1_ave	Cnot6
Nnat	-0.653181	-0.407305	0.316756	-0.597393	-0.564537	1.90566	C6_ave	Nnat
Uaca	-0.58025	-0.750852	0.0587268	-0.680603	0.0475649	1.90541	C6_ave	Uaca
Dad1	-0.619923	0.0175403	-0.0917467	-0.955413	-0.255427	1.90497	C6_ave	Dad1
Ackr3	-0.206592	1.52142	-0.592936	-0.529232	-1.09442	0.901761	C2_ave	Ackr3
BC034090	-0.87894	-0.603085	-0.0381819	0.104614	-0.485811	1.9014	C6_ave	BC034090
Cbr3	-0.657017	-0.319921	-0.70017	1.46004	-0.845529	1.0626	C4_ave	Cbr3
Grk6	1.12949	0.0802463	0.530042	0.145001	-0.0369549	-1.84783	C1_ave	Grk6
Ypel1	1.12914	0.674476	-0.135652	0.654426	-1.4129	-0.909488	C1_ave	Ypel1
Kpna3	-0.0851376	1.52085	0.493616	-0.494255	0.0447304	-1.4798	C2_ave	Kpna3
Wwc1	-0.199715	-0.0538339	-1.07985	-0.39847	-0.166703	1.89857	C6_ave	Wwc1
Dph3	1.12901	-0.9126	0.635785	0.373146	0.281276	-1.50662	C1_ave	Dph3
Apba2	0.764168	1.51438	-0.305714	-0.862007	0.0230367	-1.13386	C2_ave	Apba2
Gpd1	1.12431	0.569552	-0.885911	0.997771	-0.882196	-0.923521	C1_ave	Gpd1
Ankrd29	0.877278	-0.619638	0.118599	0.326322	0.967637	-1.6702	C5_ave	Ankrd29
Atp5g2	0.0704624	-0.729055	-0.217273	-0.892156	-0.130241	1.89826	C6_ave	Atp5g2
Gm43951	1.12368	-0.296003	-1.14793	0.374608	-1.07364	1.01928	C1_ave	Gm43951
Rell2	0.784541	-0.35557	0.602612	-0.389966	1.00904	-1.65066	C5_ave	Rell2
Mt1	-0.918468	-0.438008	0.183138	-0.551356	-0.172	1.89669	C6_ave	Mt1
Slc6a7	0.250548	-0.267812	0.909148	-0.81003	1.25897	-1.34082	C5_ave	Slc6a7
Med10	1.12293	0.838566	-1.36828	-0.794412	-0.405525	0.606718	C1_ave	Med10
Top2b	1.12204	1.0426	-0.248672	-0.888192	-1.31236	0.284587	C1_ave	Top2b
Angptl2	-0.668721	0.352969	-0.526265	-0.600704	-0.45118	1.8939	C6_ave	Angptl2
Prr7	1.11858	0.200803	-0.238167	1.09292	-0.870428	-1.3037	C1_ave	Prr7
Sdc4	-0.560219	-0.502331	0.237782	-0.869393	-0.198467	1.89263	C6_ave	Sdc4
Dpp3	0.516747	0.765668	0.3348	-0.831552	0.838941	-1.6246	C5_ave	Dpp3
Cdk5r2	1.1153	0.282387	-0.921673	1.09753	-0.348424	-1.22512	C1_ave	Cdk5r2
Cplx2	0.469222	0.546323	-0.570374	1.45627	-1.28805	-0.613388	C4_ave	Cplx2
Pamr1	0.213877	-0.83685	-0.536939	-0.610837	-0.120792	1.89154	C6_ave	Pamr1
Ppp2r5b	0.427324	-0.584808	0.3232	-0.461626	1.58219	-1.28628	C5_ave	Ppp2r5b
Nos1	-1.03888	-0.438157	1.45702	0.4757	-1.02651	0.570819	C3_ave	Nos1
Synj2	1.1133	0.432497	-0.457109	-1.14273	1.04124	-0.987194	C1_ave	Synj2
Nfatc2	-1.40969	1.50791	0.1699	0.356766	-0.752668	0.127786	C2_ave	Nfatc2
Lypd1	-0.118771	1.5036	0.368899	-0.0490202	-1.6052	-0.0995075	C2_ave	Lypd1
Kcnj13	-0.561698	0.352038	-0.415413	-0.560906	-0.705107	1.89109	C6_ave	Kcnj13
Dagla	-0.0490163	1.50349	-0.869891	-0.196189	0.771843	-1.16024	C2_ave	Dagla
Sema6c	1.11327	0.906594	0.548446	-1.32171	-0.862055	-0.384548	C1_ave	Sema6c
Rcn1	-1.28456	-0.584967	-0.166924	1.45539	-0.298052	0.879112	C4_ave	Rcn1
Fat3	-0.467674	0.960365	-0.465307	1.45538	-1.20237	-0.280394	C4_ave	Fat3
Timp3	-0.704167	-0.385353	-0.409321	-0.715061	0.323969	1.88993	C6_ave	Timp3
Adrb1	0.833561	-0.548741	-0.729116	-0.146114	1.57521	-0.984796	C5_ave	Adrb1
Lix1	0.327641	1.50275	0.257619	-0.973758	-1.26389	0.149643	C2_ave	Lix1
Tbk1	0.0546775	-0.471577	-0.141323	-1.06072	-0.267345	1.88628	C6_ave	Tbk1
Hist1h4h	-0.731201	-0.427384	0.354787	-0.450152	-0.631592	1.88554	C6_ave	Hist1h4h
Cdc40	0.771573	1.50247	0.0987587	-0.802086	-0.424404	-1.14631	C2_ave	Cdc40
Mrc2	-0.594646	0.355844	-0.757009	-0.479504	-0.408751	1.88407	C6_ave	Mrc2
Wscd2	0.00313601	0.921434	-0.486409	1.45506	-0.99665	-0.896573	C4_ave	Wscd2
Surf1	0.468782	-0.742732	0.869813	-0.15833	1.07569	-1.51322	C5_ave	Surf1
Bdnf	0.143023	1.50235	-1.14486	-0.975741	-0.17879	0.654018	C2_ave	Bdnf
Hacd1	1.11209	-0.0235338	-1.30367	0.934547	0.322549	-1.04198	C1_ave	Hacd1
Npy	1.10953	0.933656	-0.480463	0.445541	-1.47916	-0.529103	C1_ave	Npy
Gng5	-0.513644	-0.978808	0.163329	-0.444453	-0.108477	1.88205	C6_ave	Gng5
Laptm4a	-0.125447	0.0967753	-0.463182	-1.05552	-0.332891	1.88027	C6_ave	Laptm4a
Ninj1	-0.848067	0.1575	0.0120925	-0.602193	-0.599251	1.87992	C6_ave	Ninj1
Gm10076	-0.666674	-0.281469	0.133441	-0.106613	-0.95757	1.87888	C6_ave	Gm10076
2900079G21Rik	1.1093	0.517638	-0.803028	1.0473	-0.868008	-1.00319	C1_ave	2900079G21Rik
Ubald1	1.10479	0.273247	-0.0526325	0.930603	-0.746416	-1.50959	C1_ave	Ubald1
Ahnak	-0.829677	0.331308	-0.361367	-0.626727	-0.391165	1.87763	C6_ave	Ahnak
Bop1	1.02021	-0.342251	-1.10027	1.44778	-0.582005	-0.443455	C4_ave	Bop1
Sptbn5	1.03969	-0.868064	-0.68597	1.44425	-0.167706	-0.762207	C4_ave	Sptbn5
Slc4a8	1.10311	0.89297	-0.0374042	-0.218966	-0.0263135	-1.71339	C1_ave	Slc4a8
Cry2	0.761349	0.259599	-0.607422	-0.272695	1.32596	-1.46679	C5_ave	Cry2
Iqsec2	0.606136	1.50031	-1.21877	-0.310723	-0.851197	0.274243	C2_ave	Iqsec2
Lamb1	-0.826033	-0.292252	-0.567521	0.333511	-0.52481	1.8771	C6_ave	Lamb1
Heg1	-0.548893	-0.624478	0.254605	-0.841596	-0.116364	1.87673	C6_ave	Heg1
Dock3	1.09868	-0.945726	-0.269627	1.07327	0.301573	-1.25816	C1_ave	Dock3
Emc4	0.601275	0.565449	-0.677149	-0.166183	1.21313	-1.53652	C5_ave	Emc4
Coro6	1.09787	-1.23873	0.0966394	-1.15701	0.909443	0.291782	C1_ave	Coro6
Trmt1	1.08841	0.226352	-0.62887	0.107454	0.836702	-1.63004	C1_ave	Trmt1
Miat	1.08374	0.44877	0.846138	-1.57683	-0.624883	-0.176934	C1_ave	Miat
Tmem72	-0.656896	0.385727	-0.395977	-0.518329	-0.690143	1.87562	C6_ave	Tmem72
Bmp3	1.07805	-0.046268	0.899614	-0.97416	-1.3784	0.421162	C1_ave	Bmp3
Tmem107	0.354098	-0.284893	-0.554647	-0.63925	-0.75004	1.87473	C6_ave	Tmem107
Unc5a	0.757028	1.4947	0.118804	-0.454369	-0.696974	-1.21919	C2_ave	Unc5a
Tubgcp5	1.07744	-0.556077	0.925356	-0.529719	0.534625	-1.45162	C1_ave	Tubgcp5
Ggt7	0.141968	0.301261	0.0283189	-0.200839	1.41566	-1.68637	C5_ave	Ggt7
Zeb2	0.120452	1.49038	-0.32199	-1.26369	-0.741731	0.716582	C2_ave	Zeb2
Camk2b	0.0862377	1.48766	-0.807134	0.805721	-0.438097	-1.13439	C2_ave	Camk2b
Cx3cl1	1.07599	0.354974	-1.25025	0.640794	0.427419	-1.24893	C1_ave	Cx3cl1
Plin3	-1.13415	-0.10475	-0.168409	-0.392758	-0.0746373	1.87471	C6_ave	Plin3
Wnt4	-0.517092	0.031727	-0.676217	-0.859807	0.146964	1.87443	C6_ave	Wnt4
1700003E16Rik	-0.167929	0.272449	-0.628767	-0.475301	-0.874409	1.87396	C6_ave	1700003E16Rik
Cadps2	1.07319	0.0954878	0.400817	-1.17479	-1.25103	0.856321	C1_ave	Cadps2
Gadd45g	-1.09282	0.130889	-0.260703	-0.344449	-0.305988	1.87307	C6_ave	Gadd45g
Cd82	-0.812347	-0.630692	0.362907	-0.38131	-0.408866	1.87031	C6_ave	Cd82
Eml5	0.754984	0.136438	-0.27361	1.4392	-1.30198	-0.755032	C4_ave	Eml5
Fam57b	1.06923	0.444193	-0.145951	-0.492463	0.789854	-1.66486	C1_ave	Fam57b
Neurl1b	1.06324	-0.0362613	-1.7184	-0.0259539	-0.214603	0.931975	C1_ave	Neurl1b
Dact3	1.06237	0.375396	0.39165	-1.18843	0.669273	-1.31026	C1_ave	Dact3
Ncald	1.06196	0.963694	-0.193054	-1.35472	0.452734	-0.93061	C1_ave	Ncald
Stmn2	0.547736	0.345629	0.282436	-1.02215	1.23546	-1.38911	C5_ave	Stmn2
Dnm2	-0.50293	-0.846816	0.16159	0.0300893	-0.711778	1.86984	C6_ave	Dnm2
Rcor2	1.0607	0.602179	0.652138	0.153759	-1.14506	-1.32372	C1_ave	Rcor2
Ecrg4	-0.704093	0.408105	-0.39303	-0.488811	-0.685969	1.8638	C6_ave	Ecrg4
Zmat3	1.03454	-0.105106	-0.470081	-0.0501553	1.13917	-1.54837	C5_ave	Zmat3
Akap6	1.05943	-0.110746	0.659276	-0.624011	0.638779	-1.62273	C1_ave	Akap6
Noxo1	0.121801	-0.656983	-0.337957	-0.00676935	-0.98345	1.86336	C6_ave	Noxo1
Bap1	1.05714	0.697139	-0.387347	0.323245	0.0805359	-1.77072	C1_ave	Bap1
Derl1	-1.14618	-0.177393	-0.171079	-0.392389	0.0239795	1.86306	C6_ave	Derl1
Ppil2	-0.169508	1.48696	-0.201928	0.631501	-0.24319	-1.50383	C2_ave	Ppil2
Chst1	0.384389	1.48691	-0.585097	0.435319	-0.300543	-1.42098	C2_ave	Chst1
Ifngr2	0.478545	1.48649	-0.301132	-1.13733	0.457301	-0.983877	C2_ave	Ifngr2
Colec12	-0.372886	0.00641096	-0.788909	-0.867225	0.162487	1.86012	C6_ave	Colec12
Zfp36l2	-0.853537	-0.287329	-0.260134	-0.756928	0.297947	1.85998	C6_ave	Zfp36l2
Mlc1	-0.425866	-0.516093	0.174638	-1.03573	-0.0533505	1.8564	C6_ave	Mlc1
Trp53i11	-0.228979	-0.387069	0.311946	-0.603105	-0.947323	1.85453	C6_ave	Trp53i11
Mllt11	0.684515	0.452331	0.117092	-0.4338	0.966272	-1.78641	C5_ave	Mllt11
Sh3d19	-0.0992076	-0.2113	-0.730877	-0.973356	0.160518	1.85422	C6_ave	Sh3d19
Slc2a12	-0.742222	0.432444	-0.544839	-0.360691	-0.636666	1.85197	C6_ave	Slc2a12
Atp6v0e2	1.0563	0.913726	0.0884341	-1.06213	0.343575	-1.33991	C1_ave	Atp6v0e2
Kcna2	0.712928	0.0433325	-0.184135	-0.556481	1.432	-1.44764	C5_ave	Kcna2
Schip1	0.970413	1.48648	-0.572768	-0.634342	-0.214248	-1.03553	C2_ave	Schip1
Parva	0.0875449	-0.575029	0.0597726	-1.04501	-0.377556	1.85027	C6_ave	Parva
Sephs2	0.554129	1.4847	-0.106772	-0.882731	0.232779	-1.28211	C2_ave	Sephs2
Dnajb14	0.266381	0.772161	0.607518	-0.868296	0.816798	-1.59456	C5_ave	Dnajb14
Rab3b	1.04961	0.555467	0.190134	0.65909	-1.45894	-0.995361	C1_ave	Rab3b
Ttll7	0.417693	-0.405722	0.641622	-0.522982	1.3431	-1.47371	C5_ave	Ttll7
Mctp1	0.263024	0.671297	-0.679425	1.43069	-0.31788	-1.36771	C4_ave	Mctp1
Pcp4	-0.466053	-0.699019	-0.635949	1.43005	1.12779	-0.756821	C4_ave	Pcp4
Med16	0.920299	-0.25581	-0.280033	1.42965	-0.507187	-1.30692	C4_ave	Med16
Marveld1	0.432206	-0.441613	-0.677124	-0.756932	-0.406307	1.84977	C6_ave	Marveld1
Hivep3	1.04748	1.04444	-0.229191	-1.19208	0.410822	-1.08147	C1_ave	Hivep3
Gm13205	1.04585	-1.12064	0.547953	-1.29687	0.00628839	0.817427	C1_ave	Gm13205
Gm47079	-0.262731	0.322663	-0.673622	-0.301728	-0.932086	1.8475	C6_ave	Gm47079
Tmem30a	0.119869	1.48312	-0.0748847	-1.47349	0.523919	-0.578541	C2_ave	Tmem30a
Ccne1	0.712118	1.48199	-0.693474	-0.613442	0.279528	-1.16672	C2_ave	Ccne1
Trappc12	0.335943	1.48145	-0.74308	0.523123	-1.34218	-0.255259	C2_ave	Trappc12
Neu1	0.23836	1.47749	-0.337874	-1.43129	0.572562	-0.519254	C2_ave	Neu1
Rnf220	0.830002	0.639413	-0.179436	-0.935418	1.03354	-1.3881	C5_ave	Rnf220
Adgrb1	1.04511	-0.425851	-0.63712	0.463027	1.00359	-1.44875	C1_ave	Adgrb1
Gm973	-0.721866	-0.727375	0.431867	-0.349443	-0.480018	1.84683	C6_ave	Gm973
Smim12	0.695215	-1.0788	-0.124721	0.272988	1.38949	-1.15417	C5_ave	Smim12
Ppp6r2	-0.0402045	1.47521	0.490264	-0.395392	0.0272617	-1.55714	C2_ave	Ppp6r2
Slc35f1	1.04036	-1.08524	0.920439	0.501451	-0.0997948	-1.27722	C1_ave	Slc35f1
Dnah9	-0.976257	0.315046	-0.612319	-0.234556	-0.336956	1.84504	C6_ave	Dnah9
Neat1	-0.975	-0.69384	0.242779	-0.106672	-0.311364	1.8441	C6_ave	Neat1
Pygb	-0.681935	0.345832	-0.107844	-0.809703	-0.5902	1.84385	C6_ave	Pygb
C1qa	-0.568645	-0.663662	0.239705	0.0315001	-0.882513	1.84361	C6_ave	C1qa
Arrdc1	1.03792	-0.496868	0.705135	-1.72118	0.464815	0.0101791	C1_ave	Arrdc1
Acot7	0.147773	0.280247	0.422796	-0.72225	1.38329	-1.51186	C5_ave	Acot7
Ruvbl2	0.0679075	-0.384101	0.138266	-0.98715	-0.677535	1.84261	C6_ave	Ruvbl2
Tpra1	-0.439079	-0.452851	0.424009	-0.916295	-0.453476	1.83769	C6_ave	Tpra1
Trerf1	0.94165	-0.494121	-0.146707	1.42571	-0.460472	-1.26606	C4_ave	Trerf1
Agfg2	0.287548	0.695664	-0.250368	1.42476	-0.997749	-1.15985	C4_ave	Agfg2
Cdk14	-0.0342871	1.00962	0.0147178	-0.829087	1.19994	-1.3609	C5_ave	Cdk14
Disp3	1.03486	0.729435	0.705323	-1.46789	-0.84949	-0.15224	C1_ave	Disp3
Ccdc149	1.03311	0.481913	0.146692	0.583743	-0.483535	-1.76192	C1_ave	Ccdc149
Slc7a6os	-0.0408344	-1.29103	1.45158	0.214328	-0.916268	0.582224	C3_ave	Slc7a6os
Cdk5	0.406063	-0.302461	-0.253629	0.0517401	1.57751	-1.47922	C5_ave	Cdk5
Mesd	-0.254622	-0.301562	0.353755	-0.750382	-0.884125	1.83694	C6_ave	Mesd
Adcy9	0.0479054	1.47502	-1.0315	0.853055	-0.420753	-0.923734	C2_ave	Adcy9
Rgs10	-0.606987	-0.424184	0.0343242	0.191039	-1.02701	1.83282	C6_ave	Rgs10
Slc8a2	0.535973	1.47467	-0.789226	0.560744	-0.970767	-0.811398	C2_ave	Slc8a2
Rps15a	-0.502996	-0.240364	0.424015	-0.667609	-0.843812	1.83077	C6_ave	Rps15a
Cadm3	1.03293	0.252436	0.404673	0.367991	-0.17684	-1.88119	C1_ave	Cadm3
Ddx25	1.03123	0.617631	0.140221	-0.549503	0.490442	-1.73002	C1_ave	Ddx25
Ywhah	0.37866	0.977136	-0.315456	-0.94088	1.15694	-1.2564	C5_ave	Ywhah
Pcnt	1.0296	1.01367	-0.0455622	-1.10764	0.357258	-1.24733	C1_ave	Pcnt
Htt	0.712953	0.598605	-0.911304	0.0652969	1.03021	-1.49576	C5_ave	Htt
Gorasp2	1.02783	0.310673	-0.0121218	0.277662	0.312276	-1.91632	C1_ave	Gorasp2
Srsf11	0.988247	-0.800322	-0.504469	1.41842	-0.0462657	-1.05561	C4_ave	Srsf11
Alpl	-0.982229	0.299453	-0.131737	-0.68981	-0.325073	1.8294	C6_ave	Alpl
Kcnip4	0.214808	-0.491643	0.201521	-0.640004	1.77295	-1.05763	C5_ave	Kcnip4
Mir22hg	0.0700708	1.47425	-0.720255	-1.27863	0.758659	-0.304092	C2_ave	Mir22hg
Wsb2	0.908506	1.47413	-0.63296	0.00336397	-0.697146	-1.05589	C2_ave	Wsb2
Rufy3	0.337175	-0.400969	0.438739	-0.392567	1.48847	-1.47085	C5_ave	Rufy3
Epha4	-0.110412	1.47368	-0.592814	0.48813	0.21758	-1.47616	C2_ave	Epha4
Cplx1	0.775628	-0.498072	-0.2125	-0.299892	1.52945	-1.29461	C5_ave	Cplx1
Sae1	1.02464	0.102629	-0.814491	0.67561	0.585455	-1.57384	C1_ave	Sae1
Fscn1	1.02216	-0.410731	-0.647907	0.570306	0.937027	-1.47086	C1_ave	Fscn1
Fcrls	0.388259	-0.651889	-0.215376	-0.419498	-0.92884	1.82734	C6_ave	Fcrls
Ctsl	-0.429209	0.307579	-0.304155	-1.10641	-0.290008	1.8222	C6_ave	Ctsl
Lgals3bp	-0.907317	0.430572	-0.639168	-0.269572	-0.436504	1.82199	C6_ave	Lgals3bp
Plekha2	-0.353817	1.46992	-0.789038	-0.666128	-0.722197	1.06126	C2_ave	Plekha2
Atp1a2	-0.645786	-0.697189	-0.304346	-0.666416	0.49224	1.8215	C6_ave	Atp1a2
Gm10714	-0.685464	0.520569	-0.522178	-0.685464	-0.448343	1.82088	C6_ave	Gm10714
Slc25a14	1.01963	0.377151	0.379549	0.618644	-0.737395	-1.65758	C1_ave	Slc25a14
E2f1	1.01955	-0.390433	-0.795475	0.875879	0.683605	-1.39313	C1_ave	E2f1
Chmp7	1.01363	-0.439233	0.234935	0.295659	0.677647	-1.78264	C1_ave	Chmp7
Smoc1	-0.817663	-0.158503	0.333587	-0.896235	-0.281261	1.82008	C6_ave	Smoc1
Dscam	1.01354	-0.00758366	0.578254	-1.02431	0.822847	-1.38275	C1_ave	Dscam
Scn2b	-0.252359	0.0976639	-0.148883	1.40826	0.522666	-1.62734	C4_ave	Scn2b
Mchr1	-0.0594661	0.795588	-0.455698	1.40817	-1.45554	-0.233054	C4_ave	Mchr1
Coq8b	-0.554233	-0.460484	0.235157	0.0203139	-1.05858	1.81782	C6_ave	Coq8b
Nkx6-2	-1.04063	-1.06167	1.45056	-0.0823682	-0.0854806	0.819589	C3_ave	Nkx6-2
Madd	1.00784	0.447002	-0.18504	0.0163833	0.565787	-1.85198	C1_ave	Madd
Rundc3a	1.00552	0.656954	-0.628626	0.564365	0.0859197	-1.68413	C1_ave	Rundc3a
Fdx2	1.00206	0.438834	0.431653	0.0620226	-0.034058	-1.90052	C1_ave	Fdx2
Cab39	1.00148	0.128742	0.0838019	0.10094	0.58725	-1.90221	C1_ave	Cab39
Slc29a4	-0.703503	0.514583	-0.403381	-0.502821	-0.722301	1.81742	C6_ave	Slc29a4
Ckap4	-0.387177	-0.302802	-0.148174	-1.18398	0.207902	1.81423	C6_ave	Ckap4
Epb41l1	0.996329	0.735009	0.0142256	0.452552	-1.74953	-0.448587	C1_ave	Epb41l1
Cacnb1	0.750742	0.182037	-0.185956	1.40346	-0.866432	-1.28385	C4_ave	Cacnb1
Fhad1	-0.509753	0.446437	-0.20251	-0.85563	-0.692049	1.81351	C6_ave	Fhad1
Fam189a2	-0.859002	-0.246493	-0.283327	-0.823296	0.400179	1.81194	C6_ave	Fam189a2
Fstl1	-0.856098	-0.474651	-0.197222	-0.725969	0.442954	1.81099	C6_ave	Fstl1
Tlnrd1	0.818235	-0.533607	-1.06171	1.40089	0.305138	-0.928948	C4_ave	Tlnrd1
Atp6v1e1	0.992761	0.354052	-0.331465	-0.283584	0.943897	-1.67566	C1_ave	Atp6v1e1
Plin2	-0.0856233	-1.17308	-0.186146	0.170456	-0.533453	1.80784	C6_ave	Plin2
Fbxo31	0.992447	0.845967	-0.332645	0.630761	-0.564037	-1.57249	C1_ave	Fbxo31
Cers2	-0.739013	-0.930707	0.326098	-0.463591	-0.000100569	1.80731	C6_ave	Cers2
Megf6	-0.747974	-0.382799	0.454553	-0.877667	-0.250139	1.80403	C6_ave	Megf6
Ankrd46	0.513085	1.46912	-0.273359	-0.380254	0.194937	-1.52352	C2_ave	Ankrd46
Sema4f	0.975846	0.624001	0.76675	0.102317	-1.15634	-1.31257	C1_ave	Sema4f
Eif1b	-0.0815624	1.469	-0.661245	-0.778937	0.972425	-0.919676	C2_ave	Eif1b
Rmnd5a	0.655476	-0.256044	-0.256023	0.00736646	1.41253	-1.56331	C5_ave	Rmnd5a
Hspa5	-0.902474	-0.441413	0.280566	-0.809282	0.0692016	1.8034	C6_ave	Hspa5
Inhbb	-0.725096	-0.57115	-0.508502	-0.564554	0.566617	1.80268	C6_ave	Inhbb
Kcng4	-0.901787	-0.135483	0.179948	-0.944123	0.00014683	1.8013	C6_ave	Kcng4
Rps6ka3	0.362969	-1.13873	1.44872	0.688483	-0.870458	-0.490979	C3_ave	Rps6ka3
Numbl	0.704935	1.46785	-0.207647	0.0438982	-0.626829	-1.38221	C2_ave	Numbl
Rab10	-0.557855	1.46516	-0.66899	-1.25457	0.462245	0.554008	C2_ave	Rab10
Slc16a11	-0.852503	-0.0375489	0.401812	-0.728577	-0.583067	1.79988	C6_ave	Slc16a11
Zbtb45	0.97223	-0.0798629	0.217453	0.462842	0.342882	-1.91555	C1_ave	Zbtb45
Nipsnap1	0.970534	0.462911	0.125398	-0.011325	0.373089	-1.92061	C1_ave	Nipsnap1
Kbtbd11	-0.454197	0.691711	-0.587395	1.39977	-1.37926	0.329372	C4_ave	Kbtbd11
Mical2	1.08413	1.46378	-0.74935	-0.672679	-0.432232	-0.693653	C2_ave	Mical2
Actn4	0.109912	-0.00757719	-1.23546	-0.349584	-0.316959	1.79967	C6_ave	Actn4
Josd1	0.965844	0.376956	-0.353965	0.442383	0.420143	-1.85136	C1_ave	Josd1
Elof1	-0.0720856	-0.704846	-0.159871	-1.0878	0.22502	1.79958	C6_ave	Elof1
Oxt	-0.631284	-0.641677	0.5786	-0.611007	-0.493969	1.79934	C6_ave	Oxt
Paqr9	0.964276	0.962083	-0.349944	0.547401	-0.578605	-1.54521	C1_ave	Paqr9
Ptprk	0.963717	0.5301	0.141384	-1.19677	-1.27797	0.83953	C1_ave	Ptprk
Clstn3	0.406736	-0.425345	0.850105	-0.492898	1.17805	-1.51665	C5_ave	Clstn3
Phf12	0.776591	0.27822	-0.872499	1.39875	-0.371095	-1.20997	C4_ave	Phf12
Arl6ip1	-0.390775	0.139367	0.0889972	-1.1698	-0.466177	1.79839	C6_ave	Arl6ip1
Gpr162	0.849398	0.504438	-0.0478104	-0.957037	1.05939	-1.40838	C5_ave	Gpr162
Kcna6	0.501277	-0.166524	0.291524	-0.59779	1.44833	-1.47682	C5_ave	Kcna6
Bcl11a	0.969413	1.46373	-0.590332	-0.076694	-0.926554	-0.839561	C2_ave	Bcl11a
Cnot1	0.0916584	-0.151265	-0.997649	-0.854503	0.114504	1.79726	C6_ave	Cnot1
Cpne4	-0.278593	1.46258	-0.918513	-1.04448	0.911622	-0.132623	C2_ave	Cpne4
Olfm1	1.02994	1.45766	-0.516631	-0.836934	-0.24758	-0.886452	C2_ave	Olfm1
Pcdh10	0.96219	-0.354155	0.783851	-0.186079	0.531277	-1.73708	C1_ave	Pcdh10
Ucp2	-0.808135	-0.675511	0.368442	-0.724284	0.0426999	1.79679	C6_ave	Ucp2
Ctbp2	-0.593029	0.0475833	1.44781	-0.90532	-0.928654	0.93161	C3_ave	Ctbp2
Uros	0.960424	-0.90022	0.718058	-1.54284	0.580955	0.183624	C1_ave	Uros
Ftl1	-0.636919	-0.631123	0.0301982	0.358605	-0.916842	1.79608	C6_ave	Ftl1
AI854703	0.959919	-0.102753	0.439166	0.374924	0.245578	-1.91683	C1_ave	AI854703
Ap2s1	0.52097	0.516462	0.217752	-0.207379	0.858575	-1.90638	C5_ave	Ap2s1
Naaa	-0.800222	-0.266832	0.0354653	0.240459	-1.0038	1.79493	C6_ave	Naaa
Slc12a5	0.959547	-0.0836279	0.398474	0.0568756	0.564025	-1.89529	C1_ave	Slc12a5
Rab13	0.154234	-0.881598	0.0926732	-0.193375	-0.966215	1.79428	C6_ave	Rab13
Ypel2	-0.575115	-1.36198	-0.363683	1.39459	0.857148	0.0490471	C4_ave	Ypel2
Myl12a	-0.853628	-0.847147	-0.301489	-0.230787	0.439679	1.79337	C6_ave	Myl12a
2310022B05Rik	-0.650286	-0.528232	0.466694	-0.916809	-0.163829	1.79246	C6_ave	2310022B05Rik
Dstn	-0.453623	0.163907	-0.886889	-0.845782	0.230036	1.79235	C6_ave	Dstn
Clip3	0.793729	-0.184365	-0.0353887	-0.213313	1.27298	-1.63364	C5_ave	Clip3
Cacfd1	0.347587	-0.0990524	-0.246652	-0.894767	-0.896931	1.78982	C6_ave	Cacfd1
Ncdn	-0.464121	1.45698	-0.870479	0.519209	0.524392	-1.16598	C2_ave	Ncdn
Hsd17b11	-0.402587	-0.311063	0.485631	-0.984494	-0.577171	1.78968	C6_ave	Hsd17b11
Pfn2	0.589322	1.45588	-0.15628	-0.0483599	-0.282897	-1.55766	C2_ave	Pfn2
Idh3g	0.348892	-0.442402	0.508165	1.39403	-0.25422	-1.55447	C4_ave	Idh3g
Ncoa5	1.13455	-0.810322	-0.573306	1.39391	-0.826576	-0.318256	C4_ave	Ncoa5
R3hdm4	0.958152	0.803096	-0.843161	0.938666	-0.682204	-1.17455	C1_ave	R3hdm4
Thoc7	0.136319	-0.615149	1.44479	-0.399135	0.764357	-1.33118	C3_ave	Thoc7
Dipk2a	1.01503	1.45533	-0.527348	-0.1912	-0.912365	-0.839445	C2_ave	Dipk2a
Anxa11	-0.200109	1.45361	-0.851296	-0.701394	-0.740788	1.03998	C2_ave	Anxa11
C1qc	-0.784638	-0.408106	0.208411	0.179123	-0.979078	1.78429	C6_ave	C1qc
Slc36a1	0.95796	-0.789941	0.58877	0.063595	0.766901	-1.58729	C1_ave	Slc36a1
Syt1	0.957483	0.58841	-0.132762	-0.990125	0.939488	-1.36249	C1_ave	Syt1
Serhl	-1.07585	-0.185092	0.331842	-0.138155	-0.713287	1.78054	C6_ave	Serhl
Tmem47	-0.916471	-0.762691	0.136935	-0.551111	0.316987	1.77635	C6_ave	Tmem47
Cd164	-0.733526	-0.454539	0.600626	-0.726309	-0.462073	1.77582	C6_ave	Cd164
Brsk2	0.955213	-0.00828424	-0.207476	0.454402	0.653139	-1.84699	C1_ave	Brsk2
Actr6	-0.774997	-0.0153873	-1.09613	-0.0941703	0.207002	1.77368	C6_ave	Actr6
Ajm1	1.02752	-0.13132	-0.739131	1.3933	-0.430561	-1.11981	C4_ave	Ajm1
Kcnj11	0.948005	-0.0607725	-0.303052	0.357274	0.839795	-1.78125	C1_ave	Kcnj11
Prkab2	0.929277	0.902019	-0.367111	0.6735	-0.59472	-1.54297	C1_ave	Prkab2
Edem2	-0.35799	0.021726	-0.908663	0.35298	-0.881303	1.77325	C6_ave	Edem2
Relb	0.564908	-0.25148	-0.585618	-0.822924	-0.676748	1.77186	C6_ave	Relb
Cend1	0.472934	-0.513662	0.438743	-0.30973	1.40847	-1.49675	C5_ave	Cend1
Fsd1	0.926727	-0.428068	0.133655	0.374471	0.779774	-1.78656	C1_ave	Fsd1
Copg1	0.330276	-0.0381441	1.44073	0.090063	-0.155108	-1.66781	C3_ave	Copg1
Trp73	-0.956325	0.523955	-0.226853	-0.482107	-0.628441	1.76977	C6_ave	Trp73
Vwf	-0.830681	-0.851921	-0.215984	0.519902	-0.386962	1.76565	C6_ave	Vwf
Rab3gap1	0.986344	-0.0472529	-0.443877	1.39258	-1.17489	-0.712898	C4_ave	Rab3gap1
Arnt2	0.91935	-0.472947	0.757012	0.599397	-0.0726401	-1.73017	C1_ave	Arnt2
Apod	-0.944162	-0.939445	0.176925	0.172607	-0.230011	1.76409	C6_ave	Apod
Atp6v1b2	0.672331	0.644886	0.22974	-1.03249	0.942963	-1.45743	C5_ave	Atp6v1b2
Borcs8	0.199188	0.0559458	0.126494	0.601333	0.939688	-1.92265	C5_ave	Borcs8
Lamp2	-0.0480562	-0.879392	0.281291	-1.01728	-0.0974906	1.76093	C6_ave	Lamp2
Rab3a	0.595316	0.502575	0.0620247	-0.206234	0.918129	-1.87181	C5_ave	Rab3a
Glrx2	0.916702	0.277792	0.444127	0.555896	-0.332972	-1.86154	C1_ave	Glrx2
Scoc	0.143101	0.0883906	0.392341	-0.759229	1.52238	-1.38698	C5_ave	Scoc
Tub	0.910009	-0.0358838	0.569293	-1.57938	0.887376	-0.751416	C1_ave	Tub
Mast1	0.789712	-0.14512	0.78218	-1.03862	0.943779	-1.33193	C5_ave	Mast1
Tnpo2	0.742897	-0.247383	-0.223674	0.106963	1.26897	-1.64777	C5_ave	Tnpo2
Nbl1	-0.657431	0.648661	-0.61698	-0.69123	-0.441815	1.75879	C6_ave	Nbl1
Zfp831	0.904663	0.695687	-0.0197222	0.836355	-1.40448	-1.0125	C1_ave	Zfp831
Tpm2	-0.777837	-0.536796	-0.395077	0.636511	-0.681947	1.75515	C6_ave	Tpm2
Ndrg4	0.180742	-0.0794004	-0.391698	0.487581	1.40977	-1.60699	C5_ave	Ndrg4
Stat3	0.0137333	0.218592	-0.252147	-1.26358	-0.469211	1.75261	C6_ave	Stat3
Pard6a	0.670402	-0.987413	0.815817	-0.327203	1.09493	-1.26653	C5_ave	Pard6a
Ccnd3	-0.856593	0.637342	-0.453025	-0.625609	-0.451324	1.74921	C6_ave	Ccnd3
Mertk	-0.0249015	-0.0286285	-0.730845	-1.17013	0.207458	1.74705	C6_ave	Mertk
Fads3	0.495143	-0.537895	-0.146908	-1.09174	-0.461803	1.7432	C6_ave	Fads3
Faim2	0.904503	0.0639739	0.650126	-1.2411	0.846511	-1.22401	C1_ave	Faim2
Ptpru	0.886667	0.836499	0.354845	-1.69839	-0.654355	0.274731	C1_ave	Ptpru
Cdk10	0.768591	-0.584833	0.391981	0.420428	0.774837	-1.771	C5_ave	Cdk10
Slc36a4	0.884703	0.239169	0.496327	-0.849871	0.81791	-1.58824	C1_ave	Slc36a4
Prkag2	-0.479084	0.681797	-0.708223	-0.598781	-0.638607	1.7429	C6_ave	Prkag2
Bcl6	-0.713653	1.45207	-0.84561	-0.467246	-0.513976	1.08842	C2_ave	Bcl6
Tpd52	0.872257	0.403204	0.546141	-1.00809	0.695782	-1.50929	C1_ave	Tpd52
Stmn3	0.870012	0.617452	0.21262	-0.869466	0.749957	-1.58057	C1_ave	Stmn3
Ric1	0.863219	0.685021	0.31521	0.337708	-0.342408	-1.85875	C1_ave	Ric1
Elavl3	0.184988	-0.257721	0.483747	0.166742	1.20622	-1.78398	C5_ave	Elavl3
Gria3	0.859887	0.508106	-0.00924097	0.627759	-0.0890581	-1.89745	C1_ave	Gria3
Ntm	1.09213	-0.858872	0.0309178	-0.35169	1.25643	-1.16891	C5_ave	Ntm
Map1a	0.856535	-0.104833	-0.262559	0.729267	0.597512	-1.81592	C1_ave	Map1a
Etv1	0.338085	1.45149	-0.698006	-0.742461	0.741813	-1.09093	C2_ave	Etv1
Tns2	-0.72769	-0.987976	-0.50099	0.465483	0.0114683	1.7397	C6_ave	Tns2
Spag6l	-0.46162	-0.0975647	0.530927	-0.738317	-0.968854	1.73543	C6_ave	Spag6l
AI593442	0.316589	-0.332648	-0.501532	0.966888	1.09856	-1.54786	C5_ave	AI593442
Rab40b	0.301934	0.848636	-0.585145	1.38776	-1.0569	-0.896292	C4_ave	Rab40b
Foxg1	0.650063	1.45026	-0.477251	0.393251	-1.17989	-0.836433	C2_ave	Foxg1
Eif2b4	0.8514	0.645129	-0.371866	0.652634	0.0374515	-1.81475	C1_ave	Eif2b4
Metrn	-1.2087	-0.515755	0.389789	-0.341494	-0.0562781	1.73243	C6_ave	Metrn
Hhatl	-0.0491714	-0.643047	-0.112359	-1.21984	0.293069	1.73135	C6_ave	Hhatl
Cd81	-0.897493	-0.710172	0.470425	-0.694722	0.107222	1.72474	C6_ave	Cd81
Sema3f	-0.209374	-0.839259	-0.450113	0.618208	-0.840229	1.72077	C6_ave	Sema3f
Dok3	0.700942	-0.813958	-0.568561	-0.407333	-0.631154	1.72006	C6_ave	Dok3
Atcay	0.840617	0.363111	0.486972	-0.218736	0.445794	-1.91776	C1_ave	Atcay
2010300C02Rik	0.0816513	1.44878	-0.210882	0.782133	-1.17252	-0.92917	C2_ave	2010300C02Rik
Cacng2	0.839514	-0.463288	0.743975	0.470206	0.215066	-1.80547	C1_ave	Cacng2
Marcks	0.431801	-0.276384	-0.202991	-1.25382	-0.41632	1.71772	C6_ave	Marcks
Igfbp5	-0.970924	-0.592919	-0.333437	-0.47158	0.652246	1.71661	C6_ave	Igfbp5
Ube2j1	0.8306	0.0682866	0.743986	-1.66392	0.711624	-0.690579	C1_ave	Ube2j1
Cnnm3	-1.21298	-0.129664	0.466183	-0.491429	-0.345007	1.7129	C6_ave	Cnnm3
Itgb1	-1.28482	-0.377358	0.413753	-0.285425	-0.175895	1.70975	C6_ave	Itgb1
1190005I06Rik	-1.04595	-0.52766	0.402834	0.176476	-0.715252	1.70955	C6_ave	1190005I06Rik
Slc2a1	-0.169293	-0.697944	0.458792	-1.15523	-0.14461	1.70829	C6_ave	Slc2a1
Krt18	-0.691705	0.750927	-0.663542	-0.573264	-0.528209	1.70579	C6_ave	Krt18
Tmem44	0.862741	-0.957412	-0.752883	1.3847	-0.864626	0.327484	C4_ave	Tmem44
Mvk	0.822644	0.688706	-0.796802	-1.63247	0.711733	0.206192	C1_ave	Mvk
Clasp2	0.599348	0.454838	0.171613	-0.853376	1.15671	-1.52913	C5_ave	Clasp2
Serinc2	-0.158033	0.639479	-0.789867	-0.893423	-0.499484	1.70133	C6_ave	Serinc2
Add2	-0.0610733	1.4484	-0.468746	0.933904	-0.713352	-1.13913	C2_ave	Add2
Calcr	-0.811893	0.127615	0.511353	-0.811893	-0.715681	1.7005	C6_ave	Calcr
Vapa	0.814616	0.221135	0.331082	0.176541	0.443984	-1.98736	C1_ave	Vapa
Homer2	-0.239067	1.448	-0.666782	-0.960154	1.04335	-0.625349	C2_ave	Homer2
Stx12	0.807241	0.311291	0.519084	-0.154062	0.453591	-1.93715	C1_ave	Stx12
Nptn	0.793587	0.627054	-1.00156	0.633152	0.478726	-1.53096	C1_ave	Nptn
Dapk2	-0.471445	-0.451562	-0.75659	-0.75659	0.737743	1.69844	C6_ave	Dapk2
Pja1	0.676125	-0.418758	0.59371	0.0613505	0.884492	-1.79692	C5_ave	Pja1
A830082N09Rik	0.790904	0.637588	0.778178	-0.866084	0.255369	-1.59596	C1_ave	A830082N09Rik
Tmem8b	0.433839	1.44658	0.151301	-0.55856	0.0694024	-1.54256	C2_ave	Tmem8b
Cited4	1.00561	-1.25981	-0.173176	1.38332	-0.454129	-0.501814	C4_ave	Cited4
Ephx1	-0.779506	0.740198	-0.380536	-0.597834	-0.679528	1.69721	C6_ave	Ephx1
Gnl3l	0.404866	-0.117908	0.891591	-0.778203	1.0924	-1.49275	C5_ave	Gnl3l
Cdkl5	0.33118	0.0633847	-0.663521	0.194261	1.52152	-1.44682	C5_ave	Cdkl5
Reps2	0.114025	0.507021	-0.783965	-0.57393	1.69403	-0.957181	C5_ave	Reps2
Ogfrl1	0.290169	0.653461	-0.840067	-0.467781	1.50459	-1.14038	C5_ave	Ogfrl1
Sh3pxd2a	-0.221788	1.44634	-1.13366	0.0894616	-0.970364	0.790016	C2_ave	Sh3pxd2a
Sik3	-0.563725	1.44581	-0.168813	0.706633	0.0166759	-1.43658	C2_ave	Sik3
Slc25a22	-0.344527	1.44298	-0.3979	-1.5183	0.433482	0.384264	C2_ave	Slc25a22
Arl4c	-0.392629	-0.862721	0.989446	0.061712	1.34666	-1.14247	C5_ave	Arl4c
Fezf2	1.09512	1.4418	-0.759908	-0.5755	-0.386899	-0.814608	C2_ave	Fezf2
Chrm1	0.143439	1.44083	-0.52509	0.851817	-1.15063	-0.760368	C2_ave	Chrm1
Avp	-0.684792	-0.651257	0.766769	-0.620264	-0.506763	1.69631	C6_ave	Avp
Cd83	-0.600118	-0.564403	1.44002	-0.999546	1.06432	-0.340272	C3_ave	Cd83
Rgs17	-0.0582602	-1.1631	0.898154	-0.381072	1.45756	-0.753283	C5_ave	Rgs17
Mrap2	-0.575401	-0.466166	1.4393	-0.777421	-0.733074	1.11276	C3_ave	Mrap2
Lipe	-0.191606	-1.19521	-0.467986	0.541879	-0.382818	1.69575	C6_ave	Lipe
Traf3	0.145392	1.4346	0.836702	-0.574508	-1.2324	-0.609782	C2_ave	Traf3
Mmp17	0.573059	1.42756	-0.599609	0.569903	-0.925918	-1.045	C2_ave	Mmp17
Dzank1	-0.170488	-0.47908	1.43845	-0.643266	0.987353	-1.13297	C3_ave	Dzank1
Rere	-0.557867	0.257601	1.43424	-1.41596	-0.369245	0.651229	C3_ave	Rere
Tmem151b	0.728023	1.42035	-0.543109	-1.29135	0.312489	-0.62641	C2_ave	Tmem151b
Rab34	-0.978851	1.4152	0.11433	0.402363	-1.31615	0.363107	C2_ave	Rab34
Slc25a28	0.486578	0.217965	0.267887	1.37393	-1.21554	-1.13082	C4_ave	Slc25a28
Abat	-1.2968	-0.956993	1.43176	0.468085	0.365115	-0.0111694	C3_ave	Abat
Psrc1	1.01761	1.41349	-0.355548	-0.173075	-0.936688	-0.965793	C2_ave	Psrc1
[truncated: 884 more rows]

## Sheet: Mouse brain_GeneScoreMatrix
	C1_ave	C2_ave	C3_ave	C4_ave	C5_ave	C6_ave	grp	rn
Npbwr1	-0.788634	1.37945	-0.159318	0.944945	-0.136145	-1.2403	C2_ave	Npbwr1
Lgsn	-1.07321	0.0386195	0.0583995	-0.237937	1.8419	-0.627777	C5_ave	Lgsn
Cfc1	-0.931411	1.71141	-0.769026	-0.0115481	-0.552891	0.553466	C2_ave	Cfc1
Prss40	-0.805239	1.92516	-0.155618	0.133116	-0.523558	-0.573857	C2_ave	Prss40
1700066B17Rik	-0.700343	1.38414	0.117963	-1.4847	0.608159	0.074781	C2_ave	1700066B17Rik
Il18rap	-1.43684	0.778486	1.17245	-0.873579	0.431814	-0.0723323	C3_ave	Il18rap
Slc9a2	-0.717009	1.9718	-0.434383	-0.255524	-0.58607	0.0211876	C2_ave	Slc9a2
Col5a2	-1.0364	1.74584	-0.500087	-0.0164421	-0.648238	0.455326	C2_ave	Col5a2
Satb2	1.98468	-0.0745835	-0.160352	-0.642619	-0.509192	-0.597935	C1_ave	Satb2
9530026F06Rik	-1.20841	1.3364	1.06163	-0.459229	-0.0921315	-0.638254	C2_ave	9530026F06Rik
4930487H11Rik	-0.470821	1.7667	0.114418	-1.14023	-0.527081	0.257011	C2_ave	4930487H11Rik
Fn1	-1.13157	1.6761	0.54031	-0.636113	0.0133056	-0.462033	C2_ave	Fn1
Mir1928	-0.491987	1.49554	-1.03321	0.985016	-0.59422	-0.361147	C2_ave	Mir1928
Prkag3	-1.61315	0.955464	-0.138936	1.09865	0.175248	-0.477274	C4_ave	Prkag3
A630095N17Rik	1.57545	-1.4967	0.203496	0.114646	0.0703955	-0.467289	C1_ave	A630095N17Rik
Obsl1	1.89425	-1.10621	-0.246567	-0.263911	-0.0409204	-0.236646	C1_ave	Obsl1
Inha	1.7113	-0.948448	-0.536426	-0.4705	-0.440546	0.684625	C1_ave	Inha
Kcne4	-0.80061	1.09318	0.679363	-1.47468	0.699364	-0.196619	C2_ave	Kcne4
Fam124b	-1.36823	0.657276	-0.936017	0.843171	1.02873	-0.224924	C5_ave	Fam124b
Chrnd	-0.719894	1.25966	1.22439	-0.439686	-0.258841	-1.06563	C2_ave	Chrnd
Ngef	0.744309	-0.765876	-0.373078	1.63614	-0.989966	-0.251529	C4_ave	Ngef
Neu2	0.944397	-1.02549	-0.580206	1.439	-0.805208	0.0275112	C4_ave	Neu2
Ugt1a7c	-1.69167	0.522065	-0.456401	-0.154309	1.04639	0.733928	C5_ave	Ugt1a7c
Ugt1a2	-1.7112	0.668547	-0.361459	-0.278071	0.872778	0.809402	C5_ave	Ugt1a2
Ugt1a6a	-1.7112	0.668547	-0.361459	-0.278071	0.872778	0.809402	C5_ave	Ugt1a6a
Capn10	-1.39343	1.006	-0.319323	1.18521	0.221854	-0.700308	C4_ave	Capn10
Slco6c1	-1.44292	1.68863	-0.0308234	0.105243	-0.200369	-0.119765	C2_ave	Slco6c1
Serpinb12	-1.7781	0.79849	-0.025172	-0.245869	1.04818	0.202469	C5_ave	Serpinb12
Serpinb3a	-0.959987	1.37693	-0.657842	-0.70995	1.10537	-0.154515	C2_ave	Serpinb3a
Serpinb3c	-1.12683	1.52558	-0.525403	-0.676456	-0.0148269	0.817934	C2_ave	Serpinb3c
C1ql2	-1.03975	1.70305	-0.0974338	-0.933578	0.370759	-0.00304256	C2_ave	C1ql2
Marco	-0.942763	1.74152	0.0786375	-0.892709	-0.363196	0.378506	C2_ave	Marco
Gpr39	-0.96716	1.87097	-0.21402	-0.121451	0.129369	-0.697705	C2_ave	Gpr39
Lct	-0.122345	1.98347	-0.426133	-0.734926	-0.555148	-0.144913	C2_ave	Lct
Etnk2	1.38516	-1.04371	-0.276101	-0.983553	-0.0541537	0.972351	C1_ave	Etnk2
Optc	1.23136	-0.75664	-0.0571291	1.06287	-1.32435	-0.15611	C1_ave	Optc
Lgr6	-1.19596	1.66405	-0.544366	0.455962	-0.524726	0.145039	C2_ave	Lgr6
Lhx9	-0.884119	1.08204	-0.244744	-0.947448	1.39035	-0.396083	C5_ave	Lhx9
Cfhr2	-1.16498	1.78323	0.221017	-0.0327534	-0.193753	-0.612758	C2_ave	Cfhr2
Mir7682	-0.878493	1.40448	0.1958	0.66763	-0.0597409	-1.32968	C2_ave	Mir7682
Teddm2	-0.672587	1.82095	-0.599433	-0.623176	0.527695	-0.453454	C2_ave	Teddm2
Gm4847	-1.26483	1.68802	-0.651361	-0.19059	0.244716	0.174043	C2_ave	Gm4847
Lmx1a	-1.46536	0.549999	0.565438	-0.683274	-0.26759	1.30078	C6_ave	Lmx1a
Fcrla	-1.22007	1.61885	-0.863938	0.122448	0.359314	-0.0166003	C2_ave	Fcrla
Ifi208	-1.26952	0.972433	-0.223593	-0.626838	-0.245199	1.39272	C6_ave	Ifi208
Ifi204	-0.800154	1.83481	-0.55461	0.0528064	-0.78647	0.253623	C2_ave	Ifi204
Ifi211	-1.03828	1.5994	-0.789553	0.0336831	-0.502796	0.697539	C2_ave	Ifi211
Mndal	-0.752822	1.93908	-0.535876	-0.249812	-0.549164	0.148596	C2_ave	Mndal
Ifi203	-0.95447	1.81123	-0.166354	-0.332409	-0.72953	0.371529	C2_ave	Ifi203
Olfr432	-0.783043	0.978844	1.04962	-0.114319	0.34939	-1.48049	C3_ave	Olfr432
Olfr430	-0.823817	0.901545	1.01706	-0.15883	0.534741	-1.4707	C3_ave	Olfr430
Spta1	-1.1633	0.990074	-0.0943246	-0.280472	1.376	-0.827977	C5_ave	Spta1
Lefty1	-1.58157	1.45369	0.327424	0.340653	-0.360275	-0.179928	C2_ave	Lefty1
Prox1	-1.04752	0.387699	-0.169781	-0.917071	1.69708	0.0495848	C5_ave	Prox1
Plekhg1	-0.734753	0.0621493	-0.181644	-0.818492	1.92134	-0.248601	C5_ave	Plekhg1
Ulbp1	-0.743657	1.10438	0.417272	-1.40058	-0.358698	0.981286	C2_ave	Ulbp1
Tcf21	-1.43626	1.36312	0.222979	-0.848998	0.170477	0.528682	C2_ave	Tcf21
Vnn3	-1.3013	1.75818	-0.346473	-0.136823	-0.182132	0.208553	C2_ave	Vnn3
Taar2	-1.16328	1.59089	0.562743	0.225085	-0.677934	-0.537502	C2_ave	Taar2
Taar9	-0.662215	0.868866	0.389079	-0.917349	1.33595	-1.01433	C5_ave	Taar9
Sult3a2	-0.657466	1.96863	0.0144656	-0.6422	-0.493485	-0.189944	C2_ave	Sult3a2
Sult3a1	-1.52475	1.37347	0.340701	0.548087	-0.592663	-0.144849	C2_ave	Sult3a1
Bves	-0.816805	1.89321	0.0228773	-0.0823742	-0.173611	-0.843295	C2_ave	Bves
Sim1	-1.34564	0.90925	0.824098	0.397402	0.38759	-1.1727	C2_ave	Sim1
Lilrb4a	-1.13252	1.44135	0.286231	-0.604532	-0.767432	0.776905	C2_ave	Lilrb4a
Fam162b	-0.874104	1.65785	0.409021	0.351257	-0.820901	-0.723125	C2_ave	Fam162b
Zfa-ps	-0.825597	1.76001	-0.166215	-0.324732	0.481598	-0.925063	C2_ave	Zfa-ps
Gm36595	-0.784897	1.97211	-0.076106	-0.247775	-0.59726	-0.266077	C2_ave	Gm36595
Tbata	0.0950946	1.92219	-0.0874207	-0.554438	-0.55504	-0.820385	C2_ave	Tbata
Prf1	-0.769413	1.25948	-0.616714	-1.17333	0.981427	0.318555	C2_ave	Prf1
Mir7215	1.39497	-0.99498	0.15701	-0.542334	0.9268	-0.941462	C1_ave	Mir7215
1700023F02Rik	-1.28485	1.67793	-0.145603	0.132069	0.270133	-0.649683	C2_ave	1700023F02Rik
1700113B09Rik	-0.745379	0.607821	-0.530947	-0.886939	-0.170091	1.72553	C6_ave	1700113B09Rik
Gstt2	0.695999	-0.841528	-0.35529	-0.916114	-0.250198	1.66713	C6_ave	Gstt2
Ftcd	-0.534565	1.76216	-0.709263	0.34014	0.128343	-0.986817	C2_ave	Ftcd
Olfr1351	-0.82656	1.94154	-0.352836	-0.340255	-0.541079	0.119195	C2_ave	Olfr1351
Ascl1	1.81855	-0.662183	-0.0460405	-1.0251	0.271864	-0.357091	C1_ave	Ascl1
Lum	-0.513747	1.56009	-0.237662	-1.41016	0.105442	0.496037	C2_ave	Lum
4930473O22Rik	-0.910142	0.568535	-1.02091	-0.584236	0.439579	1.50718	C6_ave	4930473O22Rik
Kera	-0.681031	1.98138	-0.0190415	-0.24812	-0.602214	-0.430974	C2_ave	Kera
Rassf9	-1.26154	0.977052	-0.0627225	-0.0372889	-0.897389	1.28189	C6_ave	Rassf9
D630029K05Rik	-1.04383	0.645096	-0.231898	1.52673	0.146971	-1.04307	C4_ave	D630029K05Rik
Apon	1.54941	-1.32729	-0.6958	0.0871372	-0.174949	0.56149	C1_ave	Apon
9030616G12Rik	-1.26418	0.301351	0.0117293	-0.241562	-0.530913	1.72357	C6_ave	9030616G12Rik
Olfr9	-1.15133	1.84385	-0.112549	0.012947	-0.503867	-0.08906	C2_ave	Olfr9
Olfr827	-0.601338	1.65785	-0.204655	-0.857136	-0.743465	0.748743	C2_ave	Olfr827
Hbq1b	1.704	-1.34611	-0.037622	-0.49334	-0.0243463	0.197417	C1_ave	Hbq1b
Gm12130	-1.29343	1.54122	-0.0148188	-0.650486	0.678427	-0.260908	C2_ave	Gm12130
9230009I02Rik	-0.797532	1.5124	-0.639226	0.983926	-0.266603	-0.792965	C2_ave	9230009I02Rik
Olfr331	-1.62907	1.36668	0.240673	0.488897	-0.423656	-0.0435165	C2_ave	Olfr331
Wnt9a	1.15728	-0.596573	-0.928085	-1.06442	1.0937	0.338098	C1_ave	Wnt9a
Dnah9	-0.957133	1.73091	-0.209243	-0.89635	-0.138695	0.470507	C2_ave	Dnah9
Gm12296	-0.483459	1.79326	-0.525887	-1.05693	0.380998	-0.107988	C2_ave	Gm12296
Shisa6	-0.524541	1.68542	-0.414107	-0.85197	0.753078	-0.64788	C2_ave	Shisa6
Olfr382	-0.970484	1.75771	-0.278999	-0.266481	-0.749574	0.507824	C2_ave	Olfr382
Olfr385	-0.71318	0.645602	-0.767379	0.290395	-1.00308	1.54764	C6_ave	Olfr385
Olfr384	-0.915919	1.01338	-0.0313741	1.19738	0.0395568	-1.30303	C4_ave	Olfr384
Zfp616	-1.39768	1.03217	-0.211536	-0.677429	0.0396192	1.21486	C6_ave	Zfp616
Ccnq	1.89682	-0.303394	-0.486612	-0.573545	-0.815314	0.282045	C1_ave	Ccnq
Slfn5	-1.05703	0.564958	0.0533688	-1.19992	0.195488	1.44313	C6_ave	Slfn5
Slfn3	-1.1754	1.27471	1.02425	-0.924886	0.0868059	-0.285481	C2_ave	Slfn3
Ttll6	-0.599761	1.68555	-0.56843	-0.626072	-0.679884	0.788595	C2_ave	Ttll6
Krt17	0.314255	-1.26846	-0.0327188	1.65802	-0.733662	0.0625666	C4_ave	Krt17
Cnp	0.0830797	-1.88589	0.550949	1.04492	0.00427059	0.202675	C4_ave	Cnp
Asb16	-0.492947	-0.0195667	0.917821	-1.16761	-0.681947	1.44425	C6_ave	Asb16
Mir6516	0.624686	-1.08752	-0.684477	1.24584	-0.886398	0.787865	C4_ave	Mir6516
Ptchd3	-1.20077	1.11125	-0.50023	-0.850167	1.11594	0.323978	C5_ave	Ptchd3
Meox2	-1.38973	1.09218	-0.324995	0.535207	-0.816535	0.903875	C2_ave	Meox2
Scin	-0.964371	1.00799	-0.648659	1.49552	-0.453229	-0.437251	C4_ave	Scin
Dtd2	-1.2107	1.66769	-0.372528	-0.647259	0.417278	0.145527	C2_ave	Dtd2
Serpina3a	-1.27778	0.719388	1.03619	0.739984	-1.10235	-0.115434	C3_ave	Serpina3a
Serpina3b	-0.77542	1.53707	0.120633	-1.30448	-0.128592	0.550791	C2_ave	Serpina3b
Exoc3l4	0.862822	-1.15707	0.0695005	-0.660225	-0.578404	1.46337	C6_ave	Exoc3l4
Adam6a	-0.755704	1.92865	0.158566	-0.463844	-0.648903	-0.218764	C2_ave	Adam6a
Mir7094-2	-0.372142	1.10465	1.27164	-0.780354	-1.18912	-0.0346781	C3_ave	Mir7094-2
Dnah11	-0.988233	1.67354	0.0523244	-0.779846	-0.531555	0.573768	C2_ave	Dnah11
Gpr141b	-0.696411	1.41236	0.827293	-1.15106	0.269732	-0.661923	C2_ave	Gpr141b
Vmn1r191	-0.776858	1.53595	-0.403883	-1.1379	0.0218183	0.760881	C2_ave	Vmn1r191
Vmn1r215	-1.25465	1.45259	-0.596319	-0.642191	0.463588	0.576991	C2_ave	Vmn1r215
Vmn1r219	-0.957018	1.45666	-0.343531	-1.1565	0.556575	0.443822	C2_ave	Vmn1r219
Vmn1r220	-0.431482	1.34434	-0.188352	-0.726814	1.10633	-1.10402	C2_ave	Vmn1r220
Hist1h2ba	-0.247494	0.764779	1.40552	0.0706431	-0.557145	-1.4363	C3_ave	Hist1h2ba
Prl8a2	-1.28625	1.28597	0.453349	-0.642644	0.821195	-0.631622	C2_ave	Prl8a2
Prl7a2	-0.593702	0.490066	1.32299	-1.60534	0.140815	0.245171	C3_ave	Prl7a2
Serpinb9c	-0.55176	0.145394	-0.312935	-0.575255	1.95258	-0.658027	C5_ave	Serpinb9c
Serpinb9d	-0.899912	-0.0622751	-0.440415	-0.490202	1.93652	-0.043715	C5_ave	Serpinb9d
Gm6093	-0.863328	1.54566	-0.437347	-0.782104	0.946197	-0.40908	C2_ave	Gm6093
Fam217a	-0.797062	1.84066	0.0618025	-0.331058	0.14361	-0.917949	C2_ave	Fam217a
4933417A18Rik	-0.629693	1.07637	0.494559	0.382181	0.381969	-1.70539	C2_ave	4933417A18Rik
Dsp	-1.62747	0.717861	-0.438778	-0.105216	0.190183	1.26342	C6_ave	Dsp
Tfap2a	-1.46173	0.44059	0.750169	-0.880518	-0.00227049	1.15376	C6_ave	Tfap2a
Gm26688	-1.40938	0.539075	0.742615	-0.964093	-0.0224927	1.11427	C6_ave	Gm26688
Ecm2	-0.383951	1.87472	-0.260638	-1.08937	-0.262016	0.121263	C2_ave	Ecm2
Mir683-1	-1.10646	1.3941	0.4847	-1.01733	-0.393423	0.638414	C2_ave	Mir683-1
Eif4e1b	1.36847	-1.05322	0.464787	-1.26462	0.448852	0.0357271	C1_ave	Eif4e1b
Golm1	-0.372183	1.90689	-0.438742	0.277496	-0.607457	-0.766002	C2_ave	Golm1
Ctsr	-0.729443	1.97305	-0.274179	-0.643082	-0.291652	-0.0346914	C2_ave	Ctsr
Cts8-ps	-0.792951	1.4918	-0.352547	0.291325	-1.24976	0.612126	C2_ave	Cts8-ps
Cts7	-0.503937	0.967234	-0.210344	-1.37636	-0.225971	1.34938	C6_ave	Cts7
Spata31	-0.897243	0.817242	-0.240012	-0.445054	1.60293	-0.837861	C5_ave	Spata31
Spata31d1c	-0.784526	1.87612	-0.38925	0.144775	-0.0152713	-0.83185	C2_ave	Spata31d1c
Zfp595	-1.30583	-0.22926	-0.711207	1.54393	0.581475	0.120895	C4_ave	Zfp595
Zfp953	-1.20573	0.330507	-0.238566	1.57139	0.406061	-0.863663	C4_ave	Zfp953
Zfp493	-0.69569	1.75319	0.503985	-0.436945	-0.134997	-0.989542	C2_ave	Zfp493
4930555K05Rik	-1.26425	1.51678	0.167973	-0.936834	0.0822442	0.434087	C2_ave	4930555K05Rik
Ckmt2	-1.89391	0.0569179	0.138928	0.619538	0.0782166	1.00031	C6_ave	Ckmt2
S100z	-0.69837	1.77041	0.466558	-0.536336	-0.931446	-0.0708121	C2_ave	S100z
Naip6	-0.688748	1.53964	0.0386532	0.0271184	0.472459	-1.38913	C2_ave	Naip6
Naip7	-1.16582	1.62812	-0.0994052	0.252192	0.295544	-0.910634	C2_ave	Naip7
Ak6	-1.12217	1.67175	0.191167	0.0956646	0.106425	-0.94284	C2_ave	Ak6
4930544M13Rik	-0.361487	2.02027	-0.337981	-0.384686	-0.677161	-0.258959	C2_ave	4930544M13Rik
4831407H17Rik	1.99955	-0.220559	-0.584653	-0.232166	-0.698495	-0.263679	C1_ave	4831407H17Rik
1700024G13Rik	-1.10644	0.246454	-0.24058	-0.702397	0.0244112	1.77855	C6_ave	1700024G13Rik
4930596D02Rik	-1.4573	0.559977	-0.481873	-0.507471	0.560422	1.32624	C6_ave	4930596D02Rik
4930503E14Rik	-0.910548	1.48647	-0.4618	-1.04178	0.122901	0.80476	C2_ave	4930503E14Rik
BC061237	-0.275413	1.96768	-0.20503	-0.0987484	-0.558928	-0.829564	C2_ave	BC061237
Gm15217	-1.19301	0.697772	-0.293925	-1.01908	0.497903	1.31035	C6_ave	Gm15217
Olfr722	-0.614286	1.82604	0.501159	-0.649844	-0.373909	-0.689165	C2_ave	Olfr722
Olfr725	-0.86331	0.514727	-0.0954945	-1.11183	-0.097847	1.65375	C6_ave	Olfr725
Olfr734	-0.805958	1.85681	-0.808519	-0.215813	-0.331116	0.304599	C2_ave	Olfr734
Pnp2	-1.28987	0.216632	0.253602	-0.793811	0.00259849	1.61085	C6_ave	Pnp2
Rnase6	-0.360918	1.06138	0.231812	-1.27431	1.1728	-0.830759	C5_ave	Rnase6
Rnase1	-0.42611	1.41309	0.216228	-0.863148	0.822941	-1.16301	C2_ave	Rnase1
Rnase2b	-1.05924	1.11083	-0.285667	0.0868521	1.20146	-1.05424	C5_ave	Rnase2b
Ang2	-0.615368	1.5953	-0.603495	-0.819929	0.907864	-0.464369	C2_ave	Ang2
Ear14	-0.778555	1.37651	-0.394566	-0.908773	1.14916	-0.443782	C2_ave	Ear14
Gm5622	-0.356904	1.99442	-0.389412	-0.799179	-0.268039	-0.18089	C2_ave	Gm5622
Ang4	-1.77288	0.467806	-0.40242	0.00666411	0.972212	0.728616	C5_ave	Ang4
Cma2	-1.30283	0.558187	-0.618973	0.978484	-0.695223	1.08035	C6_ave	Cma2
Gm5801	-1.6059	0.918755	0.220266	0.572803	0.719939	-0.825866	C2_ave	Gm5801
Pbk	-1.15509	-0.280638	0.357637	-1.06442	1.19567	0.946841	C5_ave	Pbk
Epsti1	-0.929969	1.59915	-0.114776	0.121526	0.47489	-1.15083	C2_ave	Epsti1
C6	-0.898053	1.83768	0.183525	-0.668237	0.113675	-0.568588	C2_ave	C6
Capsl	-0.713966	1.92862	-0.114107	-0.80823	-0.321798	0.0294818	C2_ave	Capsl
Mir3964	-1.13237	0.651125	0.0685835	-0.748358	1.59418	-0.433158	C5_ave	Mir3964
BC048602	-1.04943	1.60725	-0.20403	-0.720441	0.769647	-0.402999	C2_ave	BC048602
Slc30a8	-0.735028	1.89919	0.307992	-0.532867	-0.341448	-0.597841	C2_ave	Slc30a8
Slc22a22	-1.38937	1.28919	-0.453298	-0.648062	0.774464	0.427074	C2_ave	Slc22a22
Derl1	-1.11437	1.67162	-0.611994	-0.207552	-0.374744	0.637039	C2_ave	Derl1
Fam83a	-1.84341	0.118268	-0.0869433	0.124444	1.10908	0.57856	C5_ave	Fam83a
Ly6g	-0.723677	1.92605	0.0932628	-0.738295	-0.109048	-0.44829	C2_ave	Ly6g
Ly6f	-1.30224	1.30641	0.876154	-0.772673	-0.390718	0.283065	C2_ave	Ly6f
Ly6l	-0.470499	0.999977	0.92121	0.478011	-0.315652	-1.61305	C2_ave	Ly6l
Lgals1	-1.23191	1.05879	-0.217629	0.0457835	-0.888744	1.23371	C6_ave	Lgals1
Cyp2d9	-1.23695	0.547532	0.158361	-1.02784	0.118555	1.44034	C6_ave	Cyp2d9
Cyp2d12	-1.87647	0.967645	-0.250728	0.464346	0.453351	0.24186	C2_ave	Cyp2d12
Syce3	-0.574793	1.32939	-0.303938	-0.465149	1.14599	-1.1315	C2_ave	Syce3
Muc19	-1.12095	0.523744	0.646083	-1.43995	0.62223	0.768842	C6_ave	Muc19
Kcnh3	1.11933	-0.392723	-0.756748	1.42551	-0.612199	-0.783166	C4_ave	Kcnh3
Fam186b	1.58596	-1.41156	-0.095864	0.529827	-0.211231	-0.397128	C1_ave	Fam186b
Krt81	-0.580731	1.48656	0.896553	-0.692234	-0.0289187	-1.08123	C2_ave	Krt81
Eef1akmt4	0.795119	-1.3574	-0.0294161	1.31516	0.154534	-0.877989	C4_ave	Eef1akmt4
Eef1akmt4-ece2	1.16533	-1.13963	0.363572	-0.293021	0.981575	-1.07783	C1_ave	Eef1akmt4-ece2
Camk2n2	0.924282	-1.0809	0.903903	-0.695612	0.889342	-0.941011	C1_ave	Camk2n2
Meltf	2.02534	-0.411951	-0.177014	-0.456075	-0.555165	-0.425136	C1_ave	Meltf
Zbtb20	-1.33915	1.22259	-0.19185	-0.0909135	-0.691162	1.09049	C2_ave	Zbtb20
Gm15713	-1.44304	1.23941	-0.228704	0.0277275	-0.587182	0.991784	C2_ave	Gm15713
Mir568	-0.944961	1.85492	-0.488403	0.181516	-0.62786	0.0247846	C2_ave	Mir568
Tigit	-1.27078	1.56452	-0.897634	0.134851	0.276115	0.192927	C2_ave	Tigit
Drd3	-1.35115	1.59114	0.409747	0.255259	-0.445407	-0.45959	C2_ave	Drd3
Ccdc54	-0.93634	1.08609	0.460305	1.06782	-0.535709	-1.14217	C2_ave	Ccdc54
Olfr172	-0.693457	1.98881	-0.557211	-0.0858212	-0.454919	-0.197398	C2_ave	Olfr172
1700010K23Rik	-1.12585	1.35964	0.602309	-0.252608	0.510441	-1.09394	C2_ave	1700010K23Rik
Speer2	-1.05223	1.91419	-0.15206	-0.339456	-0.0810664	-0.289378	C2_ave	Speer2
4930578N18Rik	-1.01108	1.5085	-0.713484	0.957106	-0.405688	-0.335344	C2_ave	4930578N18Rik
4930556C24Rik	-0.904428	1.55412	0.374148	-1.14874	-0.324407	0.449312	C2_ave	4930556C24Rik
Krtap13-1	-1.34031	0.574856	0.314121	-0.889044	-0.0666031	1.40698	C6_ave	Krtap13-1
Krtap13	-0.693154	0.582245	-0.10708	-0.953755	-0.54835	1.72009	C6_ave	Krtap13
Krtap20-2	-1.2299	0.720723	0.299202	1.15558	-1.21305	0.267446	C4_ave	Krtap20-2
Sh3bgr	-0.8309	1.23283	-0.215546	1.27048	-0.544142	-0.912722	C4_ave	Sh3bgr
4930548J01Rik	-1.10534	0.892159	0.542523	0.214457	0.844813	-1.38861	C2_ave	4930548J01Rik
Fpr-rs4	-0.922072	0.186687	0.0152932	-0.169985	-0.913211	1.80329	C6_ave	Fpr-rs4
Vmn2r91	-0.264368	1.7835	-0.673457	-0.569872	-0.820877	0.545075	C2_ave	Vmn2r91
Vmn2r94	-0.0871482	1.8108	-0.694627	0.414998	-0.811708	-0.632312	C2_ave	Vmn2r94
Vmn2r93	-1.26511	1.60523	0.464029	0.0320376	-0.776425	-0.0597591	C2_ave	Vmn2r93
Vmn2r95	-1.19062	1.38355	0.352879	-0.462016	-0.856364	0.772571	C2_ave	Vmn2r95
Vmn2r96	-0.898832	1.26627	-0.109104	-0.456376	-0.984692	1.18273	C2_ave	Vmn2r96
Vmn2r97	-0.648991	1.96405	0.134128	-0.438386	-0.517197	-0.493605	C2_ave	Vmn2r97
Vmn2r98	-0.704165	1.96553	-0.31311	-0.488096	-0.545261	0.085098	C2_ave	Vmn2r98
Vmn2r101	-1.09269	0.879374	-0.917602	-0.29014	-0.0300335	1.45109	C6_ave	Vmn2r101
Fpr-rs6	-0.75363	1.80931	0.355393	-0.775692	-0.655761	0.0203817	C2_ave	Fpr-rs6
Vmn2r106	-1.05072	1.83036	0.0881448	-0.295832	-0.664731	0.0927733	C2_ave	Vmn2r106
Vmn1r224	-0.500047	1.46214	-0.42223	-0.907906	-0.693987	1.06203	C2_ave	Vmn1r224
Vmn2r108	-1.27157	1.34029	0.836659	-0.888208	-0.229563	0.21239	C2_ave	Vmn2r108
Vmn1r232	-1.19012	1.82104	-0.48769	-0.170772	0.0192423	0.00829573	C2_ave	Vmn1r232
Vmn1r237	-0.534349	1.92142	-0.242576	-0.188626	-0.963396	0.0075262	C2_ave	Vmn1r237
Zfp54	-1.17411	1.35146	-0.540921	-0.674543	0.0147749	1.02334	C2_ave	Zfp54
Vmn2r112	-1.09215	1.02937	0.436246	0.833277	-1.35664	0.149898	C2_ave	Vmn2r112
Vmn2r114	-0.578398	1.36317	-0.379782	-0.794478	-0.79418	1.18367	C2_ave	Vmn2r114
Ccdc154	-0.494503	1.28186	-1.25974	-0.815357	0.518517	0.769213	C2_ave	Ccdc154
1700097N02Rik	-0.674131	0.908939	-0.291481	-0.17348	1.45258	-1.22243	C5_ave	1700097N02Rik
C4b	-1.36417	-0.370237	-0.321118	0.850882	-0.248937	1.45358	C6_ave	C4b
Gm7030	-1.76839	1.12807	-0.156818	-0.0243787	0.755442	0.0660814	C2_ave	Gm7030
Trim31	-0.435004	1.98233	-0.472255	-0.784839	-0.140716	-0.149513	C2_ave	Trim31
Olfr108	-0.501725	1.91108	-0.476532	0.29086	-0.478346	-0.745341	C2_ave	Olfr108
Olfr116	-0.394154	1.44714	-0.729415	-1.09252	-0.219315	0.988265	C2_ave	Olfr116
Olfr117	-0.715863	0.790303	-0.8912	0.517883	-1.02441	1.32329	C6_ave	Olfr117
Olfr123	-0.560751	1.69266	-0.0978367	-0.350436	0.510939	-1.19458	C2_ave	Olfr123
Olfr129	-1.072	1.53003	0.000588302	0.691163	-0.144116	-1.00567	C2_ave	Olfr129
Olfr131	-1.13182	1.60913	0.582126	-0.241179	-0.855151	0.0368959	C2_ave	Olfr131
Olfr132	-1.4755	1.49619	0.614452	-0.305367	0.00709269	-0.336862	C2_ave	Olfr132
Olfr136	-0.663257	1.8152	0.0726825	-0.494961	0.24699	-0.976656	C2_ave	Olfr136
Esp38	-0.562887	1.79264	0.183058	-1.18748	-0.12957	-0.0957606	C2_ave	Esp38
Treml1	1.55792	-0.828056	-0.251869	-0.933546	0.87912	-0.42357	C1_ave	Treml1
Clpp	1.17117	-1.85461	0.166148	0.281278	-0.0466307	0.282651	C1_ave	Clpp
Txndc2	0.672709	-1.40373	-0.936258	-0.130519	1.08242	0.715372	C5_ave	Txndc2
Lyzl1	-1.4429	0.955871	0.12193	-0.552919	1.25348	-0.335467	C5_ave	Lyzl1
Aqp4	-1.17324	0.599863	0.222415	-0.31916	-0.866567	1.53669	C6_ave	Aqp4
4930545E07Rik	-0.861056	1.59183	0.473182	-0.49139	0.352739	-1.0653	C2_ave	4930545E07Rik
Ttr	-0.657633	-0.00375979	-0.345704	-0.665088	-0.305737	1.97792	C6_ave	Ttr
Mep1b	-1.25712	1.30867	-0.71492	-0.250488	1.05509	-0.141233	C2_ave	Mep1b
Spink1	-1.0571	0.888509	1.56217	-0.508638	-0.477317	-0.407631	C3_ave	Spink1
Scgb3a2	-0.802997	1.72375	0.487891	-1.03751	-0.202021	-0.169119	C2_ave	Scgb3a2
Gm94	-1.04062	1.7224	0.611473	-0.491402	-0.483373	-0.31848	C2_ave	Gm94
Spink5	-1.92945	0.462743	0.615426	0.779147	0.229309	-0.15718	C4_ave	Spink5
Gm10267	-0.956782	0.764532	0.771694	-0.934436	-0.814565	1.16956	C6_ave	Gm10267
F830016B08Rik	-0.868388	1.10594	-0.260391	0.116155	-1.25851	1.16519	C6_ave	F830016B08Rik
Htr4	-0.612406	1.65527	0.0368707	0.550106	-1.17051	-0.459334	C2_ave	Htr4
Piezo2	-1.2309	1.22608	0.738919	-0.959248	0.607599	-0.38245	C2_ave	Piezo2
Onecut2	-1.06159	1.47585	-0.208131	0.363006	0.539404	-1.10853	C2_ave	Onecut2
Dynap	-0.3603	1.65863	0.139484	-0.96593	0.490461	-0.962344	C2_ave	Dynap
D330050I16Rik	-1.24237	1.45766	-0.822612	-0.116981	0.797498	-0.0732009	C2_ave	D330050I16Rik
Sipa1	1.19914	-1.76299	-0.165259	0.484818	0.40651	-0.162222	C1_ave	Sipa1
Ms4a4c	-1.02579	1.49793	-0.558512	-0.639592	-0.236776	0.962742	C2_ave	Ms4a4c
Gm8369	-0.386273	1.69097	-0.242861	-1.28429	-0.248146	0.470599	C2_ave	Gm8369
Olfr1454	-0.600954	1.81762	-0.0339271	-1.09569	-0.298125	0.21108	C2_ave	Olfr1454
Ffar4	-0.712068	1.78845	0.201091	-0.94055	-0.563791	0.226867	C2_ave	Ffar4
Cyp2c55	-1.39028	1.33822	0.441236	-0.697125	-0.369576	0.677517	C2_ave	Cyp2c55
Cyp2c38	-1.40769	1.16043	-0.453302	0.118608	-0.509936	1.09189	C2_ave	Cyp2c38
Dntt	-0.658362	1.39056	-0.622875	-0.455657	1.16748	-0.821149	C2_ave	Dntt
Emx2	-0.39177	1.70893	-0.653545	-0.468688	-0.891278	0.696349	C2_ave	Emx2
9230102O04Rik	-0.589856	1.97697	-0.462333	-0.58867	-0.419919	0.0838046	C2_ave	9230102O04Rik
Gm13262	-0.527879	1.37903	-0.518897	-0.716854	1.18289	-0.798288	C2_ave	Gm13262
Mir669a-1	-0.796291	1.81125	0.514707	-0.665685	-0.387291	-0.476692	C2_ave	Mir669a-1
St8sia6	-0.966131	1.15561	0.791093	-1.31159	0.571883	-0.240864	C2_ave	St8sia6
Olfr338	-0.793351	1.61177	-0.872815	-0.483119	-0.293879	0.831393	C2_ave	Olfr338
Olfr345	-0.1296	1.88303	0.0109737	-0.852372	-0.839973	-0.072057	C2_ave	Olfr345
Olfr353	-0.562945	1.76916	-0.250171	0.468958	-0.35517	-1.06983	C2_ave	Olfr353
Olfr358	-0.720194	1.27119	-0.613975	-0.941704	-0.238244	1.24292	C2_ave	Olfr358
Olfr366	-1.02169	1.50613	-0.343183	-0.82408	-0.232057	0.914879	C2_ave	Olfr366
Olfr367-ps	-0.800262	1.66745	-0.801498	0.662029	-0.0220015	-0.705715	C2_ave	Olfr367-ps
Tas2r134	-1.01131	0.772925	1.37015	-0.51221	-1.03374	0.414185	C3_ave	Tas2r134
Ermn	-1.30233	1.57072	-0.141159	-0.380145	0.692306	-0.439387	C2_ave	Ermn
Tanc1	-0.884657	1.05078	-0.460944	-1.11505	1.28094	0.128931	C5_ave	Tanc1
6430710C18Rik	-1.15831	1.5728	-0.273256	-0.559872	-0.386016	0.804658	C2_ave	6430710C18Rik
Calcrl	-1.41821	0.926148	-0.48853	0.125407	-0.441564	1.29675	C6_ave	Calcrl
Olfr1038-ps	-0.884468	0.605123	1.58942	0.0173009	-0.19251	-1.13487	C3_ave	Olfr1038-ps
Olfr1055	-0.693292	1.88122	0.0424833	-0.97125	-0.100792	-0.158366	C2_ave	Olfr1055
Olfr1076	-0.755372	1.2063	0.107822	1.1908	-0.95887	-0.790684	C2_ave	Olfr1076
Olfr1077-ps1	-0.52594	1.8913	-0.0695015	0.0454241	-1.01701	-0.324273	C2_ave	Olfr1077-ps1
Olfr1090	-0.0726318	1.94211	-0.766564	-0.00337766	-0.673883	-0.425654	C2_ave	Olfr1090
Olfr141	-0.677565	1.47075	-1.4497	0.507189	0.0122968	0.137022	C2_ave	Olfr141
Olfr1116	-1.49981	0.877894	1.09257	0.528918	-0.441273	-0.558297	C3_ave	Olfr1116
Olfr1118	-0.470795	1.95031	-0.875259	-0.270274	0.0326792	-0.366663	C2_ave	Olfr1118
Pramel6	-1.1791	1.45671	0.149245	-0.807326	-0.418571	0.799037	C2_ave	Pramel6
Olfr1168	-0.681117	1.73415	0.209049	-0.274552	0.185238	-1.17277	C2_ave	Olfr1168
Olfr1186	-0.888966	1.63753	0.637884	-0.83845	-0.640193	0.0921974	C2_ave	Olfr1186
Olfr1193	-0.801586	1.37812	-0.836806	-0.218326	-0.653956	1.13255	C2_ave	Olfr1193
Olfr1242	0.439214	0.755114	0.803059	-1.35537	0.559011	-1.20103	C3_ave	Olfr1242
Olfr1243	-0.72132	1.45764	-0.0951894	-1.27602	-0.19057	0.825457	C2_ave	Olfr1243
Olfr1245	-0.258475	1.85883	-0.0638916	-1.18596	-0.229642	-0.120861	C2_ave	Olfr1245
Olfr1259	-1.32504	0.636331	-0.339742	-0.72456	1.45201	0.301006	C5_ave	Olfr1259
Olfr32	-1.17659	1.13996	0.295596	1.12648	-0.686672	-0.698764	C2_ave	Olfr32
Olfr1274-ps	-1.0373	1.90533	-0.161517	-0.417393	0.0161075	-0.305225	C2_ave	Olfr1274-ps
Gm13807	-0.387422	1.90378	0.0418447	-0.964288	-0.0545304	-0.539387	C2_ave	Gm13807
4930430A15Rik	-1.09269	1.7037	-0.0273196	-0.517655	-0.595405	0.529368	C2_ave	4930430A15Rik
Olfr1300-ps1	-1.24336	1.39583	-1.01251	0.669923	0.012399	0.177713	C2_ave	Olfr1300-ps1
Olfr1303	-1.03902	1.87562	-0.564991	-0.0549916	-0.276809	0.0601872	C2_ave	Olfr1303
Olfr1305	-0.372264	1.79331	-1.15893	0.166635	-0.516601	0.0878498	C2_ave	Olfr1305
Olfr1309	-1.17132	1.22143	-0.191509	-0.954264	0.00534347	1.09032	C2_ave	Olfr1309
Ankrd63	-0.273715	0.174146	-0.44046	1.90805	-0.933379	-0.434639	C4_ave	Ankrd63
Gm28042	1.34283	-1.04803	-0.858867	0.979338	-0.604785	0.189519	C1_ave	Gm28042
Ccndbp1	-1.42308	1.21018	0.883949	-0.843367	0.123796	0.0485238	C2_ave	Ccndbp1
Il1a	1.75464	-0.406358	-0.261581	0.540799	-0.625576	-1.00193	C1_ave	Il1a
Il1b	1.58383	-0.345843	-0.842301	0.88706	-0.80385	-0.478899	C1_ave	Il1b
1700020A23Rik	-0.325699	1.85283	0.09773	-1.1562	-0.28326	-0.185402	C2_ave	1700020A23Rik
Gm38402	1.79802	-0.549812	-0.159744	0.404073	-0.461503	-1.03104	C1_ave	Gm38402
Cst9	-1.13613	0.375497	-0.371146	-0.523397	-0.117591	1.77276	C6_ave	Cst9
Pdrg1	1.3995	-1.40761	0.513691	-0.167801	-0.765113	0.427331	C1_ave	Pdrg1
Xkr7	1.9398	-0.922869	-0.0189479	-0.421274	-0.144556	-0.432154	C1_ave	Xkr7
Tspyl3	1.19147	-1.70668	-0.00261883	-0.311401	0.0778143	0.751412	C1_ave	Tspyl3
Mir3474	1.34619	-0.899999	-0.493504	1.08344	-0.0578613	-0.978274	C1_ave	Mir3474
4933416E03Rik	-1.58711	1.10836	-0.756236	0.72149	0.137672	0.375819	C2_ave	4933416E03Rik
Ctcflos	-1.09217	0.595198	-0.0423864	1.5325	-1.04856	0.0554132	C4_ave	Ctcflos
Mir6340	-1.37634	0.254382	0.402001	1.26421	-1.0248	0.480548	C4_ave	Mir6340
1700010B08Rik	-1.22737	0.889308	0.15656	1.32933	-0.929101	-0.21873	C4_ave	1700010B08Rik
Srms	-0.36301	1.78131	0.469084	-0.956573	-0.213538	-0.717275	C2_ave	Srms
1110015O18Rik	-1.56953	1.04113	0.754843	0.250065	-0.83271	0.356209	C2_ave	1110015O18Rik
1700008P02Rik	-1.01497	1.67424	0.091953	-0.845723	-0.42104	0.515548	C2_ave	1700008P02Rik
Fabp4	-1.12934	0.348121	-0.598372	1.54028	0.575389	-0.736085	C4_ave	Fabp4
Gm6300	-1.15015	1.63258	-0.476115	-0.44103	-0.280719	0.715429	C2_ave	Gm6300
Sirpb1b	-1.16017	0.552055	-0.671052	-0.370175	-0.012502	1.66185	C6_ave	Sirpb1b
Cyp7b1	-0.676795	2.01238	-0.392474	-0.378272	-0.14896	-0.41588	C2_ave	Cyp7b1
Ect2	-1.25462	1.76418	-0.185923	-0.281906	-0.336062	0.294326	C2_ave	Ect2
1700125G22Rik	-1.58919	0.944192	0.842541	-0.300044	-0.572368	0.674874	C2_ave	1700125G22Rik
Tnfsf10	-1.23409	1.41506	-0.0859303	-0.279454	-0.736089	0.920504	C2_ave	Tnfsf10
Gm11548	1.77909	-0.29392	0.052891	-0.439911	0.139822	-1.23797	C1_ave	Gm11548
Stoml3	-0.82926	1.21567	-0.173822	0.138972	0.991087	-1.34264	C2_ave	Stoml3
Clrn1	-1.47461	1.16448	-0.849871	0.50639	0.699086	-0.0454704	C2_ave	Clrn1
Gm9696	-0.7808	1.72927	0.254695	-0.619438	0.333056	-0.916781	C2_ave	Gm9696
Aadacl2	-0.756308	1.82361	-0.496608	0.257624	-0.886596	0.058276	C2_ave	Aadacl2
Gm6634	-1.645	1.06814	-0.0577711	0.446353	-0.58878	0.77706	C2_ave	Gm6634
Gm20356	-1.15199	0.972522	0.276002	-0.648704	1.29532	-0.743154	C5_ave	Gm20356
Zbbx	-1.50599	1.43599	0.184929	-0.687007	0.278252	0.293832	C2_ave	Zbbx
Tdo2	-0.0793732	1.86388	0.200649	-0.704123	-0.926059	-0.354976	C2_ave	Tdo2
Fgg	-1.27237	1.59576	-0.234414	-0.213269	-0.540547	0.664834	C2_ave	Fgg
Fga	-1.42947	1.01013	1.25299	-0.57741	-0.132514	-0.12373	C3_ave	Fga
Rps3a1	-0.724776	1.41659	-0.13479	-0.919882	1.05829	-0.695437	C2_ave	Rps3a1
Snord73a	-0.843895	1.50162	-0.164051	-0.86163	0.957271	-0.589315	C2_ave	Snord73a
Rnu73b	-0.961567	1.61913	-0.0396488	-0.669856	0.73385	-0.681907	C2_ave	Rnu73b
Lelp1	-0.916917	1.12041	-0.288381	-0.287149	-0.969214	1.34125	C6_ave	Lelp1
Sprr2a1	-0.413877	1.90261	-0.535565	-0.376014	-0.842652	0.265493	C2_ave	Sprr2a1
Sprr2d	-1.02489	1.52347	-0.202635	0.920615	-0.604204	-0.612358	C2_ave	Sprr2d
Lce3b	-1.36444	1.65256	0.289118	-0.201086	-0.51408	0.137927	C2_ave	Lce3b
Lce3d	-1.05057	1.28701	0.0295607	-0.925338	-0.433685	1.09303	C2_ave	Lce3d
Tdpoz1	-0.584894	0.929284	-0.497531	-1.05208	-0.323031	1.52826	C6_ave	Tdpoz1
Terc	-1.04168	1.66158	-1.02282	0.0626657	0.321905	0.0183607	C2_ave	Terc
Ampd1	-0.691279	1.65408	0.427619	0.32839	-0.955004	-0.763811	C2_ave	Ampd1
Gm15471	-1.42255	-0.518205	-0.374058	0.139353	0.785922	1.38954	C6_ave	Gm15471
Adora3	-0.682128	1.97309	-0.233016	-0.545603	-0.537575	0.0252286	C2_ave	Adora3
Chil5	-1.06009	1.83357	-0.206872	0.296891	-0.359306	-0.504192	C2_ave	Chil5
Chia1	-1.40823	0.878302	0.176873	1.08649	0.25165	-0.985091	C4_ave	Chia1
Amy2b	-1.3905	1.58005	-0.0793897	-0.620513	0.410719	0.099633	C2_ave	Amy2b
Amy2a5	-0.78293	1.92337	-0.139316	-0.72105	0.0935576	-0.373631	C2_ave	Amy2a5
A930005H10Rik	-1.37597	1.46552	-0.0788439	-0.703292	0.0159322	0.676655	C2_ave	A930005H10Rik
Dph5	-1.25953	1.30861	-0.286593	-0.831461	0.956563	0.112406	C2_ave	Dph5
Gimd1	-1.46905	1.30188	-0.17825	-0.53101	-0.0356934	0.912127	C2_ave	Gimd1
Gbp3	-1.25503	0.228699	-0.513996	-0.135247	-0.08046	1.75603	C6_ave	Gbp3
Ifi44	-0.768592	1.9029	-0.411947	-0.250259	0.235357	-0.707462	C2_ave	Ifi44
Slc44a5	-1.07158	1.46787	0.0016395	0.890803	-0.453158	-0.83557	C2_ave	Slc44a5
Depdc1a	-1.0035	1.12996	-0.733855	-0.429264	-0.334911	1.37157	C6_ave	Depdc1a
Rpe65	-1.04426	1.5042	-0.0235326	-0.978601	-0.249334	0.791523	C2_ave	Rpe65
4930448K20Rik	-1.35264	1.53616	-0.288266	-0.566765	0.636425	0.035082	C2_ave	4930448K20Rik
Pou3f2	0.980744	-1.17715	0.244676	-0.449966	-0.873733	1.27543	C6_ave	Pou3f2
Gm30731	0.884131	-1.03051	0.180036	-0.543448	-0.906712	1.4165	C6_ave	Gm30731
Slc46a2	-0.454362	1.66318	-0.280021	-1.34367	0.0379061	0.376967	C2_ave	Slc46a2
Mup1	-0.908069	1.79246	0.510361	-0.485725	-0.617211	-0.291816	C2_ave	Mup1
Gm11213	-1.59841	0.881184	-0.154183	-0.432473	1.20318	0.100708	C5_ave	Gm11213
Aldoart1	-1.33074	1.60064	-0.655609	0.382315	0.215103	-0.211719	C2_ave	Aldoart1
Gm11758	-0.932875	0.869207	1.29847	-0.828192	-0.8814	0.474787	C3_ave	Gm11758
6030471H07Rik	-1.28856	1.73025	-0.49101	-0.209823	0.0130874	0.246057	C2_ave	6030471H07Rik
Ifna13	-1.85776	-0.047476	-0.140708	0.573977	0.497351	0.974614	C6_ave	Ifna13
Gm13275	-1.13916	1.10246	-0.690576	-0.382539	-0.234967	1.34478	C6_ave	Gm13275
Gm12602	-1.17336	0.91572	0.624667	-0.826794	1.12576	-0.665996	C5_ave	Gm12602
Cdkn2a	-1.39741	1.19624	0.87061	-0.118677	0.313064	-0.863824	C2_ave	Cdkn2a
Dmrta1	-1.31553	0.978445	-0.231675	-0.339246	-0.476332	1.38433	C6_ave	Dmrta1
Gm12633	-0.71461	1.61232	-0.367563	-0.602423	0.869544	-0.797268	C2_ave	Gm12633
Cyp2j13	-0.97353	0.279505	-0.297154	-0.620582	1.85512	-0.243359	C5_ave	Cyp2j13
Ror1	-1.43523	0.411395	-0.523443	1.34821	-0.474664	0.673733	C4_ave	Ror1
Raver2	-0.591207	1.28852	-0.440802	-0.658064	1.26901	-0.86745	C2_ave	Raver2
Gm12794	-1.30731	1.63905	0.420724	-0.610821	0.0780399	-0.219679	C2_ave	Gm12794
Skint7	-0.893097	1.65181	0.337254	-0.893175	0.419113	-0.6219	C2_ave	Skint7
Skint3	-0.497221	2.01543	-0.266683	-0.651236	-0.212317	-0.387971	C2_ave	Skint3
Skint2	-0.744262	1.96552	-0.652367	-0.114995	-0.370101	-0.0837966	C2_ave	Skint2
Gm12830	-1.05119	1.0179	0.418632	-0.983392	-0.577825	1.17587	C6_ave	Gm12830
Cited4	0.974557	-1.33665	-0.587631	1.24986	0.24434	-0.544468	C4_ave	Cited4
Rims3	1.27318	-1.23036	-0.0128328	-0.0926482	0.994269	-0.931614	C1_ave	Rims3
Gm13043	-0.733475	1.115	-0.220832	-0.785298	-0.773576	1.39818	C6_ave	Gm13043
BC080695	-1.03261	1.66021	-0.531979	-0.0572394	0.648042	-0.686428	C2_ave	BC080695
Gm13083	-0.95399	1.65056	-0.538329	-0.894306	0.41837	0.317691	C2_ave	Gm13083
Gm13088	-0.946758	1.33814	-1.14515	0.0462476	-0.258304	0.965822	C2_ave	Gm13088
Gm13089	-0.539783	1.81481	-0.833659	-0.78427	0.0193856	0.323519	C2_ave	Gm13089
Gm13078	-0.638283	1.8166	-0.109159	0.417908	-0.731437	-0.755633	C2_ave	Gm13078
Gm13023	-0.483805	1.93912	-0.0634957	-0.45866	-0.888447	-0.044715	C2_ave	Gm13023
C87977	-1.13424	0.955324	-0.706278	0.0592853	-0.576355	1.40226	C6_ave	C87977
Aadacl3	-0.768841	1.0273	0.090646	-1.14495	-0.528827	1.32467	C6_ave	Aadacl3
Gm436	-0.66406	1.8808	-0.0145342	0.199022	-0.694656	-0.706573	C2_ave	Gm436
Ccnl2	-1.55275	0.810784	-0.802225	0.11208	0.362516	1.0696	C6_ave	Ccnl2
Mir200a	1.71084	-1.35415	-0.0999629	-0.341987	0.275788	-0.190533	C1_ave	Mir200a
4930558F17Rik	-1.17408	1.09766	-0.699838	0.435258	-0.745831	1.08683	C2_ave	4930558F17Rik
Gm5861	-1.07197	0.245798	-0.719846	1.34987	-0.747769	0.943917	C4_ave	Gm5861
Gm10471	-1.49399	1.17915	0.198835	0.697258	-0.874986	0.293738	C2_ave	Gm10471
Gm10220	-1.32998	1.62545	0.358952	-0.298656	0.214387	-0.570156	C2_ave	Gm10220
Tyms	-0.803305	1.44806	0.889887	0.161972	-0.833511	-0.863104	C2_ave	Tyms
Drd5	-0.547131	1.87861	-0.0573581	-1.01565	-0.356422	0.0979541	C2_ave	Drd5
C1qtnf7	-1.19757	0.759771	0.170947	-1.29497	0.603775	0.958049	C6_ave	C1qtnf7
G6pd2	-0.648181	1.25109	-0.726771	-0.0265014	-1.03712	1.18748	C2_ave	G6pd2
Tmprss11a	-1.31747	1.36123	0.203586	0.285995	0.49025	-1.02359	C2_ave	Tmprss11a
Csn1s2b	-0.881878	1.73437	0.37571	-0.0868896	-1.02576	-0.115561	C2_ave	Csn1s2b
Gm7337	-0.652357	1.67148	-0.105026	-0.938085	-0.654815	0.678804	C2_ave	Gm7337
Odam	-0.22515	1.66636	-0.0131972	-1.41118	-0.30908	0.292243	C2_ave	Odam
Smr3a	-0.726202	1.93414	-0.128252	-0.296173	0.00862666	-0.792141	C2_ave	Smr3a
Smr2	-0.896763	1.69927	-0.0984498	0.521702	-0.24195	-0.983812	C2_ave	Smr2
Enam	-0.968572	1.80494	-0.0668195	-0.13565	0.221691	-0.855593	C2_ave	Enam
Cxcl15	-1.12013	1.65714	-0.349059	0.215363	0.410569	-0.813887	C2_ave	Cxcl15
Ereg	-0.958003	1.43318	0.0298803	-1.23579	0.0239338	0.706801	C2_ave	Ereg
C87414	-0.524022	1.90777	-0.162373	-0.0953757	-0.106693	-1.0193	C2_ave	C87414
Gm3286	-0.879334	1.70922	0.405388	-0.829621	-0.63321	0.227561	C2_ave	Gm3286
Mir703	-1.20974	0.908888	0.545608	0.0352295	-1.2291	0.949118	C6_ave	Mir703
Abcg3	-0.792799	1.72828	-0.771903	0.387543	-0.768824	0.2177	C2_ave	Abcg3
Gbp8	-1.1055	1.63887	0.250003	0.478278	-0.680082	-0.581563	C2_ave	Gbp8
1700028K03Rik	1.73929	-0.435679	-0.303688	-0.493236	0.559422	-1.06611	C1_ave	1700028K03Rik
Dr1	-1.76461	1.04217	0.556014	-0.2861	-0.16531	0.617834	C2_ave	Dr1
Vmn2r11	-0.913041	0.71156	-0.376342	-0.244901	-0.837636	1.66036	C6_ave	Vmn2r11
Vmn2r12	-1.47443	1.01315	-0.0468779	0.852925	0.53842	-0.88319	C2_ave	Vmn2r12
Pxmp2	-1.40194	0.616943	0.0790732	-0.37782	-0.437339	1.52108	C6_ave	Pxmp2
Pla2g1b	-1.16064	0.453606	-0.128947	0.0742489	-0.871108	1.63284	C6_ave	Pla2g1b
Cit	0.430722	-1.13982	-0.263179	0.929928	1.15704	-1.11469	C5_ave	Cit
Prkab1	0.345924	-1.46567	0.273	1.18348	0.606324	-0.943064	C4_ave	Prkab1
Oas1h	-1.13953	1.45585	0.18645	0.53876	0.0769705	-1.11849	C2_ave	Oas1h
Cyp3a13	-0.930586	1.72409	-0.643522	-0.750539	0.256932	0.343625	C2_ave	Cyp3a13
Vmn2r18	-0.71091	2.01204	-0.33648	-0.225739	-0.43702	-0.301892	C2_ave	Vmn2r18
Gng11	-1.78724	0.223709	0.543899	-0.395916	0.319653	1.09589	C6_ave	Gng11
Casd1	-1.43694	-0.11605	0.50127	-0.293111	-0.244165	1.589	C6_ave	Casd1
Gm20619	-1.33268	1.6304	-0.176393	0.39876	-0.606745	0.0866593	C2_ave	Gm20619
Cpa1	0.824761	-1.34689	0.886221	0.815914	-0.166714	-1.01329	C3_ave	Cpa1
1700012A03Rik	-0.764883	1.84191	0.0796945	-0.684332	-0.703142	0.230751	C2_ave	1700012A03Rik
Zc3hav1	-1.08353	0.923592	-0.539791	-0.445922	-0.382805	1.52846	C6_ave	Zc3hav1
Olfr437	-0.347949	1.98809	-0.216594	-0.742235	-0.120964	-0.560344	C2_ave	Olfr437
1700024N05Rik	-0.661904	1.54793	0.793565	-0.81227	0.0664089	-0.93373	C2_ave	1700024N05Rik
Gm4872	-1.61747	0.827941	0.19181	-0.710849	0.266967	1.0416	C6_ave	Gm4872
Vmn1r4	-0.335328	1.6348	0.0908155	-0.620161	0.488312	-1.25844	C2_ave	Vmn1r4
Vmn1r5	-0.981517	1.55799	-1.14902	0.44264	-0.140802	0.270709	C2_ave	Vmn1r5
Vmn1r6	-1.00494	1.73193	-0.658091	0.353518	-0.62547	0.203048	C2_ave	Vmn1r6
Vmn1r7	-1.03393	1.71422	-0.598596	-0.493012	-0.185797	0.597107	C2_ave	Vmn1r7
Vmn1r14	-0.633185	1.8683	-0.270219	-0.660283	-0.678205	0.37359	C2_ave	Vmn1r14
Vmn1r15	-0.71674	1.76133	-0.962294	-0.340606	-0.263657	0.521963	C2_ave	Vmn1r15
Vmn1r19	-1.45053	1.15688	0.588358	0.72488	-0.798067	-0.221522	C2_ave	Vmn1r19
Vmn1r24	-1.10713	1.54748	0.146921	-1.10607	0.261515	0.257294	C2_ave	Vmn1r24
A530053G22Rik	-1.55741	1.16778	0.960446	-0.323042	0.152921	-0.400699	C2_ave	A530053G22Rik
Prdm5	-1.37374	1.62348	0.333292	-0.471021	-0.318628	0.206623	C2_ave	Prdm5
Vmn1r34	0.0584859	1.73843	-0.40518	0.355206	-0.592222	-1.15472	C2_ave	Vmn1r34
Vmn1r37	-0.850452	0.286111	-0.225514	-0.700993	-0.381809	1.87266	C6_ave	Vmn1r37
Vmn1r38	-0.953006	1.78081	0.225108	0.0263143	-0.160954	-0.918272	C2_ave	Vmn1r38
Vmn1r39	-0.589894	1.41155	0.604497	-0.563638	0.464423	-1.32694	C2_ave	Vmn1r39
Rprl1	-1.2103	1.58127	-0.182917	-0.178624	-0.700903	0.691477	C2_ave	Rprl1
Reg3g	-1.17836	0.701683	-0.197109	1.56686	-0.110073	-0.783	C4_ave	Reg3g
Vmn1r51	-1.21636	1.58668	-0.438883	-0.0203287	-0.590345	0.679243	C2_ave	Vmn1r51
Vmn1r52	-0.783608	1.77537	0.309811	-1.02108	0.0271946	-0.307689	C2_ave	Vmn1r52
Snora7a	-1.14313	1.76484	0.395246	-0.475285	-0.428577	-0.113091	C2_ave	Snora7a
Olfr212	-0.463638	0.804425	-0.209454	-0.850295	-0.88804	1.607	C6_ave	Olfr212
Olfr213	-1.17933	0.755505	-0.00512994	-0.594309	-0.527986	1.55125	C6_ave	Olfr213
Gm10319	-1.35303	1.17346	0.298843	0.960432	-0.854251	-0.225454	C2_ave	Gm10319
Clec4e	-0.488851	1.75296	-0.244622	-1.23456	0.308823	-0.0937559	C2_ave	Clec4e
Vmn2r22	-0.908881	1.79396	0.349347	-0.445375	-0.796979	0.00792672	C2_ave	Vmn2r22
Vmn2r23	-1.32354	1.28865	0.214248	-0.902679	-0.120668	0.843989	C2_ave	Vmn2r23
Vmn2r26	-0.686293	1.35695	-0.479615	-0.517086	-0.870693	1.19674	C2_ave	Vmn2r26
Rhno1	-1.46432	0.124838	-0.173849	-0.65763	0.983164	1.1878	C6_ave	Rhno1
Clec2i	-1.37103	0.698671	-0.500275	0.178834	1.46024	-0.466449	C5_ave	Clec2i
4922502D21Rik	-0.887659	1.74908	0.17755	0.0181784	0.00158841	-1.05874	C2_ave	4922502D21Rik
Clec12a	-1.18319	1.34986	0.24969	0.908143	-0.579397	-0.745103	C2_ave	Clec12a
Clec12b	-0.381063	1.67482	0.671601	-0.204422	-0.823437	-0.937495	C2_ave	Clec12b
Clec1a	-0.772468	1.66311	0.692277	-0.115191	-0.549806	-0.917917	C2_ave	Clec1a
Klrk1	-0.792636	1.50749	0.113379	-0.916139	0.832363	-0.744455	C2_ave	Klrk1
Gm156	-1.49473	0.986095	-0.544104	-0.152498	1.21409	-0.00886056	C5_ave	Gm156
Klra5	-0.538351	1.90914	0.00968882	-0.0490996	-0.368542	-0.962833	C2_ave	Klra5
Klra2	-1.90658	0.901632	0.133458	0.668917	-0.0806864	0.283261	C2_ave	Klra2
Tas2r113	-0.58032	1.88813	0.272395	-0.686504	-0.723742	-0.169963	C2_ave	Tas2r113
Rerg	-1.12162	0.789137	0.161828	1.48146	-0.795462	-0.515338	C4_ave	Rerg
B230110G15Rik	-1.03744	1.63685	-0.345399	0.767999	-0.591879	-0.430122	C2_ave	B230110G15Rik
Speer9-ps1	-1.21219	1.44611	0.9078	-0.681343	-0.380296	-0.0800761	C2_ave	Speer9-ps1
Cacng6	-0.238589	1.86528	-0.0584509	0.127078	-0.787665	-0.907651	C2_ave	Cacng6
3300002P13Rik	-0.0623987	1.94332	-0.300526	-0.0834362	-0.717773	-0.779188	C2_ave	3300002P13Rik
Gm14548	-0.401667	1.76088	0.534298	-0.929525	-0.730844	-0.23314	C2_ave	Gm14548
Vmn2r28	-0.920303	1.83021	0.0571112	-0.21105	-0.862657	0.106685	C2_ave	Vmn2r28
Vmn1r64	-0.50554	1.78723	0.174438	-1.11834	-0.494525	0.156745	C2_ave	Vmn1r64
Vmn1r65	-0.94795	1.07475	1.34459	-1.01675	-0.252209	-0.202437	C3_ave	Vmn1r65
Olfr1350	-1.3451	0.911574	0.653985	0.301905	-1.18435	0.661981	C2_ave	Olfr1350
2810047C21Rik1	-1.05104	0.194049	-0.553635	-0.154916	-0.290006	1.85555	C6_ave	2810047C21Rik1
Vmn2r44	-1.06814	0.242539	-0.396369	-0.546825	-0.058954	1.82775	C6_ave	Vmn2r44
Vmn2r45	-0.758724	-0.127999	-0.578667	-0.0247119	-0.471971	1.96207	C6_ave	Vmn2r45
Vmn2r49	-0.84042	1.90182	0.0104971	-0.29246	-0.768771	-0.0106685	C2_ave	Vmn2r49
Vmn2r52	-0.700829	1.55639	0.351104	0.580928	-1.01214	-0.775452	C2_ave	Vmn2r52
Vmn1r67	-0.379639	1.95783	-0.306103	0.0854619	-0.691365	-0.666182	C2_ave	Vmn1r67
Vmn1r70	-0.854866	0.635758	-0.0440272	1.66344	-0.459725	-0.940581	C4_ave	Vmn1r70
Nlrp4b	-0.99935	0.56526	0.0968767	-0.332905	-0.956653	1.62677	C6_ave	Nlrp4b
Zscan4a	-0.599067	1.96427	-0.700261	-0.521737	-0.00119599	-0.142014	C2_ave	Zscan4a
Vmn1r73	-0.241549	1.97751	-0.163294	-0.24232	-0.839552	-0.490795	C2_ave	Vmn1r73
Vmn1r81	-0.644625	1.62222	0.630361	-0.740407	-0.995455	0.127902	C2_ave	Vmn1r81
Vmn1r84	-1.19011	1.62435	0.197844	0.127954	-0.928099	0.168056	C2_ave	Vmn1r84
Vmn1r86	-0.546901	1.68855	0.71305	-0.466816	-0.977002	-0.410878	C2_ave	Vmn1r86
Vmn1r87	-1.29485	0.450517	0.04974	-0.138514	-0.687441	1.62055	C6_ave	Vmn1r87
Vmn1r88	-1.56159	1.27221	0.297273	0.0662466	-0.687996	0.613853	C2_ave	Vmn1r88
Sult2a1	-0.9585	1.34622	0.388446	-0.578418	-1.03801	0.840264	C2_ave	Sult2a1
Sult2a4	-0.728689	1.71764	0.347604	-0.904607	-0.709079	0.277135	C2_ave	Sult2a4
Sult2a8	-0.847437	1.94986	-0.0440131	-0.179327	-0.611876	-0.267209	C2_ave	Sult2a8
Obox3	-0.667544	1.91953	-0.222243	0.176841	-0.42832	-0.778258	C2_ave	Obox3
Obox5	-0.237037	1.96353	-0.270466	-0.0408705	-0.6295	-0.785659	C2_ave	Obox5
Ceacam11	-1.18935	1.50842	-0.601905	0.521033	-0.688306	0.450105	C2_ave	Ceacam11
Ceacam13	-0.876804	1.84678	0.312004	-0.624985	-0.0867671	-0.570224	C2_ave	Ceacam13
Ceacam12	-0.688377	1.80831	-0.171324	-1.0737	-0.119301	0.244391	C2_ave	Ceacam12
Igfl3	-1.11966	1.62503	-0.654418	0.0164209	-0.511743	0.644367	C2_ave	Igfl3
Psg27	-1.44565	0.666647	-0.0478179	0.286444	-0.787012	1.32739	C6_ave	Psg27
Nlrp9b	-0.97688	1.09657	-0.672379	0.133062	-0.859158	1.27878	C6_ave	Nlrp9b
Vmn1r179	-0.399457	2.03775	-0.443772	-0.446529	-0.451211	-0.296784	C2_ave	Vmn1r179
Vmn1r180	-1.04998	1.88218	0.0178959	-0.428231	-0.41373	-0.00813505	C2_ave	Vmn1r180
Vmn1r181	-0.795163	1.9771	-0.149753	-0.572777	-0.192534	-0.266872	C2_ave	Vmn1r181
V1rd19	-0.946775	1.9058	-0.178858	0.117849	-0.343031	-0.554982	C2_ave	V1rd19
Tex101	-0.847319	0.966554	-0.806327	1.27265	-0.966051	0.380497	C4_ave	Tex101
Gm4763	-1.35007	1.03398	-0.835271	1.12704	0.276732	-0.25241	C4_ave	Gm4763
Cyp2a5	-1.09204	1.50491	0.282251	0.647224	-0.938755	-0.403584	C2_ave	Cyp2a5
Cyp2a22	-1.19313	1.39719	0.255472	0.405347	-1.14684	0.281964	C2_ave	Cyp2a22
Cyp2a12	-1.75937	1.24769	0.174971	-0.196811	0.527725	0.00579105	C2_ave	Cyp2a12
Arhgap33	1.20882	-1.36878	-0.189851	1.13801	-0.502365	-0.285843	C1_ave	Arhgap33
Fxyd5	1.68348	-1.30324	-0.318445	0.354955	-0.48516	0.0684134	C1_ave	Fxyd5
Scgb1b3	-0.50846	1.73127	0.604041	-0.442378	-0.356657	-1.02782	C2_ave	Scgb1b3
Scgb1b12	-0.981777	0.51698	1.1259	-0.189685	0.849214	-1.32063	C3_ave	Scgb1b12
Scgb2b18	-0.424983	1.91399	-0.238361	-0.995112	0.0675597	-0.323098	C2_ave	Scgb2b18
Slc7a9	-0.425573	1.99244	-0.364628	-0.697951	-0.477785	-0.0265022	C2_ave	Slc7a9
Gm5114	-1.23353	1.47033	0.280428	-0.204867	-0.913529	0.601168	C2_ave	Gm5114
Vmn2r59	-1.19751	1.7196	0.104702	-0.34139	-0.612114	0.326711	C2_ave	Vmn2r59
Vmn2r61	-0.987101	1.63378	-0.576959	-0.514849	-0.351619	0.796749	C2_ave	Vmn2r61
Vmn2r-ps60	-0.576227	1.50324	-0.641947	-0.416421	-0.886715	1.01807	C2_ave	Vmn2r-ps60
4933421I07Rik	-0.459608	2.00794	-0.0531917	-0.423134	-0.551051	-0.520958	C2_ave	4933421I07Rik
Vmn2r62	-1.20425	1.36375	-0.00400133	-0.285597	-0.829353	0.959449	C2_ave	Vmn2r62
Zfp936	-0.730703	1.22433	0.392274	-1.25742	-0.576836	0.948357	C2_ave	Zfp936
Klk14	-1.0049	1.80629	-0.499674	-0.466312	-0.269016	0.43361	C2_ave	Klk14
Klk12	-0.372837	1.51507	0.399602	-0.0280429	-1.5504	0.0366023	C2_ave	Klk12
Klk11	-0.873647	1.07732	0.507287	1.07955	-0.736546	-1.05397	C4_ave	Klk11
Klk10	-1.24296	1.60585	0.137604	0.549208	-0.573818	-0.475877	C2_ave	Klk10
Klk1b22	-1.25323	0.516974	0.624612	-0.586903	-0.695612	1.39416	C6_ave	Klk1b22
Klk1b16	-0.102611	1.94752	-0.564255	-0.0504576	-0.859034	-0.371165	C2_ave	Klk1b16
Klk1b5	-0.855251	0.920398	-0.142623	-1.05433	-0.342111	1.47392	C6_ave	Klk1b5
Klk1	-0.274945	1.60268	0.319835	-0.996797	0.398555	-1.04933	C2_ave	Klk1
Cd37	1.52347	-0.387208	-0.911095	0.557305	-1.12686	0.344384	C1_ave	Cd37
C86187	-1.42055	1.48496	0.278254	-0.0333581	0.415682	-0.724983	C2_ave	C86187
Mrgprb4	-1.2169	1.21236	-0.0558399	-0.562341	-0.565028	1.18775	C2_ave	Mrgprb4
Mrgprb8	-1.02619	1.80081	-0.790286	-0.00174121	0.207812	-0.190406	C2_ave	Mrgprb8
Pgpep1l	-0.767338	1.46448	-0.394749	-0.681465	-0.697714	1.07679	C2_ave	Pgpep1l
Vmn2r68	-0.899207	1.75551	-0.551193	-0.570126	-0.339533	0.604552	C2_ave	Vmn2r68
Vmn2r74	-1.5796	1.31268	-0.429958	0.709533	-0.222365	0.209711	C2_ave	Vmn2r74
Vmn2r75	-1.13972	0.900201	-0.137306	0.0403485	-1.01784	1.35432	C6_ave	Vmn2r75
Olfr310	-0.305558	1.92088	-0.383705	-0.721495	0.202624	-0.712747	C2_ave	Olfr310
Olfr309	-0.394646	1.6451	-0.256984	-0.282714	0.57718	-1.28794	C2_ave	Olfr309
Olfr301	-1.77939	0.99042	0.699216	0.105883	-0.427949	0.411818	C2_ave	Olfr301
Olfr299	-1.20684	1.01114	1.12479	-0.65229	-0.767759	0.490962	C3_ave	Olfr299
Mir6394	0.099456	-1.19455	0.55229	1.15835	0.621446	-1.237	C4_ave	Mir6394
Rps3	-1.90789	0.488585	-0.0868732	0.362602	0.166629	0.976952	C6_ave	Rps3
Snord15b	-1.75737	0.462749	0.0607115	0.466054	-0.384789	1.15264	C6_ave	Snord15b
Olfr550	-1.03463	0.890967	0.535201	-1.05617	-0.537431	1.20206	C6_ave	Olfr550
Olfr551	-1.10486	1.10987	0.895963	0.690407	-0.825765	-0.765614	C2_ave	Olfr551
Olfr575	-1.0044	1.75948	-0.227269	0.17796	-0.883462	0.177685	C2_ave	Olfr575
Olfr577	1.78332	-0.619871	-0.628334	0.330612	-0.960445	0.094719	C1_ave	Olfr577
Olfr601	-1.23221	1.11247	-0.647472	-0.78092	0.682765	0.865362	C2_ave	Olfr601
Olfr623	-1.6782	0.638064	1.12357	-0.409414	-0.220003	0.545976	C3_ave	Olfr623
Olfr624	-0.797855	1.63647	0.0745504	-0.960793	-0.590832	0.638462	C2_ave	Olfr624
Olfr243	-0.648579	1.97694	-0.431766	-0.605837	-0.339435	0.0486748	C2_ave	Olfr243
Hbb-bh1	-0.374026	1.87125	-0.0378667	-0.947072	-0.661684	0.149397	C2_ave	Hbb-bh1
Olfr631	-1.23491	0.650348	0.158393	-1.26084	0.759182	0.927832	C6_ave	Olfr631
Olfr641	-1.23053	0.705047	1.31952	-0.357232	-0.93414	0.497331	C3_ave	Olfr641
Olfr642	-1.36617	-0.138841	-0.399563	0.892017	1.41356	-0.401001	C5_ave	Olfr642
Olfr681	-0.434464	0.970257	0.938257	-0.809321	-1.36037	0.695639	C2_ave	Olfr681
Olfr688	-0.853903	1.51795	0.927479	-0.206552	-0.921313	-0.463661	C2_ave	Olfr688
Gm4070	-1.47289	1.13442	0.868343	-0.0602321	0.346457	-0.816099	C2_ave	Gm4070
Gm8989	-1.12354	1.40025	-0.515382	-0.863702	0.832015	0.270358	C2_ave	Gm8989
Gm4759	-1.07094	1.37182	-0.483448	-0.549512	-0.398003	1.13009	C2_ave	Gm4759
Olfr697	-0.744983	1.86388	-0.788339	0.283756	-0.507474	-0.106842	C2_ave	Olfr697
Olfr698	-0.393766	1.56821	0.671567	-1.15233	-0.774742	0.0810641	C2_ave	Olfr698
Olfr710	-0.873563	1.29421	1.20864	-0.861157	-0.204508	-0.563626	C2_ave	Olfr710
Olfr6	-0.830355	1.81995	-0.00728851	-0.997818	-0.0273745	0.0428834	C2_ave	Olfr6
Olfr484	-1.39134	1.09437	-0.271515	-0.35958	-0.321099	1.24916	C6_ave	Olfr484
Olfr491	-0.540779	1.77698	-0.330579	-0.940852	-0.509067	0.544294	C2_ave	Olfr491
Olfr492	-0.742175	1.75454	-0.690567	-0.204158	-0.70893	0.59129	C2_ave	Olfr492
Itpripl2	-1.18303	0.313389	-0.0505123	-0.924948	0.236273	1.60883	C6_ave	Itpripl2
Eri2	-1.69885	1.37507	-0.213069	-0.0543217	0.296316	0.294856	C2_ave	Eri2
C230079O03Rik	-0.817581	1.29915	0.345252	-1.23423	-0.47388	0.881287	C2_ave	C230079O03Rik
Olfr525	-0.540483	1.89725	0.189036	-0.846036	-0.113286	-0.586484	C2_ave	Olfr525
Olfr538	-1.09563	0.822109	-0.935753	-0.540668	0.414186	1.33575	C6_ave	Olfr538
Olfr46	-1.38119	1.25104	-0.674705	-0.014513	-0.196976	1.01635	C2_ave	Olfr46
Cyp2e1	-0.307716	1.68136	0.299964	-1.17405	0.242752	-0.742317	C2_ave	Cyp2e1
Mir483	-0.522288	-0.103141	-0.260302	-0.557259	-0.562478	2.00547	C6_ave	Mir483
Ins2	-0.819625	1.89863	-0.195391	-0.576457	-0.54459	0.237438	C2_ave	Ins2
Cd209e	-1.36959	1.56775	-0.627428	0.031429	-0.111393	0.509236	C2_ave	Cd209e
Cd209d	-0.854827	1.69468	0.527282	-0.599398	-0.866214	0.0984762	C2_ave	Cd209d
Cd209b	-0.369288	1.83177	0.0700585	-1.19753	-0.24862	-0.0863855	C2_ave	Cd209b
4833411C07Rik	-0.863833	1.661	-0.463941	-1.02011	0.303934	0.382951	C2_ave	4833411C07Rik
Defb37	-1.41944	0.486795	0.902357	-0.923623	-0.0824792	1.03639	C6_ave	Defb37
Defb3	-1.01753	1.0501	0.140036	-0.497165	-0.965209	1.28977	C6_ave	Defb3
Defb2	-0.564402	2.02734	-0.440262	-0.475159	-0.243449	-0.304071	C2_ave	Defb2
Adam3	-1.30055	1.34821	0.606302	-0.73654	0.578591	-0.49602	C2_ave	Adam3
Gm16159	-0.604305	1.39168	0.0469807	-1.13765	-0.671636	0.974929	C2_ave	Gm16159
Rab11fip1	-1.71627	1.02053	0.211167	0.3907	-0.589967	0.683837	C2_ave	Rab11fip1
Eif4ebp1	0.898417	-0.930036	-0.4074	-1.16945	0.30387	1.30459	C6_ave	Eif4ebp1
Triml1	-0.78559	1.8331	-0.00315738	-0.864014	-0.450581	0.270241	C2_ave	Triml1
Apela	-1.02148	1.63123	-0.406544	-0.929291	0.322986	0.403091	C2_ave	Apela
Nat2	-1.67731	1.01881	-0.187879	-0.378581	0.280975	0.943977	C2_ave	Nat2
Zfp964	-1.71738	0.0989028	-0.339194	1.30201	0.239518	0.416137	C4_ave	Zfp964
Nr3c2	-1.25271	1.75535	0.0219954	0.124171	-0.0763222	-0.572487	C2_ave	Nr3c2
Palm3	-1.19249	1.55306	0.182958	0.649032	-0.587954	-0.604614	C2_ave	Palm3
Rtbdn	1.48434	-0.618758	0.608517	-0.907768	0.444563	-1.01089	C1_ave	Rtbdn
Phxr4	-0.982929	1.77683	-0.409949	-0.506422	-0.410306	0.532773	C2_ave	Phxr4
Naalad2	-1.4707	0.946674	0.156194	-0.0826766	-0.725568	1.17608	C6_ave	Naalad2
Ubtfl1	-0.956577	1.15028	-0.666307	-0.970184	0.311651	1.13113	C2_ave	Ubtfl1
Mbd3l2	-0.877104	0.934817	-0.488878	-0.73111	-0.395551	1.55783	C6_ave	Mbd3l2
Zfp558	-0.920981	1.79598	-0.537629	-0.665267	-0.101435	0.429327	C2_ave	Zfp558
Mbd3l1	-0.989681	1.55303	-0.315294	-1.07071	0.30082	0.521839	C2_ave	Mbd3l1
Olfr24	-1.14524	1.34359	-0.652201	-0.596692	0.00089503	1.04965	C2_ave	Olfr24
Olfr834	-0.576353	1.92496	-0.529446	-0.741642	-0.292714	0.215192	C2_ave	Olfr834
Olfr835	-0.980692	1.59421	-0.522848	-0.929645	0.359531	0.479446	C2_ave	Olfr835
Olfr836	-0.865514	1.88285	-0.691131	0.248072	-0.31591	-0.258369	C2_ave	Olfr836
Olfr849	-0.385393	1.95039	-0.519252	-0.633284	0.175693	-0.588153	C2_ave	Olfr849
Olfr850	-0.38886	1.95064	-0.533976	-0.849889	0.0123509	-0.190265	C2_ave	Olfr850
Olfr851	-0.780574	1.98426	-0.116976	-0.520603	-0.348176	-0.217928	C2_ave	Olfr851
Olfr853	-1.36549	1.14847	0.546535	0.532095	-1.08786	0.226245	C2_ave	Olfr853
Olfr58	0.0654348	1.94925	-0.553726	-0.753306	-0.543152	-0.164497	C2_ave	Olfr58
Olfr862	0.0338631	1.93613	-0.0386854	-0.634727	-0.699793	-0.596791	C2_ave	Olfr862
Olfr869	-1.84923	0.929077	0.787309	-0.0740258	-0.0842282	0.291098	C2_ave	Olfr869
Gm5916	-0.296388	1.55124	0.822299	-1.18917	-0.340864	-0.54711	C2_ave	Gm5916
Gm3434	-0.760183	1.66493	-0.184989	-0.997738	0.678333	-0.400355	C2_ave	Gm3434
Olfr146	-0.692511	0.207184	-0.394106	-0.0835823	-0.906206	1.86922	C6_ave	Olfr146
Olfr948	-0.955221	0.708297	-0.818335	-0.232564	-0.35606	1.65388	C6_ave	Olfr948
Olfr951	-0.891918	1.74399	0.50007	-0.349356	-0.880902	-0.121889	C2_ave	Olfr951
Olfr954	-0.574393	1.97007	-0.0430422	-0.107246	-0.626634	-0.618758	C2_ave	Olfr954
Olfr960	-0.512902	1.44421	0.453565	-0.292753	-1.48505	0.392937	C2_ave	Olfr960
Olfr970	-0.931001	1.31953	1.06052	-0.611086	0.102011	-0.939972	C2_ave	Olfr970
Olfr980	-0.633685	1.71163	0.0472447	-0.445632	-1.12624	0.446688	C2_ave	Olfr980
Pdzd3	-1.54623	0.307794	-0.324802	1.40468	-0.380741	0.539304	C4_ave	Pdzd3
Atp5l	1.72694	-0.951272	-0.479175	-0.449834	-0.501706	0.655046	C1_ave	Atp5l
Exph5	1.87643	-0.418084	-0.557048	0.0182204	0.0744766	-0.993997	C1_ave	Exph5
Rpp25	0.801122	-0.512389	0.812689	0.993637	-0.691689	-1.40337	C4_ave	Rpp25
Cyp1a1	1.39225	-1.16982	0.134205	0.883815	-0.869894	-0.370556	C1_ave	Cyp1a1
Lctl	-0.920246	0.0568142	-0.366756	-0.313751	-0.395312	1.93925	C6_ave	Lctl
Cgas	-0.623325	1.85926	-0.12386	-0.650073	0.32124	-0.783245	C2_ave	Cgas
Plscr5	-1.46543	0.699029	0.179957	-0.7897	1.3049	0.0712443	C5_ave	Plscr5
Plscr2	-1.5678	1.196	-0.21253	-0.363888	0.966277	-0.0180586	C2_ave	Plscr2
Fbxw15	-1.27314	0.162375	0.381621	-0.763304	1.61535	-0.122902	C5_ave	Fbxw15
Camp	-0.674801	1.59308	-0.767344	-0.264556	0.875799	-0.762177	C2_ave	Camp
Fam240a	-1.27567	1.59192	-0.256169	0.0337747	-0.666315	0.572465	C2_ave	Fam240a
Lrrc2	-0.998399	0.840101	-0.255766	-0.351148	-0.803972	1.56918	C6_ave	Lrrc2
Ccr8	-0.416489	1.86998	-0.418117	-1.03871	-0.193234	0.196567	C2_ave	Ccr8
Btbd35f7	-0.819033	0.772761	-0.295614	-0.676372	-0.646019	1.66428	C6_ave	Btbd35f7
Mir188	-0.839013	1.5647	-0.404504	-1.0278	0.788124	-0.0815087	C2_ave	Mir188
Ssx9	-1.38025	1.34046	0.569961	0.463589	-0.860548	-0.133215	C2_ave	Ssx9
Gm6592	-0.813397	1.67717	0.480858	-0.102343	-0.115117	-1.12717	C2_ave	Gm6592
Cybb	-0.716524	1.82473	-0.180653	-0.755778	-0.604718	0.432946	C2_ave	Cybb
H2al3	-0.634921	0.0424498	-0.20655	1.91826	-0.910588	-0.208647	C4_ave	H2al3
Dusp21	-1.49676	0.568799	0.875878	-1.02767	0.417491	0.662267	C3_ave	Dusp21
Chst7	-1.04734	1.70299	0.123796	-0.82381	-0.370213	0.414573	C2_ave	Chst7
Rgn	-0.868486	1.45436	0.803279	-1.2099	-0.0377866	-0.141463	C2_ave	Rgn
Ssxa1	-0.674139	1.92285	-0.505491	-0.555647	-0.458712	0.271143	C2_ave	Ssxa1
4930453H23Rik	-0.981279	1.84968	0.096804	-0.606773	-0.474182	0.115754	C2_ave	4930453H23Rik
Gm6938	-0.799541	1.89455	0.313028	-0.441212	-0.558836	-0.407992	C2_ave	Gm6938
Agtr2	-1.2676	1.01389	1.2305	-0.166999	-0.902545	0.0927506	C3_ave	Agtr2
Slc6a14	-0.921024	1.84967	0.347438	-0.552785	-0.507564	-0.215731	C2_ave	Slc6a14
Ppp1r2-ps7	-1.07603	1.41775	0.760543	0.275584	-1.02696	-0.350881	C2_ave	Ppp1r2-ps7
Gm5934	-0.746056	1.69508	-0.0677983	-0.720001	-0.799678	0.638453	C2_ave	Gm5934
Gm5935	-0.728213	1.92451	0.240125	-0.388663	-0.459333	-0.588429	C2_ave	Gm5935
Gm5169	-1.02394	1.59667	0.102784	-0.998673	0.575144	-0.251982	C2_ave	Gm5169
Gm1993	-1.07801	1.34349	1.08921	-0.670907	-0.0567106	-0.627078	C2_ave	Gm1993
Gm2012	-0.0320419	1.99698	-0.322486	-0.564864	-0.477958	-0.599624	C2_ave	Gm2012
Rhox8	-1.52283	0.77198	0.937631	-0.472017	-0.543832	0.829063	C3_ave	Rhox8
Rhox9	-1.1902	1.25737	0.470463	0.861842	-0.527886	-0.871591	C2_ave	Rhox9
Rhox13	-0.676195	1.5449	-0.759193	-0.194054	-0.83478	0.91932	C2_ave	Rhox13
Mir3110	-1.32179	0.462345	1.67337	-0.373601	-0.25487	-0.18546	C3_ave	Mir3110
Atp1b4	-1.05566	1.11285	0.496382	-0.747919	-0.85742	1.05176	C2_ave	Atp1b4
Sh2d1a	-1.06709	1.74298	-0.539033	-0.420161	0.53921	-0.255914	C2_ave	Sh2d1a
Rbmx2	-1.06566	1.51449	0.024392	-0.987044	-0.224655	0.738478	C2_ave	Rbmx2
Enox2	-1.44739	1.20586	0.323237	-0.46032	-0.539698	0.918314	C2_ave	Enox2
Igsf1	-0.976298	1.1826	0.876651	0.248468	-1.34824	0.0168233	C2_ave	Igsf1
Olfr1324	-0.919766	1.67009	0.289526	-0.758468	-0.717811	0.436425	C2_ave	Olfr1324
Mospd1	-0.687782	1.87496	0.396191	-0.516809	-0.629849	-0.43671	C2_ave	Mospd1
Etd	-0.916358	1.48544	0.979219	-0.162302	-0.629513	-0.756483	C2_ave	Etd
Gm16404	-0.69622	0.949159	-0.269454	-1.0533	-0.429473	1.49929	C6_ave	Gm16404
3830403N18Rik	-0.36187	1.36625	-0.343232	-1.5292	0.142982	0.72507	C2_ave	3830403N18Rik
Brs3	-1.62118	0.717247	0.160696	0.27438	-0.672845	1.14171	C6_ave	Brs3
Vgll1	-0.853057	1.92332	0.099953	-0.517775	-0.123474	-0.528967	C2_ave	Vgll1
Gm14718	-0.605937	1.81243	0.375932	-0.452192	-0.138837	-0.991395	C2_ave	Gm14718
Gpr101	-0.722103	1.14631	0.0579174	1.22413	-1.17486	-0.531402	C4_ave	Gpr101
Mir881	-0.875504	1.47682	0.487273	0.343039	-0.135905	-1.29573	C2_ave	Mir881
Mir105	-0.468577	0.817339	1.63425	-0.654972	-0.408294	-0.919746	C3_ave	Mir105
Cldn34d	-1.3493	1.44605	0.232866	-0.665627	-0.349008	0.685018	C2_ave	Cldn34d
Cldn34-ps	-1.10402	1.63539	-0.488995	0.575439	-0.724569	0.106749	C2_ave	Cldn34-ps
Fam47c	-0.918886	1.11376	0.676737	-0.826946	-0.963708	0.919046	C2_ave	Fam47c
Gm8787	-1.63735	1.49264	0.21605	-0.169466	-0.0247066	0.122837	C2_ave	Gm8787
Gm7173	-1.70208	0.471854	-0.0211947	-0.489268	0.619882	1.1208	C6_ave	Gm7173
4930415L06Rik	-1.16451	0.65502	1.53695	0.202149	-0.447762	-0.781846	C3_ave	4930415L06Rik
LOC101055749	-0.447584	2.00751	-0.0703839	-0.504895	-0.603936	-0.380714	C2_ave	LOC101055749
Gm14781	-0.697701	1.89437	0.262879	-0.192576	-0.722252	-0.544723	C2_ave	Gm14781
Gm5126	-0.825055	0.586936	0.59307	-0.682219	1.40944	-1.08218	C5_ave	Gm5126
5330434G04Rik	-1.04743	0.463748	0.801586	-1.26858	1.19018	-0.139504	C5_ave	5330434G04Rik
Cysltr1	-1.52162	0.0329079	0.785558	1.35833	-0.269242	-0.385939	C4_ave	Cysltr1
P2ry10	-1.57099	1.15603	0.760301	-0.726869	0.100187	0.281334	C2_ave	P2ry10
P2ry10b	-1.32991	1.5918	0.530265	-0.0289503	-0.132372	-0.630837	C2_ave	P2ry10b
Gpr174	-1.22789	0.311014	-0.180587	-0.0878937	-0.558996	1.74435	C6_ave	Gpr174
Tex16	-0.358069	1.89864	-0.0473814	-0.634151	-0.926294	0.0672505	C2_ave	Tex16
Apool	-1.33442	1.66792	-0.120014	0.185982	-0.592524	0.193053	C2_ave	Apool
H2afb2	-1.09469	1.34128	0.568436	-0.531836	-0.965171	0.681979	C2_ave	H2afb2
Srpx2	-1.11134	0.541117	0.81058	-1.34453	0.998009	0.106172	C5_ave	Srpx2
Pramel3	-0.950654	1.54148	-0.257218	-1.10866	0.138065	0.636992	C2_ave	Pramel3
Mum1l1	-1.33438	1.23124	-0.67075	0.28708	-0.482084	0.96889	C2_ave	Mum1l1
Cldn2	-0.43828	1.03275	-0.328192	-0.739825	-0.982686	1.45623	C6_ave	Cldn2
Irs4	-0.76573	1.73284	0.649092	-0.272349	-0.750864	-0.592988	C2_ave	Irs4
Mir3472	-0.935362	1.40379	0.160017	-0.15547	0.76172	-1.2347	C2_ave	Mir3472
Gm15127	-1.10096	0.955622	0.628217	-1.29421	-0.082153	0.893477	C2_ave	Gm15127
Gm15097	-0.889827	1.91814	-0.041775	-0.146222	-0.696505	-0.143815	C2_ave	Gm15097
Gm15091	-0.867384	1.31566	0.322745	-1.1151	-0.572895	0.916974	C2_ave	Gm15091
Gm15104	-1.11472	1.30371	-0.422682	-0.270445	-0.66413	1.16827	C2_ave	Gm15104
Itih5l-ps	-1.02838	0.982159	0.736208	-0.775021	0.999472	-0.914441	C5_ave	Itih5l-ps
Cldn34a	-0.593076	1.76548	-0.196221	-0.972061	-0.525475	0.521351	C2_ave	Cldn34a
Gm16445	-0.931184	1.68439	0.566791	-0.511376	-0.843648	0.0350272	C2_ave	Gm16445
Magea2	-1.11631	0.370834	-0.225198	1.61586	-0.933527	0.288333	C4_ave	Magea2
Vegfd	-0.496889	1.38595	-0.390916	-0.951915	-0.686989	1.14076	C2_ave	Vegfd
Fhl2	1.48906	0.77175	-0.816195	0.140037	-1.14286	-0.441793	C1_ave	Fhl2
Nop58	-0.964645	-0.237063	0.952546	-0.812331	-0.439473	1.50097	C6_ave	Nop58
Olfr1414	1.49238	0.351842	0.00219207	-1.24191	0.377438	-0.981939	C1_ave	Olfr1414
Gal3st2b	0.514464	1.80782	-0.577563	-0.713907	-0.730552	-0.300264	C2_ave	Gal3st2b
Mybph	0.855631	0.927939	-1.21431	0.848518	-1.03079	-0.386983	C2_ave	Mybph
Ptgs2	1.06176	1.11328	-1.28565	0.118805	-0.982651	-0.0255393	C2_ave	Ptgs2
Itln1	-0.829802	0.951018	0.0501284	0.00863342	1.21159	-1.39157	C5_ave	Itln1
Ly9	0.420965	-0.551839	-1.17459	0.131744	-0.515957	1.68968	C6_ave	Ly9
Slamf1	1.52199	0.913315	-0.786232	-0.339915	-0.294902	-1.01426	C1_ave	Slamf1
Tagln2	-0.83683	-0.228172	0.101884	-0.591178	-0.380407	1.9347	C6_ave	Tagln2
Ifi209	-0.950687	0.164462	1.02486	-1.28268	1.16565	-0.121617	C5_ave	Ifi209
Slc35d3	-0.663446	-0.891921	-0.12567	1.92817	-0.114538	-0.13259	C4_ave	Slc35d3
Gm33619	-1.37112	-0.237877	1.68214	-0.0630446	0.333919	-0.34402	C3_ave	Gm33619
C730027H18Rik	-0.735049	0.184194	0.144341	-1.34194	0.14088	1.60757	C6_ave	C730027H18Rik
Gm10100	-0.996794	-0.489291	-0.461233	0.00565988	1.8844	0.0572612	C5_ave	Gm10100
Aire	1.3427	-0.451446	-0.535833	1.06599	-0.181696	-1.23971	C1_ave	Aire
Glt8d2	1.89689	0.340837	-0.509676	-0.67407	-0.616641	-0.437337	C1_ave	Glt8d2
4930486F22Rik	-1.59612	0.174466	0.572172	-0.254847	1.39474	-0.290401	C5_ave	4930486F22Rik
Mir1251	-1.32894	-0.466918	0.549728	-0.792294	1.08394	0.954489	C5_ave	Mir1251
4930525C09Rik	0.503951	-0.00885919	-0.55471	1.70859	-0.542165	-1.10681	C4_ave	4930525C09Rik
Inhbe	1.71333	-0.418047	0.29323	-0.175721	-0.0839546	-1.32884	C1_ave	Inhbe
Vwc2	-0.458177	-0.33901	0.72326	-0.670772	1.68094	-0.936241	C5_ave	Vwc2
Olfr56	1.71584	0.18905	-0.093526	-1.15561	0.15221	-0.807958	C1_ave	Olfr56
Slc36a1os	1.73083	0.138623	-0.625805	0.352064	-0.484597	-1.11112	C1_ave	Slc36a1os
Zkscan17	1.75104	-0.775518	-0.295619	-0.958224	-0.240381	0.518698	C1_ave	Zkscan17
Rnf112	1.43302	0.469149	-1.0027	0.285088	0.0925949	-1.27715	C1_ave	Rnf112
Myh1	1.50357	0.942939	-0.560049	-0.316119	-0.466128	-1.10421	C1_ave	Myh1
Rangrf	1.76134	0.0253505	-0.551357	-0.00662957	0.0330019	-1.26171	C1_ave	Rangrf
Txndc17	1.19089	0.131209	-1.61631	0.566669	-0.681144	0.408694	C1_ave	Txndc17
Bcas3os1	-0.162317	-0.420762	-1.08688	-0.734765	0.898994	1.50573	C6_ave	Bcas3os1
Elobl	-0.653661	-0.845298	1.43757	0.079432	0.935734	-0.953776	C3_ave	Elobl
Neurod2	0.965803	1.3481	-0.676904	0.217336	-0.815103	-1.03924	C2_ave	Neurod2
Tcap	1.03326	-0.830216	0.404822	1.17838	-1.11145	-0.674787	C4_ave	Tcap
Pnmt	1.26997	-0.847027	0.255132	0.970947	-1.21327	-0.43575	C1_ave	Pnmt
A830036E02Rik	0.840925	0.137576	-0.859754	0.998073	0.420096	-1.53692	C4_ave	A830036E02Rik
Krt12	0.849251	-0.0962406	-0.662302	0.265994	1.18115	-1.53785	C5_ave	Krt12
Krtap4-1	2.02331	-0.411153	-0.20442	-0.610092	-0.449163	-0.348479	C1_ave	Krtap4-1
Krtap4-2	1.95085	-0.0711599	-0.435982	-0.135168	-0.404634	-0.903905	C1_ave	Krtap4-2
Fmnl1	1.8991	-0.300389	-0.779014	-0.258741	-0.766304	0.205353	C1_ave	Fmnl1
1700023F06Rik	1.75585	0.043967	-0.922763	-0.941465	-0.263724	0.328139	C1_ave	1700023F06Rik
Rprml	1.02951	0.806867	-0.643749	0.864676	-0.955356	-1.10195	C1_ave	Rprml
Gm11665	1.17939	-0.22448	-0.533097	-0.869423	1.32344	-0.875827	C5_ave	Gm11665
Unc13d	0.981545	0.455555	-1.33151	-0.66955	-0.569136	1.1331	C6_ave	Unc13d
Cd7	1.5875	-0.384574	-1.03593	-0.468198	-0.554458	0.855668	C1_ave	Cd7
4930480M12Rik	1.28929	-0.832947	-0.77956	-0.232095	-0.67842	1.23373	C1_ave	4930480M12Rik
Foxg1	0.393903	0.995631	-0.593082	1.20392	-1.1609	-0.839466	C4_ave	Foxg1
3110039M20Rik	0.459133	0.82048	-0.603082	1.29617	-1.23783	-0.734873	C4_ave	3110039M20Rik
Gm4787	-1.03259	0.707277	1.12707	-1.05011	0.841697	-0.59334	C3_ave	Gm4787
Mir3073b	1.40989	0.276059	-0.355343	-0.835782	-1.2446	0.749774	C1_ave	Mir3073b
2810429I04Rik	-1.4816	-0.380385	1.32491	-0.360757	0.0178698	0.879957	C3_ave	2810429I04Rik
G630093K05Rik	-1.49196	-0.731589	-0.279444	0.641434	0.839683	1.02188	C6_ave	G630093K05Rik
A330048O09Rik	-1.25436	-1.04949	0.923555	-0.282907	0.764378	0.898825	C3_ave	A330048O09Rik
Mirlet7d	1.62931	-1.0693	-0.601545	-0.676082	0.609315	0.108295	C1_ave	Mirlet7d
Lect2	-0.897634	-0.48343	1.12108	-0.493505	1.41989	-0.666402	C5_ave	Lect2
Spata31d1a	0.494136	1.72125	-0.797508	0.0639736	-0.906878	-0.574973	C2_ave	Spata31d1a
A630019I02Rik	1.02886	-0.432979	-1.12532	1.38605	-0.744231	-0.112381	C4_ave	A630019I02Rik
4930405A10Rik	-0.556579	-0.297567	1.13579	1.36939	-0.633886	-1.01715	C4_ave	4930405A10Rik
Anxa11	1.32026	1.17964	-0.94083	-0.449687	-0.839849	-0.26953	C1_ave	Anxa11
Itih3	-1.29959	0.158126	1.28505	-1.04076	0.175581	0.721598	C3_ave	Itih3
Gprin2	-0.512653	-0.364878	1.96595	-0.484817	0.0993652	-0.702969	C3_ave	Gprin2
Gjb2	-0.85492	-0.302936	-0.172109	-0.876606	0.415971	1.7906	C6_ave	Gjb2
Gm6878	-1.57891	0.504163	0.627617	0.620695	-0.940788	0.76722	C6_ave	Gm6878
Egr3	1.00547	0.0939301	-1.04881	1.36368	-0.808358	-0.605909	C4_ave	Egr3
Mir6390	0.782676	0.310131	-0.765364	1.45263	-0.964175	-0.815898	C4_ave	Mir6390
Slitrk6	-1.15931	-0.262778	0.416089	0.00699448	1.70672	-0.707717	C5_ave	Slitrk6
Ankrd33b	1.55457	0.423323	-0.573026	0.503842	-0.94152	-0.967186	C1_ave	Ankrd33b
Ly6i	0.564212	1.3987	-1.46022	-0.738497	0.0181946	0.217617	C2_ave	Ly6i
Kcnj4	1.12152	-0.0193202	-0.524474	1.29516	-1.06958	-0.803304	C4_ave	Kcnj4
Nptxr	1.47641	1.04694	-0.53938	-0.720822	-0.39091	-0.872237	C1_ave	Nptxr
Mei1	1.48981	0.509071	-1.17974	0.148759	0.0812841	-1.04918	C1_ave	Mei1
9430014N10Rik	1.80903	-0.324691	-0.886078	-0.0955938	0.340852	-0.843521	C1_ave	9430014N10Rik
Zfp641	1.78794	-0.429285	-0.165494	-1.17024	-0.344532	0.32161	C1_ave	Zfp641
Ddn	1.05174	0.675024	-0.909218	0.984922	-0.993357	-0.809116	C1_ave	Ddn
Dhh	0.611995	-0.363779	-1.03353	-0.481845	-0.459563	1.72672	C6_ave	Dhh
Mir1941	0.57352	-0.355955	-0.734691	-0.26844	-0.95332	1.73889	C6_ave	Mir1941
AU021092	1.80054	0.485035	-0.967907	-0.376262	-0.445668	-0.495739	C1_ave	AU021092
Lrrc74b	0.846469	-0.463275	-0.999481	0.432895	-1.10532	1.28871	C6_ave	Lrrc74b
P2rx6	0.725631	-0.0179809	-1.11067	0.261427	-1.18642	1.32801	C6_ave	P2rx6
Slc7a4	0.665217	1.0007	-1.04387	0.847376	-1.31297	-0.156451	C2_ave	Slc7a4
Mir6366	1.79593	0.33954	-1.12218	-0.22022	-0.532719	-0.260342	C1_ave	Mir6366
4632428C04Rik	1.81666	0.251939	-0.138363	-0.368114	-1.14267	-0.419448	C1_ave	4632428C04Rik
Zdhhc23	0.733178	0.68272	-1.13536	-0.270381	-1.15271	1.14256	C6_ave	Zdhhc23
Mas1	0.57046	1.47322	-0.805844	0.480672	-1.1305	-0.58801	C2_ave	Mas1
Ly6g6c	1.4331	-0.818479	-0.339825	-0.803833	-0.564561	1.0936	C1_ave	Ly6g6c
Psors1c2	1.77922	0.265679	-0.0901369	-0.977114	-0.890716	-0.0869272	C1_ave	Psors1c2
H2-M5	1.77026	-0.334291	0.15708	0.108477	-0.483071	-1.21845	C1_ave	H2-M5
Olfr133	-1.89862	0.829093	0.705289	0.453661	-0.0274608	-0.0619579	C2_ave	Olfr133
B430306N03Rik	1.92541	-0.301806	-0.421911	0.0381914	-0.263853	-0.976029	C1_ave	B430306N03Rik
Six3os1	-1.10321	-0.449325	0.206375	1.35272	-0.927557	0.920991	C4_ave	Six3os1
Six3	-0.996405	-0.66404	0.21978	1.35326	-0.873573	0.960974	C4_ave	Six3
Mir133a-1	1.0251	0.0475224	-0.885717	0.45024	0.855459	-1.49261	C1_ave	Mir133a-1
Zfp521	-1.54637	-0.768593	0.557883	0.674036	-0.0355236	1.11857	C6_ave	Zfp521
Il17b	1.91433	0.231444	-0.693835	-0.417056	-0.730697	-0.304181	C1_ave	Il17b
Lipg	1.36833	0.38194	-0.857355	0.845054	-0.763243	-0.974724	C1_ave	Lipg
Tesmin	-0.450741	-0.261991	1.53177	-1.0557	0.905523	-0.668863	C3_ave	Tesmin
Gm960	1.5156	0.902854	-0.608851	-0.213595	-0.483456	-1.11255	C1_ave	Gm960
Rin1	1.06816	0.499355	-0.923154	1.00087	-1.27114	-0.374078	C1_ave	Rin1
Kcnk7	0.543775	-0.622476	-1.16667	1.14755	-0.854984	0.952812	C4_ave	Kcnk7
Mir194-2	0.516085	1.6059	0.144708	-0.687462	-0.334533	-1.2447	C2_ave	Mir194-2
9830166K06Rik	1.09054	0.503925	-0.824294	1.07897	-0.966126	-0.883023	C1_ave	9830166K06Rik
Chrm1	0.943818	0.836789	-0.871231	0.94476	-1.06576	-0.78838	C4_ave	Chrm1
Olfr1428	1.71836	-0.611522	-0.937881	-0.763761	0.426704	0.168101	C1_ave	Olfr1428
Olfr76	1.37358	0.130622	-0.689129	-1.2171	0.928741	-0.52671	C1_ave	Olfr76
Pkd2l1	-0.951632	-0.77557	0.949699	-0.978472	0.663709	1.09227	C6_ave	Pkd2l1
Sec31b	-0.947056	0.289785	0.45847	-1.12503	-0.251038	1.57487	C6_ave	Sec31b
Gucy2g	1.67252	0.432422	-0.550803	0.224569	-1.08933	-0.689377	C1_ave	Gucy2g
Gm10857	-1.55195	0.0714767	0.548632	-0.558033	0.0876465	1.40223	C6_ave	Gm10857
Mir669m-1	-0.915237	-0.374544	1.9482	-0.430239	-0.0262502	-0.20193	C3_ave	Mir669m-1
1110008P14Rik	1.83451	-0.126656	-0.290547	-0.0700582	-0.116088	-1.23116	C1_ave	1110008P14Rik
Arhgap15os	1.29895	1.20935	-0.898191	-0.620949	-0.784967	-0.204195	C1_ave	Arhgap15os
Tbr1	1.35876	1.08973	-0.379785	-0.280272	-0.62566	-1.16277	C1_ave	Tbr1
Fign	-0.90123	-0.481361	1.06464	-0.533899	1.4687	-0.616846	C5_ave	Fign
Scn9a	-0.985357	0.0453827	0.989462	-0.963807	1.3794	-0.465083	C5_ave	Scn9a
Rtn4rl2	1.19014	1.36013	-0.718521	-0.845581	-0.582705	-0.403465	C2_ave	Rtn4rl2
Olfr1095	-0.356873	0.224208	-1.15514	0.265474	-0.691946	1.71428	C6_ave	Olfr1095
Olfr1097	0.828641	0.595334	-1.28686	-0.415812	-0.8832	1.16189	C6_ave	Olfr1097
Olfr1109	-0.988364	0.869939	0.929525	0.766545	-0.25485	-1.32279	C3_ave	Olfr1109
F2	1.62971	-0.271124	-1.48166	-0.154845	0.0595075	0.218414	C1_ave	F2
Chrm4	1.35678	-0.252568	-0.403805	1.10634	-0.70823	-1.09851	C1_ave	Chrm4
Mir129-2	1.26471	-0.219049	-0.168758	0.831091	-0.0875977	-1.62039	C1_ave	Mir129-2
1700054M17Rik	-1.01668	-0.0536541	0.823322	0.335617	1.21448	-1.30308	C5_ave	1700054M17Rik
Itpka	1.15968	0.633554	-1.06746	0.775707	-1.18968	-0.311811	C1_ave	Itpka
Mal	-1.23272	-0.268121	0.15195	-0.903132	0.995724	1.2563	C6_ave	Mal
AI847159	1.83574	0.437174	-0.864268	-0.350482	-0.597172	-0.460995	C1_ave	AI847159
Ovol2	1.89942	0.0945081	-0.56611	-0.6558	0.0230667	-0.79509	C1_ave	Ovol2
Nkx2-2	-0.860599	-0.693875	1.6243	-0.620221	0.824477	-0.274082	C3_ave	Nkx2-2
Blcap	-0.514353	-0.756531	0.478435	-0.547889	-0.499396	1.83973	C6_ave	Blcap
Wfdc5	0.962206	1.3871	-0.0217364	-0.907044	-0.31153	-1.10899	C2_ave	Wfdc5
Svs6	0.828969	-0.920092	-0.947612	-0.210303	-0.309289	1.55833	C6_ave	Svs6
Wfdc2	0.548985	-0.0756608	-1.10691	0.809324	1.09475	-1.2705	C5_ave	Wfdc2
Gm11549	1.85395	0.421337	-0.475379	-0.466955	-0.503814	-0.829141	C1_ave	Gm11549
P2ry1	-1.75074	0.86461	0.607743	-0.188151	-0.347153	0.81369	C2_ave	P2ry1
Lce1a1	-1.56566	0.658932	0.344896	0.973575	0.488013	-0.899759	C4_ave	Lce1a1
Plekho1	1.97237	-0.730623	-0.507289	-0.537146	-0.0258124	-0.1715	C1_ave	Plekho1
Gstm3	-1.02831	-0.113164	1.48706	0.819481	-0.153488	-1.01158	C3_ave	Gstm3
Gm5859	1.97162	-0.0718621	-0.491912	-0.463283	-0.792317	-0.152247	C1_ave	Gm5859
Olfr275	-0.704737	1.66485	0.148022	-1.2396	-0.221038	0.352507	C2_ave	Olfr275
Bspry	1.54834	-1.28565	0.677238	-0.0142871	-0.639605	-0.286035	C1_ave	Bspry
Orm2	-1.55819	0.515231	0.415718	-0.87126	1.10414	0.39436	C5_ave	Orm2
4930407G08Rik	0.595757	1.16097	-0.913365	-0.187998	-1.37956	0.724195	C2_ave	4930407G08Rik
Serinc2	1.56695	0.844442	-0.635614	-1.01938	-0.151963	-0.60444	C1_ave	Serinc2
Tmem200b	0.459439	-0.435734	-0.397054	1.83047	-0.607789	-0.849332	C4_ave	Tmem200b
Oprd1	1.45738	0.140368	-0.399205	0.812666	-0.92168	-1.08953	C1_ave	Oprd1
Ncmap	-1.10056	-0.502403	1.68201	-0.526193	0.629986	-0.182842	C3_ave	Ncmap
Wnt4	1.16532	-0.464109	-1.26012	-0.155288	-0.525961	1.24015	C6_ave	Wnt4
Pla2g2f	1.51674	-0.74848	-1.08861	0.885357	-0.355727	-0.209274	C1_ave	Pla2g2f
Klhdc7a	-0.882508	-0.374401	0.115411	-0.792128	0.0805959	1.85303	C6_ave	Klhdc7a
Tnfrsf18	0.891027	-1.50821	-0.325703	0.936387	0.691892	-0.685396	C4_ave	Tnfrsf18
Gm1979	-0.898192	1.26537	1.17884	0.00469968	-0.770806	-0.779911	C2_ave	Gm1979
Trim54	0.56677	1.66584	-0.615553	-0.115563	-0.312413	-1.18908	C2_ave	Trim54
Cxcl3	-0.756947	0.431453	1.03801	-1.09503	-0.781149	1.16367	C6_ave	Cxcl3
Sowahb	1.90438	-0.17191	-0.479218	-0.277368	0.0416835	-1.01757	C1_ave	Sowahb
Fgf5	1.50656	0.950028	-0.331802	-0.617619	-0.437053	-1.07012	C1_ave	Fgf5
Ephx4	1.45011	0.204951	-0.429839	0.793456	-1.04998	-0.968699	C1_ave	Ephx4
A630023P12Rik	1.7414	0.558827	-0.364203	-0.995219	-0.258787	-0.682021	C1_ave	A630023P12Rik
Crybb3	1.31616	1.17557	-0.768494	-0.882864	-0.705332	-0.135038	C1_ave	Crybb3
Stx1a	1.98541	-0.0122802	-0.45766	-0.453847	-0.332034	-0.729592	C1_ave	Stx1a
Ccl24	1.37247	-0.18279	-1.04976	0.376205	-1.1817	0.665568	C1_ave	Ccl24
Ocm	1.50257	0.436515	-0.897687	0.450894	-0.282945	-1.20935	C1_ave	Ocm
Gm42788	0.721099	-1.55817	-0.903963	0.853047	0.681713	0.206275	C4_ave	Gm42788
Gm3704	-0.860584	1.01269	1.42464	-0.623539	-0.0516486	-0.901554	C3_ave	Gm3704
4930528H21Rik	-1.17035	0.166004	0.8283	-0.489489	-0.775282	1.44082	C6_ave	4930528H21Rik
Wnt2	0.399954	1.177	-1.11355	1.02414	-0.571334	-0.916206	C2_ave	Wnt2
Olfr434	1.73976	-0.196212	-1.17631	0.452282	-0.336801	-0.482726	C1_ave	Olfr434
Gm5111	-0.683031	-0.178758	0.140107	1.87992	-0.206925	-0.951307	C4_ave	Gm5111
Gimap4	1.68621	-0.837445	-0.861868	-0.0656105	-0.55443	0.633144	C1_ave	Gimap4
Tmem176b	-0.641092	-0.686258	0.893708	-0.948793	-0.164226	1.54666	C6_ave	Tmem176b
Tmem176a	-0.784467	-0.339208	0.740597	-0.91361	-0.363012	1.6597	C6_ave	Tmem176a
Halr1	-1.1949	0.606163	1.20595	-1.10077	0.701048	-0.217498	C3_ave	Halr1
Neurod6	0.792867	1.57868	-0.225993	-0.913846	-0.273517	-0.958191	C2_ave	Neurod6
Gm3279	0.82156	1.63208	-0.610732	-0.929616	-0.51632	-0.396972	C2_ave	Gm3279
Lsm5	-1.0212	-0.696588	0.452256	1.73653	0.0299451	-0.500938	C4_ave	Lsm5
1700009C05Rik	1.25963	1.23505	-0.168262	-0.634953	-0.731842	-0.959632	C1_ave	1700009C05Rik
Emx1	1.45335	0.926122	-0.973714	-0.703206	-0.763986	0.0614329	C1_ave	Emx1
Nat8	-0.892091	-0.191107	0.110928	-0.99105	0.192404	1.77092	C6_ave	Nat8
Nat8f2	-0.885336	-0.393439	-0.166592	-0.572952	0.0957725	1.92255	C6_ave	Nat8f2
Nat8f4	-1.07457	-0.698787	1.10328	-0.404423	-0.299096	1.37359	C6_ave	Nat8f4
Arhgap25	1.62825	0.780591	-0.901738	-0.200072	-0.526752	-0.780281	C1_ave	Arhgap25
Vmn1r40	-1.0287	0.533838	1.47923	0.0313999	0.181977	-1.19774	C3_ave	Vmn1r40
Pdzrn3	1.84703	-0.250532	-0.381435	-0.873344	-0.699589	0.357872	C1_ave	Pdzrn3
Klrc1	-1.65867	-0.664193	0.0601299	0.877815	0.499461	0.885456	C6_ave	Klrc1
Magohb	0.0623614	0.262169	1.6715	-1.32915	-0.0646666	-0.602214	C3_ave	Magohb
Tas2r123	0.633713	1.55323	-0.696963	0.282141	-0.727473	-1.04465	C2_ave	Tas2r123
Smco3	-0.595021	0.762443	1.49803	-0.863884	0.212812	-1.01438	C3_ave	Smco3
A830011K09Rik	0.288821	1.20479	-0.774064	1.09365	-1.02059	-0.792602	C2_ave	A830011K09Rik
Mir3099	-1.0263	-0.858966	1.75919	0.309629	-0.118334	-0.0652273	C3_ave	Mir3099
Psg19	-2.00413	0.464621	0.693503	0.437005	0.282075	0.126924	C3_ave	Psg19
Vmn1r168	-1.23312	-0.190336	0.957015	-0.682911	-0.262115	1.41147	C6_ave	Vmn1r168
Lypd5	1.02155	-0.769915	-0.664874	1.5034	-0.361827	-0.728336	C4_ave	Lypd5
Irgc1	1.89828	-0.161011	-0.754706	0.194102	-0.77683	-0.399839	C1_ave	Irgc1
Lgals7	0.110323	-0.529252	-0.596252	1.96519	-0.614566	-0.335448	C4_ave	Lgals7
Nphs1os	1.93571	0.0892371	-0.611619	-0.622847	-0.687332	-0.103144	C1_ave	Nphs1os
1700110I07Rik	-0.985241	0.981153	0.407434	-1.1282	-0.463742	1.18859	C6_ave	1700110I07Rik
Slc17a7	1.1912	1.3343	-0.808432	-0.842949	-0.271967	-0.602155	C2_ave	Slc17a7
Mir7055	1.28084	1.08458	-0.618681	-0.774047	0.117033	-1.08973	C1_ave	Mir7055
Pth2	1.36261	1.21154	-0.755316	-0.637772	-0.610009	-0.571051	C1_ave	Pth2
Gfy	1.38316	1.15327	-0.877647	-0.338182	-0.670457	-0.650145	C1_ave	Gfy
Ccdc155	1.70952	-0.0881655	-0.705191	0.592908	-0.551719	-0.957355	C1_ave	Ccdc155
Tead2	1.71625	-0.289483	-0.810008	0.0861785	-1.07951	0.37658	C1_ave	Tead2
Slc6a16	1.30327	-0.400263	-1.19613	1.11071	-0.675864	-0.141727	C1_ave	Slc6a16
Ndn	-0.775897	1.20169	0.922678	0.532348	-1.09925	-0.78157	C2_ave	Ndn
Gm29683	-0.956548	-0.312713	1.2873	-1.00878	-0.145585	1.13633	C3_ave	Gm29683
B130024G19Rik	-0.746024	-0.814114	0.874639	-1.1425	0.77329	1.0547	C6_ave	B130024G19Rik
Ngrn	0.946464	0.477488	0.00586768	-1.45522	-0.924897	0.9503	C6_ave	Ngrn
Olfr653	-0.735934	-0.0240033	1.75393	-0.623403	0.494496	-0.86509	C3_ave	Olfr653
Crym	0.123199	1.86163	-0.563319	0.118473	-0.738201	-0.801781	C2_ave	Crym
Spn	1.05798	0.652472	-1.07052	-0.694456	-0.928035	0.982565	C1_ave	Spn
Olfr535	0.974251	1.41654	-0.6072	-0.646084	-0.0159467	-1.12156	C2_ave	Olfr535
Ano1	-1.2534	0.0763803	0.956378	-0.710021	-0.421041	1.3517	C6_ave	Ano1
Defb34	1.65481	-0.878972	0.0927587	0.009862	-1.17898	0.300524	C1_ave	Defb34
Spag11b	1.13307	-0.20894	-0.764625	1.35445	-0.988605	-0.525343	C4_ave	Spag11b
Gm2516	-0.859679	-0.0333425	1.62637	-0.515943	0.705216	-0.922622	C3_ave	Gm2516
Drc7	-1.75097	-0.382481	0.816788	0.179305	0.0987302	1.03863	C6_ave	Drc7
Ces2f	-0.619584	1.29829	0.165343	-1.13071	-0.746503	1.03316	C2_ave	Ces2f
Utp4	1.75999	0.446488	-0.533815	-0.0953856	-1.07598	-0.501293	C1_ave	Utp4
Mir3108	-0.689568	-0.657659	1.2621	-0.0756938	1.19406	-1.03324	C3_ave	Mir3108
Calb2	-0.629728	-0.344235	1.27673	-0.799977	1.27118	-0.773973	C3_ave	Calb2
Vat1l	-0.907718	-0.826719	1.00771	1.45188	-0.593035	-0.13212	C4_ave	Vat1l
Snai3	0.439933	-0.26826	-0.685287	1.80905	-0.371029	-0.924412	C4_ave	Snai3
Cbfa2t3	1.6717	-0.0107715	-0.625879	0.249367	-1.32285	0.0384335	C1_ave	Cbfa2t3
Deup1	-1.12823	-0.14257	0.940754	-0.865807	1.42167	-0.225812	C5_ave	Deup1
Mir1900	1.03305	0.794067	-0.595916	0.857262	-1.16954	-0.918923	C1_ave	Mir1900
Vsig2	0.919194	0.589778	-0.884611	1.1576	-1.11119	-0.670775	C4_ave	Vsig2
AW551984	-0.69104	-0.554045	1.80389	-0.356282	-0.739246	0.536727	C3_ave	AW551984
Olfr975	-0.817241	-0.708517	1.45828	0.944299	0.0238832	-0.900705	C3_ave	Olfr975
Tmem202	1.32746	-0.84157	-0.985696	-0.403245	1.15426	-0.251204	C1_ave	Tmem202
Zic1	-0.840638	-0.750009	-0.0458006	-0.76679	0.84597	1.55727	C6_ave	Zic1
Zic4	-0.814201	-0.686989	-0.216428	-0.762068	0.954264	1.52542	C6_ave	Zic4
4930447F24Rik	1.62234	0.211566	-0.819663	0.18712	0.0681892	-1.26955	C1_ave	4930447F24Rik
Mir8107	-1.28362	0.918086	0.598696	0.749178	0.252884	-1.23522	C2_ave	Mir8107
Tmie	-0.83216	-0.824485	0.951906	-0.818384	0.0937643	1.42936	C6_ave	Tmie
Lyzl4os	1.5455	0.232861	-1.07186	-0.38671	0.617169	-0.936957	C1_ave	Lyzl4os
Dgkk	-1.09164	0.628193	1.13351	-1.07668	-0.462639	0.869246	C3_ave	Dgkk
Akap4	-1.01563	1.44839	0.567604	-0.926482	-0.6232	0.549316	C2_ave	Akap4
Gm35612	-1.33411	0.509984	1.25313	-1.02238	0.00648588	0.58688	C3_ave	Gm35612
Mir5132	0.394348	0.102558	-1.60903	1.21646	-0.668512	0.564179	C4_ave	Mir5132
Mir718	0.410432	0.135226	-1.62569	1.19412	-0.66449	0.550396	C4_ave	Mir718
Plp1	-1.39335	-0.678201	1.54911	0.14382	-0.0414535	0.420075	C3_ave	Plp1
4930503H13Rik	-0.66405	0.683384	1.56947	-1.07127	-0.675445	0.157909	C3_ave	4930503H13Rik
Rgs20	-0.517871	-0.48455	-0.276423	2.03333	-0.405034	-0.349455	C4_ave	Rgs20
Oprk1	-1.42495	0.730787	-0.208781	1.33228	0.297547	-0.726885	C4_ave	Oprk1
2610203C22Rik	1.70984	0.643637	-0.184758	-0.881177	-0.537235	-0.750304	C1_ave	2610203C22Rik
Vxn	1.70836	0.657168	-0.273592	-0.971773	-0.59924	-0.520921	C1_ave	Vxn
Mcmdc2	-0.658973	-0.0244564	-0.0964727	1.89872	-0.156384	-0.96243	C4_ave	Mcmdc2
Lincmd1	-0.799027	0.0797488	-0.60386	1.93088	-0.500824	-0.106917	C4_ave	Lincmd1
1700001G17Rik	1.55487	-0.021182	0.222566	-1.18031	0.40967	-0.985614	C1_ave	1700001G17Rik
Il18r1	1.39041	1.09049	-0.455688	-1.05177	-0.698768	-0.274671	C1_ave	Il18r1
Ccnyl1	-0.772982	0.450393	-0.370592	1.84042	-0.481196	-0.666042	C4_ave	Ccnyl1
Tnp1	0.139596	0.418669	-0.292975	-1.85696	0.842587	0.749086	C5_ave	Tnp1
Mir5126	0.700527	-0.794628	0.606002	-0.851658	1.33769	-0.997929	C5_ave	Mir5126
Akp3	-0.211719	0.0120509	1.48258	-0.610473	0.702583	-1.37502	C3_ave	Akp3
Rab17	0.728955	-0.284911	-0.29314	-1.4664	1.45959	-0.144095	C5_ave	Rab17
Aqp12	-1.24698	0.528264	-0.584544	1.43	0.557657	-0.684396	C4_ave	Aqp12
Ppp1r7	-0.861552	0.292597	-0.1799	1.68986	-1.11911	0.178108	C4_ave	Ppp1r7
Mir6345	-0.615616	0.278416	-0.135416	1.86783	-0.875151	-0.520067	C4_ave	Mir6345
Gal3st2c	1.19491	1.36386	-0.620251	-0.430566	-0.703944	-0.804012	C2_ave	Gal3st2c
Pdcd1	0.77125	0.425402	0.00368051	-1.35666	1.16707	-1.01074	C5_ave	Pdcd1
Serpinb8	1.39574	0.947422	-0.602497	-1.24083	-0.501639	0.00181017	C1_ave	Serpinb8
Mapkapk2	0.587131	0.0131536	0.426901	-1.98577	0.666584	0.291996	C5_ave	Mapkapk2
Dyrk3	0.697834	-0.96272	-0.0176184	-1.43672	1.00767	0.711561	C5_ave	Dyrk3
Rassf5	1.26908	0.653157	0.178403	-1.38986	0.255627	-0.966403	C1_ave	Rassf5
Mfsd4a	0.962697	0.774625	0.291573	-1.17218	0.479159	-1.33587	C1_ave	Mfsd4a
Ren1	1.60941	0.683089	-0.193223	-1.23656	-0.479529	-0.383189	C1_ave	Ren1
Ptprv	-0.0616485	0.0335833	-0.283437	1.89203	-0.583025	-0.997508	C4_ave	Ptprv
Ptpn7	-0.236807	-0.0319142	-0.430617	1.97329	-0.798443	-0.475505	C4_ave	Ptpn7
Platr22	1.28011	0.298487	-0.474746	-0.994473	-1.06758	0.958195	C1_ave	Platr22
1700019P21Rik	0.786256	1.6502	-0.424254	-0.907514	-0.402502	-0.702185	C2_ave	1700019P21Rik
C730036E19Rik	0.0900803	-0.374522	-0.424562	1.9691	-0.624341	-0.63576	C4_ave	C730036E19Rik
BC055324	-0.277464	-0.0589401	-0.0131949	1.6865	0.100124	-1.43703	C4_ave	BC055324
Ildr2	0.820894	-0.284269	-0.551436	-1.37168	1.43438	-0.0478889	C5_ave	Ildr2
Lrrc52	-0.924838	-0.100486	-0.099176	1.93498	-0.566747	-0.24373	C4_ave	Lrrc52
Rxrg	-0.71757	-0.365251	0.0435587	1.97405	-0.377901	-0.556883	C4_ave	Rxrg
Pcp4l1	-0.651211	-1.10063	-0.662042	1.49212	0.0900785	0.83168	C4_ave	Pcp4l1
Slamf6	1.12074	0.587824	0.375567	-1.77802	-0.30983	0.00371424	C1_ave	Slamf6
9630028B13Rik	-0.516143	-0.119016	-0.576548	1.95743	-0.000409306	-0.745314	C4_ave	9630028B13Rik
1700007P06Rik	1.74484	0.486384	-0.46198	-0.879952	-0.854403	-0.0348889	C1_ave	1700007P06Rik
Ipcef1	1.8118	0.474096	-0.276979	-0.855723	-0.673306	-0.479888	C1_ave	Ipcef1
4930567K20Rik	-0.9018	-0.178094	-0.0751352	0.829184	1.46844	-1.1426	C5_ave	4930567K20Rik
Il20ra	-0.614122	-0.396179	-0.177408	1.9928	-0.666245	-0.138848	C4_ave	Il20ra
Mtfr2	-1.64836	0.913469	-0.606371	1.00881	0.228861	0.103593	C4_ave	Mtfr2
Pde7b	-0.499792	-0.665991	-0.452894	1.96689	0.119369	-0.467585	C4_ave	Pde7b
Rspo3	1.38278	0.279016	-0.833101	-1.36773	-0.117809	0.656843	C1_ave	Rspo3
Gpr6	-0.52106	1.13421	-0.562807	1.42069	-0.847289	-0.623744	C4_ave	Gpr6
BC048559	-0.651286	-0.330139	-0.254258	2.01408	-0.243079	-0.535322	C4_ave	BC048559
Sobp	1.0075	0.770076	0.0289186	-1.65047	0.494199	-0.650223	C1_ave	Sobp
Adora2a	-0.788044	-0.584145	-0.477002	1.90412	-0.329989	0.275058	C4_ave	Adora2a
Gm5779	-1.13069	-0.344434	-0.74662	1.66018	0.0242577	0.537303	C4_ave	Gm5779
Upb1	-0.799886	-0.216916	-0.594405	1.93883	-0.43498	0.107353	C4_ave	Upb1
Tspear	-0.803732	-0.689113	-0.361724	1.24191	1.31089	-0.698229	C5_ave	Tspear
Gm19402	-0.735131	-0.488448	-0.51207	1.57124	0.94141	-0.777002	C4_ave	Gm19402
Gm10272	-0.815858	-0.379734	-0.440737	1.89011	0.315387	-0.569165	C4_ave	Gm10272
Gm3238	-0.719435	-0.795823	-0.199096	1.37868	1.13022	-0.794542	C4_ave	Gm3238
Gm19668	-0.769583	-0.463188	-0.0602448	1.48666	0.893296	-1.08694	C4_ave	Gm19668
Gm10318	-0.679637	-0.460387	-0.407865	1.67786	0.752359	-0.882334	C4_ave	Gm10318
Gzmm	-0.823535	-0.145198	-0.527062	1.97045	-0.354785	-0.119869	C4_ave	Gzmm
Rfx4	-0.49005	-0.755333	-0.176023	1.97636	-0.499247	-0.0557045	C4_ave	Rfx4
Sycp3	1.30923	0.186214	0.851539	-1.44815	-0.561267	-0.337568	C1_ave	Sycp3
Nudt4	0.825234	-0.799957	0.110971	-1.60607	0.794512	0.675308	C1_ave	Nudt4
Mir3058	0.501721	-0.708769	-0.178711	-1.44056	0.427837	1.39848	C6_ave	Mir3058
Gm10754	0.0258536	-0.119254	-0.431655	1.94225	-0.60313	-0.814061	C4_ave	Gm10754
9230102K24Rik	1.25341	0.674414	-0.133714	-1.02548	0.512695	-1.28132	C1_ave	9230102K24Rik
Gm38403	1.43983	1.02638	-0.274732	-1.09139	-0.520731	-0.579355	C1_ave	Gm38403
Srgap1	-1.01857	-0.641511	0.147182	1.48987	0.820635	-0.797599	C4_ave	Srgap1
Olfr801	1.21832	0.571188	-0.331328	-1.18146	-1.04542	0.768703	C1_ave	Olfr801
Selenom	-1.67564	0.484543	-0.312566	1.32786	0.28927	-0.113462	C4_ave	Selenom
Meis1	-0.915449	-0.681658	0.290984	1.85854	-0.222003	-0.330412	C4_ave	Meis1
B3gnt2	-0.698214	-0.726351	-0.614107	1.87454	-0.118448	0.282578	C4_ave	B3gnt2
Commd1	-1.04963	-0.474199	-0.0226225	1.89369	-0.0584048	-0.28883	C4_ave	Commd1
Hbq1a	1.21462	1.20377	-0.23403	-1.26293	-0.434578	-0.486853	C1_ave	Hbq1a
Sh3pxd2b	0.641163	-0.531408	0.0321438	-1.71379	0.528089	1.0438	C6_ave	Sh3pxd2b
BC053393	1.07614	0.835022	-0.379191	-1.71001	0.263516	-0.0854741	C1_ave	BC053393
Prop1	-0.65172	-0.462681	-0.491848	2.00946	-0.196063	-0.207145	C4_ave	Prop1
Zfp354a	-0.524365	0.02831	-0.307075	1.97203	-0.414351	-0.754551	C4_ave	Zfp354a
Mir6920	-0.333772	-1.43148	0.308185	1.29366	0.808888	-0.645478	C4_ave	Mir6920
Fam183b	0.275619	0.885667	-0.463646	-1.28467	-0.73166	1.31869	C6_ave	Fam183b
Drg2	1.64825	-0.363412	0.218507	-1.34129	0.300583	-0.462646	C1_ave	Drg2
2310065F04Rik	1.98242	-0.292643	-0.0814856	-0.344885	-0.457473	-0.80593	C1_ave	2310065F04Rik
Usp43	0.739966	-0.485598	-0.892898	-1.17589	1.34915	0.465267	C5_ave	Usp43
Rpl26	-0.76669	-0.0632656	-0.232076	1.95548	-0.702955	-0.190491	C4_ave	Rpl26
Gm15772	-0.635111	-0.27409	-0.201901	1.97626	-0.749507	-0.115652	C4_ave	Gm15772
Kctd11	0.0610281	-0.73024	0.0922413	-0.827784	-0.477161	1.88192	C6_ave	Kctd11
Rnasek	0.794557	0.357098	0.123769	-1.90469	-0.132576	0.761845	C1_ave	Rnasek
Pld2	-1.03685	-0.551493	0.115849	0.595174	-0.7589	1.63622	C6_ave	Pld2
Chrne	-0.645388	-0.388554	-0.323879	1.88686	-0.824618	0.295579	C4_ave	Chrne
Fbxo39	1.60298	0.184054	-0.039947	-1.32557	0.313166	-0.734681	C1_ave	Fbxo39
Spns3	1.67794	0.507046	-0.142442	-1.26761	-0.392516	-0.382413	C1_ave	Spns3
Olfr394	1.49916	0.665977	-0.403362	-0.87692	0.259654	-1.14451	C1_ave	Olfr394
Doc2b	-0.992332	0.979575	0.31789	1.29109	-0.715141	-0.881084	C4_ave	Doc2b
Gm12339	-0.500874	0.316975	0.0712802	1.77791	-0.613528	-1.05176	C4_ave	Gm12339
Mrm1	1.6264	-0.553361	-0.455982	-1.2104	0.612581	-0.0192455	C1_ave	Mrm1
Dhrs11	0.691104	-0.743124	-0.548204	-1.22517	0.41143	1.41396	C6_ave	Dhrs11
4930502E09Rik	0.368337	-0.549554	-0.655161	-1.09946	0.243156	1.69268	C6_ave	4930502E09Rik
Znhit3	1.33794	0.106672	-0.0221014	-1.67249	0.554878	-0.304897	C1_ave	Znhit3
Car4	0.957971	0.94436	-0.323513	-1.0389	0.694599	-1.23451	C1_ave	Car4
Ppm1e	1.18359	0.805074	-0.205525	-1.28445	0.503834	-1.00253	C1_ave	Ppm1e
Tmem100	-0.538382	0.135576	-0.171151	-1.21827	0.00947766	1.78275	C6_ave	Tmem100
Car10	0.950152	-0.0891965	0.429615	-1.33014	1.05289	-1.01332	C5_ave	Car10
Epn3	0.0640145	-0.248852	-0.564537	-1.43022	1.40158	0.778018	C5_ave	Epn3
Fam117a	-0.983157	0.0709121	-0.875704	1.58372	-0.503067	0.707294	C4_ave	Fam117a
B230217C12Rik	1.5133	-0.7086	0.19567	-1.202	-0.492653	0.694281	C1_ave	B230217C12Rik
Cacng4	-1.14754	-0.702619	0.0276561	1.58083	0.695503	-0.453837	C4_ave	Cacng4
Rgs9	-0.280749	-0.367352	-0.301045	2.02675	-0.599103	-0.478502	C4_ave	Rgs9
Btbd17	0.844173	0.561372	1.03272	-1.47812	-0.840583	-0.119564	C3_ave	Btbd17
Cd300lb	1.82802	-0.097615	-0.065856	-1.24176	-0.130422	-0.292371	C1_ave	Cd300lb
Cd300ld4	-0.138156	1.74047	-0.507417	-1.29185	0.153003	0.043957	C2_ave	Cd300ld4
Cd300ld3	-0.0914248	1.67306	-0.494412	-1.37977	0.118696	0.173846	C2_ave	Cd300ld3
Ush1g	1.32549	-0.0349364	-0.703776	-1.51289	0.342871	0.583241	C1_ave	Ush1g
Mir6934	-0.78578	-1.10719	0.20439	1.724	-0.28426	0.24884	C4_ave	Mir6934
Nptx1	1.55022	0.716677	-0.158218	-0.210172	-0.623815	-1.27469	C1_ave	Nptx1
Mfsd2b	1.42015	-0.223274	-0.0876437	-1.6579	0.389457	0.159208	C1_ave	Mfsd2b
1700022H16Rik	-0.053187	0.69031	-0.433294	-1.26693	-0.508332	1.57143	C6_ave	1700022H16Rik
Pik3cg	-1.12876	-0.0761297	-0.0210116	1.86461	-0.179858	-0.458847	C4_ave	Pik3cg
Dgkb	-0.429037	0.249275	-0.0832847	1.86225	-0.808179	-0.791025	C4_ave	Dgkb
Prkd1	-0.656406	0.246355	-0.235734	1.89032	-0.851514	-0.393025	C4_ave	Prkd1
Pygl	-0.820476	-0.251646	-0.29643	1.08887	1.35452	-1.07483	C5_ave	Pygl
1700083H02Rik	1.26311	-0.0733698	0.0230687	-1.68279	-0.242726	0.712702	C1_ave	1700083H02Rik
Prkch	-0.965457	-0.744724	-0.403307	1.17628	1.34262	-0.405412	C5_ave	Prkch
1700085C21Rik	1.49904	-0.531853	0.521367	-1.39323	0.30769	-0.403021	C1_ave	1700085C21Rik
Papln	-0.10059	-0.27298	-0.518289	2.00568	-0.599755	-0.514069	C4_ave	Papln
Acot3	1.24391	1.19415	-0.59813	-1.17863	-0.155859	-0.50544	C1_ave	Acot3
Vrtn	-0.395984	-0.523625	-0.0429497	2.00384	-0.451112	-0.590168	C4_ave	Vrtn
Syndig1l	-0.508195	-0.322677	-0.409271	1.99531	-0.0584247	-0.696741	C4_ave	Syndig1l
Arel1	-0.638145	-0.375699	-0.263284	1.99011	-0.645978	-0.0670014	C4_ave	Arel1
Moap1	1.00091	-0.464857	0.649335	-1.02334	0.991378	-1.15343	C1_ave	Moap1
Prima1	-0.684861	-0.582042	-0.175272	1.99711	-0.375005	-0.179934	C4_ave	Prima1
Serpina9	-0.322831	0.117792	-0.574746	1.93083	-0.859265	-0.291779	C4_ave	Serpina9
1700121N20Rik	-0.290115	0.523424	-0.440958	1.78019	-0.930977	-0.641567	C4_ave	1700121N20Rik
4933406K04Rik	-0.427865	0.369884	-0.208264	1.83608	-0.655728	-0.914104	C4_ave	4933406K04Rik
4930465M20Rik	-0.286816	0.409461	-0.61205	1.85536	-0.692299	-0.673661	C4_ave	4930465M20Rik
Calml3	0.230775	0.667708	-0.56879	-1.53511	1.34241	-0.136988	C5_ave	Calml3
Actn2	-0.239173	-0.0884236	-0.39596	1.98243	-0.796409	-0.46247	C4_ave	Actn2
Gli3	-0.654849	-0.496819	-0.260594	2.0017	-0.48954	-0.0998976	C4_ave	Gli3
Prss16	1.41957	0.72307	-0.989969	-1.1647	0.256366	-0.244336	C1_ave	Prss16
Vmn1r210	0.883733	-0.347484	0.916653	-1.41151	0.774538	-0.815926	C3_ave	Vmn1r210
Gm11346	-0.781652	-0.512798	-0.0823798	1.71688	0.576221	-0.916274	C4_ave	Gm11346
Serpinb9	-0.941188	0.720296	0.368769	-1.56549	0.752269	0.665344	C5_ave	Serpinb9
Nrn1	0.818846	1.26474	-0.478211	-1.3575	0.436283	-0.684156	C2_ave	Nrn1
Adtrp	1.64848	-0.441269	-0.276182	-1.10159	0.711176	-0.540614	C1_ave	Adtrp
Gm10790	0.570289	-0.326443	-0.384475	-1.11842	1.71969	-0.460639	C5_ave	Gm10790
Hivep1	0.341634	-0.68452	0.607915	-1.65709	1.1024	0.28966	C5_ave	Hivep1
Gprin1	1.66851	0.571098	-0.411655	-0.602145	-0.0621785	-1.16363	C1_ave	Gprin1
Sncb	1.66155	-0.0391932	-0.343701	-0.74103	0.575566	-1.11319	C1_ave	Sncb
Zfp429	0.811365	-0.253709	-0.517819	-1.48033	0.0956267	1.34487	C6_ave	Zfp429
Gm8016	0.250208	0.320031	-0.060177	-1.83711	0.126926	1.20012	C6_ave	Gm8016
1700001L19Rik	1.55932	0.439119	0.277565	-0.627615	-0.301626	-1.34676	C1_ave	1700001L19Rik
Adcy2	1.10028	1.07783	0.383783	-1.26385	-0.506552	-0.791494	C1_ave	Adcy2
Ube2ql1	1.05069	0.960522	-0.172731	-1.29001	0.477124	-1.02559	C1_ave	Ube2ql1
Med10	1.48568	0.896837	-0.544335	-1.2181	-0.220216	-0.399864	C1_ave	Med10
F2rl1	0.0300914	0.573722	0.945239	-1.88847	-0.106475	0.445889	C3_ave	F2rl1
Gcnt4	1.12596	0.357516	-0.571405	-1.15635	1.09961	-0.855334	C1_ave	Gcnt4
1700029F12Rik	0.916996	0.272036	0.407244	-1.77559	0.702223	-0.522909	C1_ave	1700029F12Rik
Erbin	-1.47032	-0.727824	0.101276	1.23088	-0.0187569	0.88474	C4_ave	Erbin
Fezf2	1.04256	1.40179	-0.306011	-0.388048	-0.581832	-1.16846	C2_ave	Fezf2
Rarb	-0.393012	-0.295297	-0.44756	2.03559	-0.380402	-0.51932	C4_ave	Rarb
D14Ertd670e	0.493438	0.853388	0.656766	-1.89365	-0.00520028	-0.104742	C2_ave	D14Ertd670e
Gng2	0.709426	0.443899	0.291485	-1.70786	0.926299	-0.663254	C5_ave	Gng2
Cacna2d3	-0.4175	0.0028377	-0.395135	1.92495	-0.143867	-0.97129	C4_ave	Cacna2d3
Lrtm1	-0.286881	0.416368	-0.409947	1.82246	-0.589317	-0.952686	C4_ave	Lrtm1
Colq	1.54002	0.80615	-0.94522	-0.784039	-0.682628	0.0657153	C1_ave	Colq
Chat	-1.01212	-0.155686	0.091634	1.89842	-0.432501	-0.389747	C4_ave	Chat
Fam170b	0.134731	0.245326	-0.106398	-1.28857	-0.661929	1.67684	C6_ave	Fam170b
Dydc1	-0.128835	1.32807	0.682746	-1.15224	0.396564	-1.12631	C2_ave	Dydc1
Ear2	1.25137	0.514001	-0.78281	-1.4054	-0.284831	0.707667	C1_ave	Ear2
4933425B07Rik	0.197669	0.0859647	0.804564	-1.62752	1.13913	-0.599802	C5_ave	4933425B07Rik
Dlgap5	-0.0198221	1.22608	0.065058	-1.65268	0.777203	-0.395838	C2_ave	Dlgap5
Rem2	-0.615402	0.0574314	-0.183959	1.88675	-1.00195	-0.142873	C4_ave	Rem2
Mhrt	-0.932303	-0.493834	-0.00796095	1.72017	-0.808985	0.522915	C4_ave	Mhrt
Myh7	-0.703021	-0.448117	-0.170959	1.97396	-0.614665	-0.0372016	C4_ave	Myh7
Mir208b	-0.891521	-0.278233	-0.0868093	1.92886	-0.630892	-0.0414047	C4_ave	Mir208b
Pck2	0.909939	-0.0720028	-0.3572	-1.5283	-0.236093	1.28366	C6_ave	Pck2
Sdr39u1	1.42382	-0.382694	0.825418	-1.33816	0.0634448	-0.591836	C1_ave	Sdr39u1
Ephx2	-0.385259	-0.656709	-0.260278	1.88494	-0.852505	0.26981	C4_ave	Ephx2
Gfra2	1.00436	1.10501	0.439354	-1.30067	-0.393123	-0.854925	C2_ave	Gfra2
Siah3	0.942439	0.120821	0.0566883	-1.16579	1.19208	-1.14624	C5_ave	Siah3
Pcdh8	0.0336011	1.74601	0.26808	-1.24285	-0.332092	-0.472747	C2_ave	Pcdh8
Dach1	-0.882778	-0.189146	0.00998909	1.89266	-0.774251	-0.0564774	C4_ave	Dach1
Mir6239	1.65995	0.723801	-0.297115	-0.39961	-0.685936	-1.00109	C1_ave	Mir6239
Gm9376	0.32773	1.682	-0.422436	-1.35086	-0.24518	0.00873895	C2_ave	Gm9376
Gm2093	0.0189792	-0.721793	0.627901	-1.6159	0.697338	0.993474	C6_ave	Gm2093
Agxt2	0.998814	1.36786	-0.241316	-0.589805	-0.245164	-1.29039	C2_ave	Agxt2
Gm10389	1.03686	1.25368	-0.128174	-1.42675	-0.244128	-0.491484	C2_ave	Gm10389
Osr2	0.335548	-0.0825865	-0.17555	-1.69228	0.223451	1.39141	C6_ave	Osr2
Ncald	1.22397	0.13241	0.268109	-1.5488	0.673081	-0.748769	C1_ave	Ncald
Gm15941	0.9666	0.15698	0.460535	-1.48663	0.849626	-0.947112	C1_ave	Gm15941
Gm45924	0.495225	0.407104	0.323818	-1.31262	1.21743	-1.13096	C5_ave	Gm45924
Baalc	0.72534	0.107679	-0.339712	-1.80707	0.987322	0.326444	C5_ave	Baalc
Pkhd1l1	-0.899867	-0.122435	0.490246	1.77531	-0.549638	-0.693612	C4_ave	Pkhd1l1
Adcy8	0.28665	0.025279	0.477416	-1.6844	1.29944	-0.40438	C5_ave	Adcy8
Efr3a	1.05257	0.0428957	0.00698429	-1.87157	0.59867	0.17045	C1_ave	Efr3a
Oc90	0.439132	-0.107851	0.145115	-1.92398	0.835637	0.611948	C5_ave	Oc90
Wisp1	1.60781	-0.192412	-0.00321347	-1.37016	0.478843	-0.520866	C1_ave	Wisp1
Khdrbs3	0.850669	0.919158	0.014208	-1.38312	0.647459	-1.04838	C2_ave	Khdrbs3
4930504C09Rik	0.349714	0.669042	-0.181911	-1.66834	1.21197	-0.380473	C5_ave	4930504C09Rik
2010109I03Rik	0.926757	0.57519	-0.422559	-1.80883	0.581301	0.148141	C1_ave	2010109I03Rik
Ly6e	1.09761	1.07518	-0.585082	-1.45395	-0.361833	0.228079	C1_ave	Ly6e
Zfp707	1.89179	-0.215793	-0.112791	-0.244834	-0.193958	-1.12441	C1_ave	Zfp707
Spatc1	-0.870501	0.444473	-0.781034	1.80361	-0.341287	-0.255264	C4_ave	Spatc1
Mirt2	-0.626757	0.246352	-0.768535	1.91375	-0.360594	-0.404211	C4_ave	Mirt2
Mir6954	1.78697	-0.297388	0.371631	-1.08353	-0.161076	-0.616605	C1_ave	Mir6954
Zfp7	0.706294	-0.530491	0.139106	-1.39304	1.45521	-0.37707	C5_ave	Zfp7
Triobp	0.162523	-0.539024	-0.0563363	-1.58555	0.755277	1.26311	C6_ave	Triobp
Chadl	0.450075	-0.979501	0.400755	-1.12125	1.53024	-0.280313	C5_ave	Chadl
Tspo	0.573713	-0.268618	-0.717825	-1.18814	-0.0333447	1.63421	C6_ave	Tspo
Scube1	1.58406	0.0890249	0.386044	-1.28451	-0.82537	0.0507506	C1_ave	Scube1
Shisal1	-0.138699	0.59235	0.255458	-1.74374	1.22044	-0.185818	C5_ave	Shisal1
Pkdrej	0.853048	-0.273386	0.51794	-1.59235	1.04466	-0.549917	C5_ave	Pkdrej
Mapk11	1.89128	-0.386292	0.118967	-1.03867	-0.223368	-0.361916	C1_ave	Mapk11
Syt10	-0.43499	-0.0493383	-0.398213	1.98044	-0.299027	-0.798875	C4_ave	Syt10
Spn-ps	0.459855	1.25961	-0.0602944	-1.69362	0.423016	-0.388567	C2_ave	Spn-ps
Aqp5	1.19359	0.699172	-0.706147	-0.790584	0.772655	-1.16869	C1_ave	Aqp5
Krt86	0.693535	1.42966	-0.248899	-0.943872	0.272817	-1.20324	C2_ave	Krt86
Nckap1l	-0.383079	-0.125114	-0.577336	1.96284	-0.0734655	-0.803841	C4_ave	Nckap1l
Pde1b	-0.274935	-0.339375	-0.534725	1.9507	0.0445505	-0.846217	C4_ave	Pde1b
Abat	-0.991799	-0.872953	0.27317	1.76827	-0.224862	0.0481735	C4_ave	Abat
Pmm2	-0.547321	-0.569544	0.269123	1.91668	-0.363227	-0.705712	C4_ave	Pmm2
Mir6365	-0.563916	-0.689588	-0.55634	1.5312	1.00926	-0.73061	C4_ave	Mir6365
Rtn4r	1.4394	0.419843	-0.587933	-1.37269	0.559022	-0.457642	C1_ave	Rtn4r
Ece2	1.15367	-0.483937	0.0104322	-1.01542	1.25101	-0.915762	C5_ave	Ece2
Map3k13	-0.421366	-0.116033	-0.369441	1.85594	0.148974	-1.09808	C4_ave	Map3k13
Masp1	1.34244	0.507488	-0.0664647	-1.69819	-0.198241	0.112963	C1_ave	Masp1
9030404E10Rik	1.02403	0.877107	-0.489388	-1.10023	-1.07323	0.761713	C1_ave	9030404E10Rik
Hes1	0.269702	-0.206594	-0.600239	-1.27558	0.114446	1.69826	C6_ave	Hes1
Apod	-0.866012	-0.696668	-0.780915	1.27434	-0.157923	1.22717	C4_ave	Apod
Adcy5	-0.608908	-0.700449	-0.00283215	1.95189	-0.0707275	-0.568971	C4_ave	Adcy5
Popdc2	1.42637	0.330811	-0.9056	-1.3533	0.449141	0.052572	C1_ave	Popdc2
Igsf11	-0.638366	0.0491942	-0.418114	1.92766	-0.831547	-0.0888304	C4_ave	Igsf11
Sidt1	1.07009	1.35726	-0.337874	-1.2393	-0.399062	-0.451112	C2_ave	Sidt1
Boc	0.570758	0.921186	-0.467847	-1.29157	-0.841672	1.10915	C6_ave	Boc
Mir3081	0.750356	0.94368	-0.648696	-1.23936	-0.789218	0.983236	C6_ave	Mir3081
Nepro	0.34785	0.38435	-0.43037	-1.61177	-0.083372	1.39331	C6_ave	Nepro
BC016579	-0.128405	-0.540041	0.79783	-1.40524	1.43377	-0.157921	C5_ave	BC016579
Tmprss7	0.231462	1.3902	-0.290057	-1.51522	-0.463559	0.647177	C2_ave	Tmprss7
Dppa2	0.387063	1.20575	0.0149364	-1.75236	-0.324503	0.469113	C2_ave	Dppa2
4930404A05Rik	-1.36542	0.517838	-0.49711	1.08119	-0.709877	0.973372	C4_ave	4930404A05Rik
Tmem45a2	-1.0771	0.420651	-0.820859	1.51525	-0.607355	0.569409	C4_ave	Tmem45a2
Nit2	-0.807545	-0.471827	-0.0588097	1.96643	-0.144449	-0.483803	C4_ave	Nit2
Riox2	-0.918623	-0.0981577	-0.581046	1.85854	0.270096	-0.53081	C4_ave	Riox2
Crybg3	-0.433985	0.244927	-0.589038	1.93141	-0.50853	-0.644785	C4_ave	Crybg3
Krtap26-1	0.278157	0.348747	-0.519842	-1.54919	-0.0174894	1.45962	C6_ave	Krtap26-1
Mrap	1.98751	-0.309113	-0.180979	-0.382486	-0.280297	-0.834638	C1_ave	Mrap
4932438H23Rik	-1.10841	-0.108853	-0.648485	1.80779	-0.157126	0.215082	C4_ave	4932438H23Rik
Clic6	-0.662639	-0.43567	-0.542966	1.41936	-0.89827	1.12018	C4_ave	Clic6
Cbr3	-0.178401	-0.662268	-0.234546	1.98979	-0.677582	-0.236997	C4_ave	Cbr3
Chaf1b	1.80757	-0.18777	0.380417	-1.03883	-0.55633	-0.405055	C1_ave	Chaf1b
Kcnj6	1.01107	1.17532	-0.139965	-1.1937	0.20144	-1.05417	C2_ave	Kcnj6
B3galt5	-1.14941	0.159282	0.49051	1.6557	-0.618478	-0.537611	C4_ave	B3galt5
Igsf5	-0.828404	-0.747126	-0.309184	1.87131	0.287833	-0.274428	C4_ave	Igsf5
Pcp4	-0.403523	-0.755731	-0.501499	1.91637	0.265522	-0.521135	C4_ave	Pcp4
Mx1	1.36405	-0.599552	-0.52939	-1.36424	0.587343	0.541791	C1_ave	Mx1
T	1.50781	-0.231922	0.0929636	-1.42756	0.588113	-0.5294	C1_ave	T
Pde10a	-0.177514	-0.280437	-0.48841	1.91876	0.0122485	-0.984644	C4_ave	Pde10a
1700010I14Rik	-0.577226	-0.143001	-0.0338907	1.93427	-0.268038	-0.912117	C4_ave	1700010I14Rik
C030013G03Rik	-1.12104	-0.895884	-0.613646	1.24358	0.860417	0.52658	C4_ave	C030013G03Rik
Slc22a2	-1.24485	-0.226681	-0.444594	0.282312	-0.12833	1.76214	C6_ave	Slc22a2
Prss21	-1.0759	-0.21931	0.267709	1.83153	-0.551945	-0.252086	C4_ave	Prss21
Cyp4f37	1.19716	0.96097	-0.594969	-1.46704	-0.305486	0.209364	C1_ave	Cyp4f37
H2-Ea-ps	0.864531	1.00178	0.371213	-1.31567	0.230202	-1.15206	C2_ave	H2-Ea-ps
Cdsn	1.90549	-0.0158377	-0.17652	-0.828986	-0.80236	-0.0817876	C1_ave	Cdsn
H2-M10.3	-0.30423	1.22819	-0.196732	-1.47326	-0.302079	1.04812	C2_ave	H2-M10.3
Rnf39	1.66685	-0.0915818	0.608161	-1.00325	-0.855101	-0.325073	C1_ave	Rnf39
Zfp57	0.49284	-0.27188	0.524551	-1.91779	0.439535	0.732746	C6_ave	Zfp57
Esp3	0.160794	0.893206	0.0460644	-1.34723	-0.955447	1.20262	C6_ave	Esp3
Adgrf4	0.530715	0.794123	0.291898	-1.68383	0.796757	-0.729664	C5_ave	Adgrf4
Adgrf2	0.726398	0.00877028	-0.483698	-0.930975	1.59289	-0.913389	C5_ave	Adgrf2
Tcte1	1.32337	0.860339	-0.178306	-1.52194	-0.0941605	-0.389305	C1_ave	Tcte1
Ptcra	1.74662	0.339778	-0.587552	-0.5654	0.138811	-1.07225	C1_ave	Ptcra
1700008K24Rik	1.11188	0.593401	-0.108876	-1.65879	0.599623	-0.537242	C1_ave	1700008K24Rik
Satb1	1.87591	0.300421	-0.300371	-0.800215	-0.335971	-0.739775	C1_ave	Satb1
4932415M13Rik	-0.314211	0.279918	-0.277645	-1.4149	1.65491	0.0719283	C5_ave	4932415M13Rik
Pcare	-0.482275	-0.224167	0.158306	1.82008	-1.17006	-0.101883	C4_ave	Pcare
Vit	-1.04155	-0.126061	-0.328714	1.9235	-0.221391	-0.205787	C4_ave	Vit
Gm10494	-0.168515	-0.278561	-0.406689	2.01266	-0.635448	-0.52345	C4_ave	Gm10494
C230072F16Rik	1.54513	0.227985	-0.534868	-1.16161	-0.717376	0.640736	C1_ave	C230072F16Rik
Tmem178	1.12819	1.38618	-0.287268	-0.823008	-0.875416	-0.52867	C2_ave	Tmem178
Slc8a1	0.561623	0.3788	0.385192	-1.60395	1.08292	-0.80458	C5_ave	Slc8a1
Abcg5	-0.259481	-0.46849	0.0521083	1.94101	-0.365506	-0.899642	C4_ave	Abcg5
Tmem247	-1.07215	-0.175093	-0.371597	1.37386	-0.816724	1.0617	C4_ave	Tmem247
Kcnk12	1.44248	0.507603	-0.27222	-1.1628	0.485015	-1.00007	C1_ave	Kcnk12
4933400B14Rik	0.790743	-0.546632	-0.0774897	-1.09112	1.5695	-0.645011	C5_ave	4933400B14Rik
Adcyap1	1.5348	0.40119	0.135607	-1.11679	0.139849	-1.09466	C1_ave	Adcyap1
Mir187	-0.678481	0.160556	-0.256273	1.9316	-0.424888	-0.73252	C4_ave	Mir187
2700062C07Rik	-0.68221	0.323583	-0.191428	1.85393	-0.882296	-0.421581	C4_ave	2700062C07Rik
Fhod3	1.33642	-0.339791	-0.00848039	-1.3469	0.960385	-0.601642	C1_ave	Fhod3
Pcdhb17	-1.27038	0.21797	-0.855468	1.5993	0.127421	0.18116	C4_ave	Pcdhb17
Stk32a	-0.744091	-0.124153	-0.0599317	1.96728	-0.612437	-0.426669	C4_ave	Stk32a
Mospd4	-0.670336	-0.317873	-0.564387	1.11397	1.40125	-0.962623	C5_ave	Mospd4
Afap1l1	1.61519	-0.608805	0.153519	-1.39674	0.0235099	0.213322	C1_ave	Afap1l1
St8sia3os	-0.168142	-0.0988447	-0.39999	1.98224	-0.595356	-0.719903	C4_ave	St8sia3os
Grp	0.908579	0.775729	-0.372177	-1.57323	0.810654	-0.549559	C1_ave	Grp
Gnal	-0.251996	-0.138133	-0.249282	1.93854	-0.293557	-1.00557	C4_ave	Gnal
Chmp1b	-0.0747912	-0.257921	-0.281369	1.97912	-0.674596	-0.690444	C4_ave	Chmp1b
Tcf4	0.932054	1.4111	-0.365039	-1.34285	-0.287731	-0.347542	C2_ave	Tcf4
Poli	-0.570089	-0.172241	-0.382806	1.90045	0.153878	-0.929193	C4_ave	Poli
Mir6357	-0.75942	-0.0968414	-0.37996	1.85817	0.247299	-0.869245	C4_ave	Mir6357
Cbln2	0.735235	1.16461	0.167257	-1.43437	0.322993	-0.95572	C2_ave	Cbln2
Ighmbp2	1.75192	0.163492	0.222744	-1.02562	-0.25322	-0.859315	C1_ave	Ighmbp2
Mrpl21	1.44539	-0.0564453	0.809138	-1.37729	-0.50835	-0.31244	C1_ave	Mrpl21
Mir6984	1.41696	0.106781	0.761904	-1.3146	-0.168744	-0.802295	C1_ave	Mir6984
Catsper1	-0.453523	-0.105661	-0.175208	1.95159	-0.927148	-0.290054	C4_ave	Catsper1
Rasgrp2	-0.53769	-0.709307	-0.465325	1.98437	-0.226888	-0.0451617	C4_ave	Rasgrp2
Lrrc10b	-0.32839	0.486242	-0.825602	1.81582	-0.668519	-0.479555	C4_ave	Lrrc10b
Zp1	-0.418437	-0.809404	-0.421378	1.98033	-0.254172	-0.0769357	C4_ave	Zp1
Olfr1426	1.09955	0.829486	-0.0685823	-1.62707	0.343553	-0.576941	C1_ave	Olfr1426
Olfr1427	1.96824	-0.621125	-0.215465	-0.635608	0.0407444	-0.53679	C1_ave	Olfr1427
Olfr1431	0.637363	1.73475	-0.439288	-0.814752	-0.785504	-0.332569	C2_ave	Olfr1431
Olfr262	0.698162	0.87842	-1.21162	-1.29747	0.744375	0.188136	C2_ave	Olfr262
Olfr1440	0.477623	1.76274	-0.438129	-1.0885	-0.228193	-0.485539	C2_ave	Olfr1440
Olfr1441	1.09212	1.00309	0.300477	-1.4332	-0.170189	-0.792302	C1_ave	Olfr1441
Pfpl	0.0892436	-0.455451	-0.417538	-1.21727	0.250013	1.751	C6_ave	Pfpl
Mpeg1	1.44634	-1.10907	0.784503	-1.0281	-0.0216242	-0.0720538	C1_ave	Mpeg1
A330040F15Rik	0.257146	-0.373121	1.55794	-1.29551	0.509177	-0.655636	C3_ave	A330040F15Rik
Gm4952	0.160025	-0.793932	0.927662	-1.57267	0.949615	0.329303	C5_ave	Gm4952
Gm8630	-0.121999	-0.0261476	-0.0780891	1.86381	-0.532671	-1.1049	C4_ave	Gm8630
1500015L24Rik	0.463294	-0.567155	1.07117	-1.58369	0.864189	-0.24781	C3_ave	1500015L24Rik
E030003E18Rik	1.74001	0.254379	0.0123277	-1.24597	-0.561631	-0.199117	C1_ave	E030003E18Rik
C730002L08Rik	1.67608	0.521545	-0.48558	-1.04244	0.096518	-0.766131	C1_ave	C730002L08Rik
Mamdc2	1.26922	0.602351	-0.304248	-1.39276	-0.786811	0.612241	C1_ave	Mamdc2
1700028P14Rik	1.48525	0.733763	-0.459819	-1.19291	0.196873	-0.763157	C1_ave	1700028P14Rik
Insl6	-0.786247	-0.268211	-0.0832019	1.9846	-0.476713	-0.370227	C4_ave	Insl6
Trpd52l3	0.112473	1.53572	0.263094	-1.58266	-0.18507	-0.143557	C2_ave	Trpd52l3
Slit1	0.87079	1.2239	0.386449	-1.42212	-0.45447	-0.60455	C2_ave	Slit1
Golga7b	1.91998	-0.247339	0.121926	-0.810299	-0.711969	-0.2723	C1_ave	Golga7b
Mir3085	1.22945	0.223998	0.809566	-1.32299	0.0734695	-1.0135	C1_ave	Mir3085
Cpn1	0.137675	-0.0168737	-0.718819	1.87587	-0.892635	-0.385213	C4_ave	Cpn1
Cyp2c23	-0.233904	-0.202017	-0.179124	1.98361	-0.709017	-0.659543	C4_ave	Cyp2c23
4933429K18Rik	-0.415665	1.52371	-0.185367	-1.45094	-0.072338	0.6006	C2_ave	4933429K18Rik
Ccdc172	0.390476	0.548442	0.242418	-2.03106	0.45463	0.39509	C2_ave	Ccdc172
Pnliprp2	0.839264	0.475334	0.783108	-1.66528	0.326825	-0.759251	C1_ave	Pnliprp2
Ucma	0.778513	1.61219	-0.171325	-0.970522	-0.772214	-0.476641	C2_ave	Ucma
Proser2	-1.51614	0.0149334	-0.422931	0.320977	0.0485501	1.55462	C6_ave	Proser2
E030013I19Rik	0.515698	1.6313	-0.19231	-1.2003	-0.771307	0.0169234	C2_ave	E030013I19Rik
4930447M23Rik	0.967766	1.04933	0.505964	-1.27972	-0.237143	-1.00619	C2_ave	4930447M23Rik
Gad2	-0.294009	-0.54499	0.426389	1.84209	-0.814079	-0.6154	C4_ave	Gad2
Mir3967	-0.385693	-0.497533	0.362611	1.85367	-0.938192	-0.394864	C4_ave	Mir3967
Tbpl2	1.42393	1.004	-0.0405725	-0.597084	-0.851918	-0.93835	C1_ave	Tbpl2
Entpd8	0.27741	1.08883	-0.0830152	-1.87205	0.132095	0.45673	C2_ave	Entpd8
Entr1	0.739955	0.104372	-0.320632	-1.30918	-0.683436	1.46892	C6_ave	Entr1
Pmpca	0.80408	0.126438	-0.0784755	-1.33998	-0.855285	1.34322	C6_ave	Pmpca
Mymk	1.20548	-0.0910696	0.496225	-1.41463	-0.89547	0.699459	C1_ave	Mymk
Col5a1	1.48507	-0.117126	-0.303742	-1.5895	0.37247	0.152832	C1_ave	Col5a1
Olfm1	1.38461	0.881564	-0.258783	-0.94721	0.0942223	-1.1544	C1_ave	Olfm1
Ppp1r26	1.44329	0.0974906	0.218787	-1.41881	-0.798253	0.457494	C1_ave	Ppp1r26
Zdhhc12	-0.655771	0.234913	-0.693707	1.72717	-0.963108	0.350502	C4_ave	Zdhhc12
C230014O12Rik	-0.621625	-0.216462	-0.0161922	1.97978	-0.645147	-0.48035	C4_ave	C230014O12Rik
Pbx3	-0.966473	-0.767971	0.466173	1.76918	-0.209418	-0.291494	C4_ave	Pbx3
Zeb2	1.02842	1.3331	-0.349498	-1.14839	-0.850917	-0.0127198	C2_ave	Zeb2
Mir5129	1.154	1.279	-0.136315	-1.09909	-0.809471	-0.388124	C2_ave	Mir5129
Zeb2os	0.659137	1.28575	-0.476388	-1.37637	-0.673285	0.581152	C2_ave	Zeb2os
Nr4a2	0.611412	1.59029	-0.548555	-1.29435	-0.347509	-0.011287	C2_ave	Nr4a2
Dpp4	1.80999	0.323955	-0.597848	-1.06139	-0.131689	-0.343022	C1_ave	Dpp4
Fap	1.60808	0.52069	-0.24447	-1.38171	-0.096768	-0.405825	C1_ave	Fap
Ifih1	1.17578	0.169882	-0.774159	-1.24759	-0.437952	1.11404	C1_ave	Ifih1
Gad1os	-0.661424	-0.563653	0.16235	1.87501	-0.837932	0.0256471	C4_ave	Gad1os
Gad1	-0.802448	-0.129115	0.121322	1.87398	-0.883389	-0.180346	C4_ave	Gad1
Sp9	-0.729153	-0.71809	-0.211853	1.86307	-0.55804	0.354065	C4_ave	Sp9
Cerkl	0.461094	1.09888	-0.644814	-1.40225	0.978095	-0.491011	C2_ave	Cerkl
Neurod1	0.38929	0.644266	-0.0400677	-1.23614	1.32014	-1.07748	C5_ave	Neurod1
Nup35	-0.844078	-0.428418	-0.368312	1.78785	0.543381	-0.690419	C4_ave	Nup35
Gm13710	1.45269	-0.479095	-0.25869	-1.09123	1.00414	-0.627815	C1_ave	Gm13710
Smtnl1	0.960867	0.42299	-0.0656911	-1.59567	0.947713	-0.670212	C1_ave	Smtnl1
Timm10	1.17377	0.533873	0.146886	-1.7967	0.178317	-0.236145	C1_ave	Timm10
Slc43a3	0.304721	0.954519	0.577579	-1.60831	-0.838703	0.610198	C2_ave	Slc43a3
Olfr1082	1.60126	0.678284	-0.243235	-1.08031	-0.0954446	-0.86056	C1_ave	Olfr1082
Olfr140	0.432871	1.16906	0.429799	-0.66978	0.289889	-1.65184	C2_ave	Olfr140
Mir7221	1.56845	0.526075	-0.191843	-1.11532	0.186196	-0.973551	C1_ave	Mir7221
Slc1a2	1.05908	0.507688	-0.502259	-1.44329	0.968335	-0.589554	C1_ave	Slc1a2
Gm13872	0.598045	0.963783	-0.220935	-1.87646	0.276423	0.259141	C2_ave	Gm13872
Lmo2	-0.735796	-0.170772	-0.388481	1.93045	0.100627	-0.736032	C4_ave	Lmo2
Cd59b	-0.185641	-0.657443	-0.304431	2.0006	-0.233767	-0.619324	C4_ave	Cd59b
Cd59a	-0.702676	-1.33741	0.114675	1.47477	0.687899	-0.237262	C4_ave	Cd59a
Rcn1	-0.799378	-0.755937	-0.415845	1.83253	0.42207	-0.283435	C4_ave	Rcn1
Kcna4	-0.582066	-0.0247216	-0.385938	1.43067	0.869357	-1.3073	C4_ave	Kcna4
Bdnf	0.629577	1.39971	-0.331365	-1.03111	0.456897	-1.1237	C2_ave	Bdnf
Ryr3	-0.857411	0.267967	-0.391566	1.50369	0.644761	-1.16744	C4_ave	Ryr3
4930528P14Rik	-1.71711	-0.142487	-0.190879	0.981193	0.054856	1.01442	C6_ave	4930528P14Rik
Mir1951	-0.924353	0.947936	0.592674	1.15136	-0.82118	-0.946442	C4_ave	Mir1951
Meis2	-0.139798	-0.298219	-0.162975	1.97115	-0.827993	-0.542168	C4_ave	Meis2
2810405F15Rik	-0.562434	-0.154436	0.0948728	1.91195	-0.930717	-0.359232	C4_ave	2810405F15Rik
Phgr1	0.935204	1.02039	0.634377	-0.830725	-0.408352	-1.35089	C2_ave	Phgr1
Spint1	-0.0302776	-0.196693	-0.17833	1.93566	-0.691732	-0.838632	C4_ave	Spint1
Pla2g4e	1.58926	-0.207512	0.133959	-1.07023	0.541664	-0.987138	C1_ave	Pla2g4e
Pla2g4d	0.930623	-0.0922926	0.270107	-1.86822	0.749751	0.0100293	C1_ave	Pla2g4d
Adra2b	-0.824949	-0.73271	-0.597956	0.747671	1.67219	-0.264243	C5_ave	Adra2b
Tgm3	1.35644	0.315967	0.536194	-1.09999	0.134259	-1.24287	C1_ave	Tgm3
Adra1d	1.06625	1.1981	-0.646087	-1.38571	-0.293757	0.0611938	C2_ave	Adra1d
1700026D11Rik	1.09076	1.42977	-0.384463	-0.911459	-0.47521	-0.7494	C2_ave	1700026D11Rik
Nrsn2	-0.491103	-0.79454	0.195084	1.77272	0.256513	-0.938678	C4_ave	Nrsn2
Defb26	-1.00082	-0.347746	-0.76261	0.956596	1.5031	-0.348517	C5_ave	Defb26
Bpifb3	1.67408	0.138881	0.553001	-0.840944	-0.728368	-0.796651	C1_ave	Bpifb3
Bpifb1	0.877047	1.34739	-0.0716033	-1.42198	-0.119369	-0.611489	C2_ave	Bpifb1
Bpifb9a	0.00812182	1.26871	0.514202	-1.51316	0.492584	-0.770455	C2_ave	Bpifb9a
Bpifb9b	0.400378	1.82735	-0.444478	-0.996852	-0.395863	-0.390534	C2_ave	Bpifb9b
Cep250	-1.06842	-0.176741	-0.884212	1.06651	-0.288059	1.35092	C6_ave	Cep250
Gm14204	-0.222208	-0.275572	0.304694	1.83941	-0.676144	-0.970179	C4_ave	Gm14204
Slc32a1	-0.261352	-0.1048	0.199544	1.84892	-0.68741	-0.994907	C4_ave	Slc32a1
Fam83d	-0.776107	-0.0237386	-0.0451773	1.93185	-0.353159	-0.733673	C4_ave	Fam83d
Wfdc15b	1.76429	-0.106077	-0.752776	-0.353577	0.442419	-0.994281	C1_ave	Wfdc15b
Spo11	-0.865992	-0.795858	-0.139283	1.67772	-0.560752	0.684163	C4_ave	Spo11
Ntsr1	1.47007	-0.814768	0.0193298	-1.3261	0.645046	0.00642599	C1_ave	Ntsr1
Bhlhe22	0.434202	1.83194	-0.412117	-0.915772	-0.410746	-0.52751	C2_ave	Bhlhe22
Mir3092	-1.41443	-0.960891	0.0332202	1.1855	0.596993	0.559604	C4_ave	Mir3092
Mir7008	-0.290841	-0.491397	-0.489589	2.01584	-0.58864	-0.155373	C4_ave	Mir7008
Mir1897	-1.322	-0.665145	-0.202819	0.401886	1.6042	0.18388	C5_ave	Mir1897
Gm2447	-1.19264	-0.117016	-0.790984	1.48305	-0.214715	0.832309	C4_ave	Gm2447
Frem2	-0.997197	-0.359181	-0.29357	1.84951	-0.517991	0.318428	C4_ave	Frem2
A730090N16Rik	-0.471896	-0.0759235	-0.514232	1.94156	-0.0209978	-0.858506	C4_ave	A730090N16Rik
Il12a	1.66323	0.456175	-0.565504	-1.18346	0.158725	-0.529165	C1_ave	Il12a
B3galnt1	0.747888	0.453005	0.0126795	-1.72042	1.01072	-0.503874	C5_ave	B3galnt1
Gm17359	0.795664	1.48077	-0.0428413	-1.21162	-0.209191	-0.812787	C2_ave	Gm17359
Paqr6	-0.973369	-0.970349	-0.177376	1.68836	-0.0437422	0.476471	C4_ave	Paqr6
Pklr	1.53152	0.618562	0.0709124	-1.04544	-0.0964174	-1.07914	C1_ave	Pklr
Lce3e	-1.1495	-0.0294416	-0.289467	1.48314	-0.842285	0.827547	C4_ave	Lce3e
Lce3f	-1.11556	0.230568	0.745088	1.46868	-0.432692	-0.896089	C4_ave	Lce3f
Syt6	-0.167659	-0.505274	-0.174016	2.00387	-0.550535	-0.60639	C4_ave	Syt6
Dennd2d	0.331804	0.567047	-0.877522	-1.58876	0.93498	0.632447	C5_ave	Dennd2d
2010016I18Rik	0.319295	0.169498	-0.870779	-1.47745	1.24553	0.613908	C5_ave	2010016I18Rik
Kcnc4	1.2785	0.956495	0.0980866	-1.41665	-0.374185	-0.542242	C1_ave	Kcnc4
Fam102b	-0.797913	-0.838865	0.324807	1.82633	-0.0493789	-0.464983	C4_ave	Fam102b
Gpr88	-0.155206	-0.402279	-0.255129	2.00767	-0.643157	-0.5519	C4_ave	Gpr88
Gm5105	1.01887	1.03535	-0.351101	-1.42833	0.449466	-0.724252	C2_ave	Gm5105
4930579F01Rik	0.0410659	1.2916	-0.692504	-1.34423	-0.278721	0.98279	C2_ave	4930579F01Rik
Clca3a2	0.521755	0.993971	0.409701	-1.4663	-1.04089	0.581765	C2_ave	Clca3a2
Cyr61	0.852902	-0.109098	-0.848122	-1.45647	0.46257	1.09821	C6_ave	Cyr61
Ak5	0.572952	1.14139	-0.150924	-1.28468	0.770827	-1.04957	C2_ave	Ak5
Penk	-0.348743	-0.119149	-0.184142	1.98531	-0.667687	-0.665589	C4_ave	Penk
4930423M02Rik	-1.00656	-0.464186	-0.540002	1.85074	0.224491	-0.064483	C4_ave	4930423M02Rik
Tmem215	0.639985	1.53584	0.0190383	-1.21985	-0.121535	-0.85348	C2_ave	Tmem215
Hrct1	0.294797	-1.00925	0.933911	-1.41662	0.98517	0.211994	C5_ave	Hrct1
Gm12504	0.322197	1.18343	-0.204321	-1.7865	-0.026318	0.511514	C2_ave	Gm12504
Shb	-1.18044	-0.540204	-0.315015	1.76454	0.316027	-0.0449095	C4_ave	Shb
Igfbpl1	-0.807832	-0.605393	0.22395	1.84647	-0.719337	0.0621431	C4_ave	Igfbpl1
Ccdc180	-1.18204	-0.460339	-0.564868	1.51505	0.864201	-0.172002	C4_ave	Ccdc180
Tstd2	-0.634949	-0.123182	0.047965	1.90801	-0.266174	-0.931671	C4_ave	Tstd2
Gabbr2	0.878344	0.348779	0.0767616	-1.25574	1.09908	-1.14722	C5_ave	Gabbr2
Gm12530	-0.225925	-0.272918	0.941799	-1.67225	1.08128	0.148019	C5_ave	Gm12530
Ptpn3	0.396647	0.459196	-0.465944	-1.34102	1.51577	-0.564639	C5_ave	Ptpn3
Akap2	-0.222573	-0.120414	-0.146431	-1.3424	1.76288	0.0689384	C5_ave	Akap2
Mup5	1.64045	0.4325	-0.0822607	-1.33919	-0.559659	-0.0918422	C1_ave	Mup5
Tlr4	-1.29092	-0.433298	0.397008	1.62581	-0.53681	0.238207	C4_ave	Tlr4
Frem1	0.793222	0.907258	0.232853	-1.67873	-0.694281	0.439674	C2_ave	Frem1
Sh3gl2	0.947448	0.369449	-0.233229	-1.08152	1.16977	-1.17192	C5_ave	Sh3gl2
Ifna15	0.991877	1.01034	0.414043	-1.54573	-0.602249	-0.268278	C2_ave	Ifna15
Elavl2	0.239126	0.495407	0.450068	-1.18863	1.24338	-1.23935	C5_ave	Elavl2
Ak4	1.52426	0.584232	-0.574113	-1.37969	0.135015	-0.289707	C1_ave	Ak4
Yipf1	-0.526629	-0.0894864	-0.251291	1.92412	-0.086232	-0.970481	C4_ave	Yipf1
Slc1a7	1.16614	1.14401	-0.191858	-1.36361	-0.651522	-0.103166	C1_ave	Slc1a7
Foxe3	0.724787	-0.00767012	-0.526424	-1.60045	1.2716	0.138165	C5_ave	Foxe3
Cyp4x1	0.469476	1.08524	0.302292	-1.50654	0.592679	-0.943152	C2_ave	Cyp4x1
Cyp4x1os	0.749534	1.30383	-0.110903	-1.01886	0.332345	-1.25595	C2_ave	Cyp4x1os
Zswim5	-0.619786	0.213778	-0.251664	1.91187	-0.446731	-0.807469	C4_ave	Zswim5
Olfr1331	0.424743	1.26001	0.438097	-1.41009	0.27515	-0.987916	C2_ave	Olfr1331
1700057H15Rik	-0.596311	-0.0216028	-0.214398	1.93387	-0.905334	-0.196223	C4_ave	1700057H15Rik
Tlr12	-0.705131	-0.536277	-0.267923	1.94273	0.15432	-0.587716	C4_ave	Tlr12
Hdac1	0.416732	-0.0898696	1.60942	-1.40544	-0.501938	-0.0289015	C3_ave	Hdac1
Smpdl3b	-0.923007	-0.894269	0.212635	1.75193	-0.40757	0.260277	C4_ave	Smpdl3b
E130218I03Rik	1.2775	-0.514959	-0.555695	-0.99571	-0.469114	1.25798	C1_ave	E130218I03Rik
Zfp593	1.05035	0.538071	-0.819655	-1.44682	-0.214248	0.892302	C1_ave	Zfp593
C1qb	0.467919	0.279841	0.676198	-1.30934	-1.18082	1.0662	C6_ave	C1qb
Spata21	1.8306	0.287518	-0.399858	-1.10189	-0.274829	-0.341537	C1_ave	Spata21
Efhd2	1.41956	0.164061	-0.233546	-1.4498	0.680926	-0.5812	C1_ave	Efhd2
Fhad1	1.05631	0.365682	-0.494119	-1.77428	0.428276	0.418131	C1_ave	Fhad1
1700109H08Rik	0.233265	0.609062	1.44872	-1.39802	-0.198878	-0.694149	C3_ave	1700109H08Rik
Lrrc17	1.39347	0.400605	-0.933945	-0.948448	-0.704857	0.793173	C1_ave	Lrrc17
Htr5a	1.46281	0.47735	0.475732	-1.35847	-0.555843	-0.501583	C1_ave	Htr5a
Slc30a3	1.28035	1.20548	-0.477873	-0.894488	-0.916697	-0.196771	C1_ave	Slc30a3
Trmt44	1.19112	0.596156	-0.00665486	-1.50089	-0.823234	0.543503	C1_ave	Trmt44
Psapl1	-0.966223	0.132124	-0.0520722	1.66254	0.312111	-1.08848	C4_ave	Psapl1
Sel1l3	1.25837	0.320431	-0.424296	-1.20283	0.942263	-0.893943	C1_ave	Sel1l3
Gm10440	-1.09686	0.937051	0.24942	1.27669	-1.06609	-0.300205	C4_ave	Gm10440
1700126H18Rik	0.846451	0.502906	1.04737	-1.59598	-0.218855	-0.581892	C3_ave	1700126H18Rik
Sgcb	-1.23496	-0.661188	-0.233145	1.48548	-0.211698	0.85551	C4_ave	Sgcb
Hopx	0.694125	-0.0506022	-0.0551039	-1.47406	-0.543983	1.42962	C6_ave	Hopx
1700031L13Rik	-0.947347	0.00255916	-0.154261	1.74034	0.329087	-0.970381	C4_ave	1700031L13Rik
Sult1b1	0.283918	1.75019	0.203704	-1.01631	-0.744592	-0.476907	C2_ave	Sult1b1
Slc4a4	-0.553909	-0.535307	-0.776628	1.88553	0.342349	-0.362031	C4_ave	Slc4a4
Gc	-0.452886	-0.183967	0.077959	1.7036	0.201441	-1.34615	C4_ave	Gc
Adamts3	-0.400025	0.280056	-0.317927	1.88138	-0.522939	-0.920548	C4_ave	Adamts3
Afm	-1.27458	-0.325751	0.45179	1.58544	0.259122	-0.696025	C4_ave	Afm
Ppef2	-0.726096	-0.319039	0.124683	1.94562	-0.363396	-0.661775	C4_ave	Ppef2
Prdm8	1.01861	1.38238	0.00638208	-1.0732	-0.736516	-0.597663	C2_ave	Prdm8
Gm17660	-0.101031	0.771056	0.487162	-1.95862	0.418044	0.383388	C2_ave	Gm17660
Dspp	1.03346	0.925998	0.22198	-1.42774	-0.969613	0.215923	C1_ave	Dspp
Ibsp	0.417119	0.257033	-0.269448	-1.55427	1.47223	-0.322664	C5_ave	Ibsp
Gm32921	-0.840716	-0.215669	-0.070655	1.84354	0.18321	-0.899711	C4_ave	Gm32921
Galnt9	1.37898	0.682223	-0.356543	-1.07842	0.444115	-1.07035	C1_ave	Galnt9
Miat	1.36462	0.260336	0.508486	-1.24896	0.213666	-1.09815	C1_ave	Miat
Grk3	0.636329	0.480528	0.212748	-1.81689	0.914133	-0.426852	C5_ave	Grk3
Pebp1	0.00972525	-0.362427	1.21388	-1.72521	0.281299	0.582725	C3_ave	Pebp1
P2rx7	0.719456	-0.584552	-0.472488	-1.29166	1.49353	0.135715	C5_ave	P2rx7
Atp6v0a2	-0.526006	-0.881139	-0.606782	1.88902	0.0268252	0.0980842	C4_ave	Atp6v0a2
4930563F08Rik	-0.304131	0.252087	-0.441334	1.86082	-0.329032	-1.0384	C4_ave	4930563F08Rik
Syna	0.770472	1.15254	-0.543294	-1.48686	-0.478577	0.585717	C2_ave	Syna
Mir7228	0.921627	-0.574005	-0.344764	-1.2181	-0.252633	1.46788	C6_ave	Mir7228
Ccl26	1.52318	-0.0684267	0.742922	-1.19403	-0.813223	-0.190431	C1_ave	Ccl26
Mir7035	1.60342	-0.742754	0.789182	-0.948385	-0.11718	-0.584283	C1_ave	Mir7035
Mir7037	0.585719	-0.576375	0.884401	-1.57824	-0.297073	0.981566	C6_ave	Mir7037
Gm3404	-1.46846	0.566089	-0.0733597	1.29345	0.471333	-0.789053	C4_ave	Gm3404
Alox5ap	0.795338	0.0190965	0.462011	-1.92271	0.675264	-0.0290037	C1_ave	Alox5ap
Dlx6os1	-0.452186	-0.401723	0.103087	1.96667	-0.699056	-0.516786	C4_ave	Dlx6os1
Dlx6	-0.26834	-0.485447	0.178752	1.92147	-0.849153	-0.497278	C4_ave	Dlx6
Dlx6os2	-0.190248	-0.575145	0.257724	1.8915	-0.817075	-0.566756	C4_ave	Dlx6os2
Dlx5	-0.168252	-0.577568	0.266873	1.87148	-0.914087	-0.478442	C4_ave	Dlx5
Tac1	-0.731403	-0.00281328	-0.54974	1.96279	-0.139601	-0.539237	C4_ave	Tac1
2610001J05Rik	-0.905385	-0.488001	-0.633448	1.1598	-0.520388	1.38742	C6_ave	2610001J05Rik
Tfec	-1.41864	0.834476	-0.254299	0.669216	1.02385	-0.854599	C5_ave	Tfec
Lep	-0.598473	0.958498	0.0124373	1.43725	-0.805473	-1.00424	C4_ave	Lep
Calu	-0.0293096	0.258921	-0.0417814	-1.87322	0.818825	0.866564	C6_ave	Calu
Ccdc136	-0.0409593	-0.549254	-0.00748835	-1.15575	1.83159	-0.0781332	C5_ave	Ccdc136
1700012C14Rik	0.378229	0.30375	1.19712	-1.78158	0.227645	-0.325157	C3_ave	1700012C14Rik
Fam180a	0.976609	-0.688376	-0.102673	-1.52345	0.253024	1.08486	C6_ave	Fam180a
Atp6v0a4	0.788331	0.696369	-0.324634	-1.87761	0.410519	0.307028	C1_ave	Atp6v0a4
Tmem213	0.216716	1.52749	0.18748	-1.2094	0.295049	-1.01734	C2_ave	Tmem213
Mkrn1	-0.503776	-1.17648	0.345435	1.76383	-0.35534	-0.0736727	C4_ave	Mkrn1
Tas2r135	-0.292041	0.014046	-0.0815375	-1.26881	1.80721	-0.178866	C5_ave	Tas2r135
Tas2r126	1.21429	-0.127402	-0.398268	-1.08356	1.22181	-0.82687	C5_ave	Tas2r126
Olfr453	-0.181234	-0.317211	-0.431623	2.00615	-0.342296	-0.733784	C4_ave	Olfr453
Olfr452	-0.782479	-0.0198753	-0.0705996	1.92749	-0.291575	-0.762963	C4_ave	Olfr452
Rarres2	-0.993247	-0.775915	-0.522932	0.295567	0.271097	1.72543	C6_ave	Rarres2
Aqp1	0.445163	0.881951	-0.440475	-1.29983	-0.807078	1.22027	C6_ave	Aqp1
Itprid1	0.959048	1.50343	-0.23166	-1.01066	-0.625043	-0.595113	C2_ave	Itprid1
Gprin3	-0.355009	0.0953491	-0.121303	1.91073	-0.644064	-0.885701	C4_ave	Gprin3
Chmp3	-0.505905	-0.523708	-0.526927	1.97971	0.0911958	-0.514364	C4_ave	Chmp3
Smyd5	-0.0720288	-0.587796	-0.242489	1.99765	-0.551757	-0.543577	C4_ave	Smyd5
Tgfa	-0.796359	-0.359149	-0.507738	1.97233	-0.29806	-0.0110201	C4_ave	Tgfa
Gkn2	0.479699	1.82163	-0.721151	-0.727293	-0.565773	-0.287113	C2_ave	Gkn2
1810020O05Rik	-0.56187	-0.164088	0.237857	1.86494	-0.984178	-0.392664	C4_ave	1810020O05Rik
Efcc1	-0.798799	-0.6198	-0.259761	1.79247	-0.644779	0.530671	C4_ave	Efcc1
Dnajb8	-0.685213	0.107281	-0.206339	1.89319	-0.182047	-0.926872	C4_ave	Dnajb8
Trh	1.32691	-0.35516	0.807587	-1.54083	0.0515921	-0.290091	C1_ave	Trh
Fam19a1	0.32985	1.68067	-0.283773	-1.27301	0.135441	-0.589178	C2_ave	Fam19a1
1700123L14Rik	0.24576	1.68966	-0.0743017	-1.40453	-0.261352	-0.195231	C2_ave	1700123L14Rik
Frmd4b	-1.45652	-0.105862	-0.0560763	1.67782	0.124214	-0.183572	C4_ave	Frmd4b
Foxp1	-0.22055	-0.34378	-0.693988	2.01189	-0.27695	-0.476619	C4_ave	Foxp1
5031434C07Rik	1.38893	0.779682	0.370408	-1.18839	-0.701527	-0.649102	C1_ave	5031434C07Rik
Tuba8	1.54762	0.309185	0.212366	-1.15588	0.139621	-1.05292	C1_ave	Tuba8
Aicda	-0.096878	0.954117	1.00764	-1.63417	0.313483	-0.544188	C3_ave	Aicda
Cd163	-0.0951283	0.0781275	-0.633747	1.91229	-0.37523	-0.886314	C4_ave	Cd163
C1ra	1.46997	0.900741	0.0835007	-0.727036	-0.844764	-0.882417	C1_ave	C1ra
C1s1	0.661082	0.496478	0.536094	-1.99435	0.207026	0.0936732	C1_ave	C1s1
Tuba3a	0.998695	0.635078	-0.856541	-1.00875	-0.838505	1.07002	C6_ave	Tuba3a
Tmem52b	1.16704	1.24288	-0.686328	-1.05721	0.0426488	-0.709026	C2_ave	Tmem52b
Plbd1	-0.778069	-0.126031	-0.379848	1.85135	0.284611	-0.852016	C4_ave	Plbd1
Arhgdib	-0.361748	0.496135	-0.634528	1.82694	-0.628447	-0.698355	C4_ave	Arhgdib
Gm31108	-0.357753	0.0406476	-0.754589	1.97037	-0.535278	-0.363402	C4_ave	Gm31108
Sox5	0.855803	0.224117	-0.240011	-1.65084	1.149	-0.338065	C5_ave	Sox5
1700034J05Rik	1.60465	-0.304369	-0.809386	-1.1952	0.331589	0.372717	C1_ave	1700034J05Rik
Psg16	-0.226851	0.145391	-0.323709	-1.61098	1.32027	0.695873	C5_ave	Psg16
Zfp296	1.52339	0.58333	-0.945405	-0.873955	0.422054	-0.709419	C1_ave	Zfp296
BC049730	-0.450168	1.15865	-0.37332	1.36621	-0.879161	-0.822218	C4_ave	BC049730
Ceacam10	-0.875274	0.765313	-0.0907806	1.37661	0.137858	-1.31373	C4_ave	Ceacam10
Fbxo27	0.716974	-0.743925	0.850584	-1.5739	0.849702	-0.0994387	C3_ave	Fbxo27
Fbxo17	0.251158	1.05992	-0.131152	-1.8487	0.0560432	0.612733	C2_ave	Fbxo17
Mir1963	0.00287454	-0.234392	-0.450795	1.97593	-0.626922	-0.6667	C4_ave	Mir1963
Cox7a1	0.198928	1.01084	-0.347876	-1.64873	-0.234969	1.02181	C6_ave	Cox7a1
Fxyd7	1.41349	-0.426488	-0.17273	-1.02101	-0.825737	1.03248	C1_ave	Fxyd7
Tshz3	1.87733	-0.355258	-0.0622991	-1.10693	-0.00610059	-0.346737	C1_ave	Tshz3
Vmn2r57	0.346906	0.624524	-0.272798	-1.42299	-0.66932	1.39367	C6_ave	Vmn2r57
Siglecf	0.218875	1.8981	-0.46518	-0.933178	-0.40333	-0.315291	C2_ave	Siglecf
Klk1b24	1.30414	-0.777499	-0.459552	-1.1923	0.09951	1.0257	C1_ave	Klk1b24
Nomo1	-0.489963	-0.210735	-0.22033	2.01651	-0.565558	-0.529923	C4_ave	Nomo1
Kif7	-0.218046	0.602496	0.410098	-1.80677	-0.061597	1.07381	C6_ave	Kif7
Wdr93	1.46909	0.327186	-0.52903	-1.54844	0.0466866	0.234511	C1_ave	Wdr93
A530021J07Rik	1.28391	0.716293	0.043363	-1.65985	-0.254698	-0.129022	C1_ave	A530021J07Rik
Gdpd4	1.6574	0.0699519	-0.296298	-1.46936	0.0359877	0.00231818	C1_ave	Gdpd4
Myo7a	0.87217	0.243507	0.408322	-1.86608	-0.315031	0.657113	C1_ave	Myo7a
Capn5	1.00552	0.0276947	0.560504	-1.85498	0.446002	-0.184735	C1_ave	Capn5
Omp	0.965622	0.171685	0.527696	-1.91775	0.284357	-0.0316057	C1_ave	Omp
Olfr591	-0.174931	1.70857	-0.117891	-1.36443	0.268707	-0.320023	C2_ave	Olfr591
Olfr610	0.523286	-0.0394213	1.62523	-1.33279	-0.335234	-0.441068	C3_ave	Olfr610
Olfr656	0.428354	-0.505126	-0.799894	-1.26974	1.01956	1.12684	C6_ave	Olfr656
Cckbr	1.83821	0.145503	-0.0493883	-0.370842	-1.12643	-0.437048	C1_ave	Cckbr
Olfr701	-0.612257	-0.382349	0.046809	1.93435	-0.140843	-0.845708	C4_ave	Olfr701
Olfr17	-0.0616563	0.585367	0.665618	-1.91127	0.746289	-0.024346	C5_ave	Olfr17
Dkk3	1.28181	0.518221	-0.612145	-1.01771	-0.997082	0.826911	C1_ave	Dkk3
Micalcl	1.42163	0.670925	0.292029	-1.03245	-0.194684	-1.15745	C1_ave	Micalcl
Gpr139	-1.13363	-0.138687	0.677928	1.60178	-0.218261	-0.789129	C4_ave	Gpr139
Hs3st2	1.77397	0.070524	0.364115	-0.543734	-0.702218	-0.962659	C1_ave	Hs3st2
Doc2a	1.78369	-0.204836	0.451267	-0.87893	-0.838005	-0.313184	C1_ave	Doc2a
AI467606	0.415388	0.0491802	-0.191442	-1.18766	-0.759219	1.67375	C6_ave	AI467606
Qprt	0.845869	0.844838	-0.582923	-0.959056	-1.14677	0.998042	C6_ave	Qprt
Tgfb1i1	1.28516	-0.525293	0.148093	-1.21127	-0.725075	1.02839	C1_ave	Tgfb1i1
Cuzd1	0.230767	0.495166	0.112017	-1.36306	1.42299	-0.897882	C5_ave	Cuzd1
Hmx3	1.19919	0.709268	-0.0552057	-1.71567	-0.295557	0.157978	C1_ave	Hmx3
Ifitm2	0.929037	-0.523031	-0.459528	-0.786885	-0.737344	1.57775	C6_ave	Ifitm2
Cdkn1c	-0.148737	-0.447567	0.385383	-1.35201	-0.107273	1.67021	C6_ave	Cdkn1c
Mcemp1	-0.830414	0.82726	0.11821	1.26226	0.0428808	-1.42019	C4_ave	Mcemp1
Cd209g	-0.823873	-1.25511	-0.0258448	1.58132	0.493755	0.0297466	C4_ave	Cd209g
Gm15350	-1.06071	-0.180277	0.00203732	1.86993	-0.0446864	-0.586295	C4_ave	Gm15350
Ido1	-0.378119	-0.0747995	-0.467296	2.00954	-0.571896	-0.517432	C4_ave	Ido1
Adrb3	0.869821	0.017658	0.361394	-1.89336	0.72225	-0.0777658	C1_ave	Adrb3
Fgf20	-0.851172	0.0166537	1.02736	1.10186	0.116694	-1.4114	C4_ave	Fgf20
Trappc11	-1.16579	-0.74849	-0.391688	1.64201	0.259058	0.404902	C4_ave	Trappc11
1700061N14Rik	1.74615	0.303747	-0.580802	-1.09703	0.16659	-0.538659	C1_ave	1700061N14Rik
Asb5	1.04378	0.455621	-0.318459	-0.852017	1.02328	-1.35221	C1_ave	Asb5
Spock3	-0.833911	-0.186651	0.0290535	1.65902	0.470535	-1.13805	C4_ave	Spock3
Trim60	-0.325044	0.0365663	-0.119786	-1.45491	0.215287	1.64789	C6_ave	Trim60
Nanos3	1.34085	0.440599	0.625624	-1.47771	-0.441342	-0.488019	C1_ave	Nanos3
Mir181d	1.1759	0.33886	0.0348634	-1.75704	-0.339297	0.546718	C1_ave	Mir181d
Mir181c	0.559447	-0.222827	-0.467025	-1.18972	-0.372516	1.69264	C6_ave	Mir181c
Mast1	1.61755	-0.393447	0.547644	-1.19707	0.119291	-0.693969	C1_ave	Mast1
Capns2	0.822736	0.230484	-0.483337	-1.63638	-0.0952129	1.16171	C6_ave	Capns2
Gm1943	0.435215	0.254371	0.394383	-1.47626	1.27644	-0.884142	C5_ave	Gm1943
Exosc6	1.3124	0.36502	-0.0696033	-0.808821	0.641205	-1.4402	C1_ave	Exosc6
Clec18a	1.88119	-0.393838	-0.913781	-0.321666	0.283807	-0.535715	C1_ave	Clec18a
4933408N05Rik	-0.120465	-0.665434	0.104525	1.93534	-0.625036	-0.62893	C4_ave	4933408N05Rik
4930563M20Rik	1.15265	-0.0490876	-0.679451	-1.58751	0.653785	0.509621	C1_ave	4930563M20Rik
Pkd1l2	0.720878	0.211962	0.72857	-1.78839	0.654329	-0.527346	C3_ave	Pkd1l2
Bco1	0.751832	0.0531547	0.434587	-1.42848	1.1396	-0.950688	C5_ave	Bco1
Necab2	-0.809446	0.0506844	-0.414432	1.96346	-0.35606	-0.434203	C4_ave	Necab2
Mir7237	1.64426	0.30408	-0.430141	-1.35065	0.216761	-0.384302	C1_ave	Mir7237
Mir7080	-0.0544989	-0.517023	0.511671	-1.33378	1.6236	-0.229967	C5_ave	Mir7080
Rhou	0.959198	0.339988	-0.0544724	-1.92436	0.456548	0.2231	C1_ave	Rhou
6030466F02Rik	0.936776	0.098704	-0.240372	-1.66145	1.11113	-0.24479	C5_ave	6030466F02Rik
Sipa1l2	0.288639	-0.563304	0.387475	-1.60258	1.36588	0.123882	C5_ave	Sipa1l2
4930567H12Rik	-0.0469466	0.0859754	-0.363047	-1.68362	0.937878	1.06976	C6_ave	4930567H12Rik
Pard3	-1.23278	0.351587	-0.0667762	1.70222	-0.0854009	-0.668847	C4_ave	Pard3
Mmp7	1.05427	0.180593	0.913872	-1.63626	-0.581866	0.0693954	C1_ave	Mmp7
Izumo1r	0.0117672	0.00113104	-0.398132	1.89758	-0.976317	-0.536034	C4_ave	Izumo1r
Ccdc151	-1.68198	0.0468438	0.264989	1.3827	-0.311737	0.299184	C4_ave	Ccdc151
Gm3428	0.88039	1.57545	-0.428429	-0.454101	-0.546379	-1.02693	C2_ave	Gm3428
Olfr878	1.1319	0.496305	0.162519	-1.1423	-1.30681	0.658386	C1_ave	Olfr878
Olfr881	0.624826	1.25786	-0.0214405	-1.6782	-0.40283	0.219785	C2_ave	Olfr881
Olfr885	0.903509	0.740155	0.857678	-1.56983	-0.434025	-0.49749	C1_ave	Olfr885
Olfr887	0.496565	-0.667599	0.0521551	-1.24895	-0.267304	1.63514	C6_ave	Olfr887
Olfr890	0.0340881	1.1974	0.901412	-1.5871	-0.0670945	-0.478704	C2_ave	Olfr890
Scn4b	-0.156347	-0.563821	-0.523028	2.02008	-0.360291	-0.416598	C4_ave	Scn4b
Tmprss4	0.146409	-0.430473	-0.35486	1.93297	-0.430576	-0.863467	C4_ave	Tmprss4
Zbtb16	1.28481	0.981072	-0.432422	-1.45559	-0.119564	-0.258312	C1_ave	Zbtb16
Tmprss5	-0.748938	0.941969	0.20865	1.30274	-0.42877	-1.27565	C4_ave	Tmprss5
Gm4894	-0.744348	-0.403364	-0.278569	1.62786	0.775401	-0.976976	C4_ave	Gm4894
Drd2	-0.765154	-0.0534473	-0.176207	1.95081	-0.23511	-0.720894	C4_ave	Drd2
Ankk1	-0.489145	-0.239748	-0.257242	2.01963	-0.626547	-0.40695	C4_ave	Ankk1
Sh2d7	1.32687	1.17529	-0.48095	-0.702955	-0.295999	-1.02226	C1_ave	Sh2d7
Cib2	1.17778	-0.267401	0.554075	-1.78079	0.239015	0.0773224	C1_ave	Cib2
Tbc1d21	-0.245501	-0.438916	-0.456869	2.03397	-0.484287	-0.408397	C4_ave	Tbc1d21
Spg21	-1.02449	-0.280048	0.689712	1.62244	-0.861822	-0.14579	C4_ave	Spg21
Mir190a	-0.757783	-0.828382	-0.0597636	1.69111	0.638881	-0.684066	C4_ave	Mir190a
Fam81a	1.73722	0.145223	-0.0264214	-1.27618	-0.00397709	-0.57587	C1_ave	Fam81a
Myo1e	1.56798	-0.538921	-0.379467	-1.35864	0.424274	0.284768	C1_ave	Myo1e
Unc13c	-0.832696	0.0481918	-0.243304	1.85024	0.0804602	-0.902895	C4_ave	Unc13c
Htr1b	-0.271278	0.0924086	-0.340358	1.94218	-0.805227	-0.617723	C4_ave	Htr1b
Gm2109	-1.69074	-0.743858	0.52383	0.865615	0.617994	0.427161	C4_ave	Gm2109
A330041J22Rik	0.43033	1.18821	0.324689	-1.36595	0.506695	-1.08397	C2_ave	A330041J22Rik
Plod2	-0.483314	1.43379	0.49993	-1.56053	-0.0434592	0.153588	C2_ave	Plod2
B430319G15Rik	-0.62833	1.32378	0.451112	-1.51044	-0.206426	0.570304	C2_ave	B430319G15Rik
Tmem108	1.00275	0.742818	0.498906	-1.65558	0.0793535	-0.668247	C1_ave	Tmem108
4932413F04Rik	1.15971	0.500018	0.737748	-1.34194	-0.0263303	-1.02921	C1_ave	4932413F04Rik
Grm2	1.43329	0.663598	-0.274307	-0.988049	0.32625	-1.16078	C1_ave	Grm2
4930520O04Rik	0.825107	0.812118	0.440295	-1.61331	-0.846632	0.382423	C1_ave	4930520O04Rik
Scn11a	-0.464008	-0.663615	0.432538	1.86264	-0.639435	-0.528121	C4_ave	Scn11a
Cdcp1	-0.196156	0.0235408	-0.253053	1.93736	-0.777743	-0.73395	C4_ave	Cdcp1
Cacna1f	1.55518	0.542565	0.12378	-1.36235	-0.276897	-0.582278	C1_ave	Cacna1f
Prickle3	0.883947	0.568463	-0.289649	-1.3114	-0.945671	1.09431	C6_ave	Prickle3
Fthl17f	-1.69696	0.702912	0.298844	1.15607	-0.447516	-0.0133562	C4_ave	Fthl17f
Hypm	-0.905716	0.668318	0.102283	1.49927	-1.20376	-0.160389	C4_ave	Hypm
Gm4297	-0.165597	1.31136	0.724174	-1.3387	-0.896204	0.364963	C2_ave	Gm4297
Pou3f4	-0.758565	1.00661	0.000720768	1.37897	-1.11801	-0.509729	C4_ave	Pou3f4
Htr2c	-1.28648	-0.546792	0.400656	1.5731	-0.517991	0.37751	C4_ave	Htr2c
Mir1298	-0.90963	-0.554988	-0.344949	1.67528	-0.614767	0.749058	C4_ave	Mir1298
Mir448	-1.21687	-0.163098	0.0906785	1.8266	-0.311015	-0.226292	C4_ave	Mir448
Il13ra2	-1.35678	-0.672988	1.17765	1.12119	-0.0202772	-0.248796	C3_ave	Il13ra2
Sat1	0.928692	-0.714848	-0.286139	-1.21515	-0.143457	1.4309	C6_ave	Sat1
Sbspon	-0.429716	0.208092	0.248509	-1.45438	1.6015	-0.174003	C5_ave	Sbspon
2010300C02Rik	0.657671	0.579392	-0.738806	1.36425	-1.14373	-0.718773	C4_ave	2010300C02Rik
Lyg1	-0.713467	-0.331975	0.223879	-0.57607	1.92806	-0.530429	C5_ave	Lyg1
Asnsd1	-0.90287	-0.41991	0.342548	0.215716	1.715	-0.950481	C5_ave	Asnsd1
9130024F11Rik	1.94728	-0.0407725	-0.350861	-0.545679	-0.876179	-0.133784	C1_ave	9130024F11Rik
Tyw5	-0.876336	0.75988	-0.0365986	-1.11111	1.53199	-0.26782	C5_ave	Tyw5
Vil1	-1.05875	-0.0753132	-0.639741	0.252413	1.81972	-0.298332	C5_ave	Vil1
Cyp27a1	-0.940495	0.0722349	-0.442943	-1.05091	1.28071	1.08141	C5_ave	Cyp27a1
Cryba2	1.68265	-0.12856	-0.305229	0.59317	-0.848224	-0.993809	C1_ave	Cryba2
Sgpp2	-0.514055	-0.522046	-0.232893	-0.565666	2.01415	-0.179485	C5_ave	Sgpp2
Sp100	-0.878888	0.0428603	0.103614	-1.2506	1.57667	0.406344	C5_ave	Sp100
Efhd1	-0.720747	-0.305022	0.159454	-0.459449	1.94197	-0.616208	C5_ave	Efhd1
Snorc	0.703966	-0.667463	-0.265777	1.64828	-1.07327	-0.34574	C4_ave	Snorc
Ugt1a5	-1.20103	0.756966	-0.818541	-0.176201	1.50946	-0.0706598	C5_ave	Ugt1a5
Gbx2	-0.608952	-0.216966	-0.120019	-0.426384	1.99846	-0.626139	C5_ave	Gbx2
Asb18	-0.26022	-0.435272	-0.292545	-0.392469	2.0226	-0.642096	C5_ave	Asb18
Twist2	0.961419	1.40012	-0.38903	-0.426036	-1.31485	-0.231626	C2_ave	Twist2
Otos	-0.492976	0.0859552	0.0519187	-0.772813	1.88939	-0.761478	C5_ave	Otos
Gpr35	-0.679862	-0.696162	-0.746866	-0.445048	1.27632	1.29162	C6_ave	Gpr35
Sned1	-0.842949	-0.425777	-0.0682646	-0.757156	0.229307	1.86484	C6_ave	Sned1
Rnf152	-0.514197	-0.430098	0.0962057	-1.20045	1.73209	0.316443	C5_ave	Rnf152
Gm17634	-0.322824	-0.716825	0.0322105	-1.16537	1.66185	0.510953	C5_ave	Gm17634
3830432H09Rik	-0.447363	-0.922331	-0.0611912	-0.674797	1.85069	0.254991	C5_ave	3830432H09Rik
Cfap221	-0.87968	-0.219946	-0.235691	-0.457312	1.97017	-0.177545	C5_ave	Cfap221
Tmem163	-0.341144	-0.273467	0.222498	-0.837398	1.89972	-0.670205	C5_ave	Tmem163
Il19	-0.362061	0.716431	-0.432797	-0.730772	1.69046	-0.881264	C5_ave	Il19
Atp2b4	1.21257	-0.446108	0.1566	-0.679693	-1.30797	1.0646	C1_ave	Atp2b4
Mir6903	1.34135	-0.220697	0.853998	-0.462783	-1.48591	-0.0259552	C1_ave	Mir6903
Nek7	-0.945416	-0.236873	0.276384	-0.82788	1.81169	-0.0779094	C5_ave	Nek7
Rgs16	-0.39275	-0.752764	0.0294369	-0.898698	1.85618	0.158593	C5_ave	Rgs16
4930452N14Rik	0.997412	0.240959	-0.283791	1.17259	-0.72506	-1.40211	C4_ave	4930452N14Rik
4930532M18Rik	1.20643	-0.0411924	-0.439762	1.15076	-0.574095	-1.30215	C1_ave	4930532M18Rik
Fam163a	-0.760854	-0.154102	-0.341205	-0.267732	1.99648	-0.472583	C5_ave	Fam163a
Fasl	-0.882609	0.146552	-0.265746	-0.813227	1.86156	-0.0465275	C5_ave	Fasl
Rcsd1	-0.83669	-0.716571	-0.319213	-0.638918	1.5035	1.00789	C5_ave	Rcsd1
Creg1	-0.790337	-0.368876	-0.0948635	-0.794467	1.89054	0.158001	C5_ave	Creg1
Cd247	-0.405291	-0.103217	-0.368657	-0.574063	2.01142	-0.560192	C5_ave	Cd247
Dusp27	-0.739942	-0.353992	-0.479617	-0.330418	1.99492	-0.0909488	C5_ave	Dusp27
Olfr429	-0.831809	0.502196	-0.108551	1.55775	0.144058	-1.26364	C4_ave	Olfr429
Olfr419	-1.0359	0.816399	-0.34238	-1.19424	0.582253	1.17386	C6_ave	Olfr419
Mixl1	-0.42034	-0.330653	0.0724555	-0.48958	1.96007	-0.791949	C5_ave	Mixl1
LOC102632463	-0.807482	-0.242451	0.229941	-0.706498	1.89728	-0.370795	C5_ave	LOC102632463
Kcnh1	0.981372	0.144222	-0.38377	1.25592	-1.38357	-0.614175	C4_ave	Kcnh1
Cnksr3	-0.514711	-0.372734	-0.359604	-1.0474	1.75448	0.539972	C5_ave	Cnksr3
Phactr2	-0.713392	0.0683033	-0.182702	-1.23422	1.66495	0.397063	C5_ave	Phactr2
Gje1	-1.76152	1.25003	0.00647312	-0.226933	0.452769	0.279172	C2_ave	Gje1
E030030I06Rik	-0.779551	0.245405	0.0769174	0.768194	1.2024	-1.51336	C5_ave	E030030I06Rik
Tmem200a	0.923044	1.2607	0.396299	-0.524789	-1.11172	-0.943535	C2_ave	Tmem200a
Supt4b	-0.850447	0.184833	0.083127	-0.437844	1.83746	-0.817129	C5_ave	Supt4b
Crybg1	-0.730825	-0.00827425	-0.706186	-0.640372	1.87411	0.211544	C5_ave	Crybg1
Gm4981	-0.949369	0.0780123	-0.376696	1.03887	1.29823	-1.08905	C5_ave	Gm4981
Pldi	-0.509192	-0.295432	-0.128148	-0.455476	2.01055	-0.6223	C5_ave	Pldi
Mir466j	-0.436335	-0.78089	0.534493	-0.4464	1.80501	-0.675877	C5_ave	Mir466j
Col6a2	1.46345	-0.463892	-0.31442	0.9116	-1.26658	-0.330163	C1_ave	Col6a2
Col6a1	1.08555	0.574975	-0.706433	0.880025	-1.43451	-0.399601	C1_ave	Col6a1
Gm10024	-0.931754	0.268242	-0.246648	1.46356	0.646308	-1.19971	C4_ave	Gm10024
Gm2696	-0.697844	-0.657545	-0.175809	0.712206	1.67582	-0.856823	C5_ave	Gm2696
Gm3285	-0.349169	-1.01712	-0.116655	-0.249344	1.93089	-0.198603	C5_ave	Gm3285
1700009J07Rik	-0.467169	-0.966895	-0.0771207	0.601157	1.69305	-0.783019	C5_ave	1700009J07Rik
Trpm2	-0.263999	-0.558625	-0.177781	0.928186	1.40039	-1.32817	C5_ave	Trpm2
Pfkl	1.47585	0.657495	-0.47301	0.32802	-0.792377	-1.19598	C1_ave	Pfkl
Matk	1.84243	0.279445	-0.142924	-0.300609	-0.775228	-0.90311	C1_ave	Matk
Btbd11	-0.829497	-0.518291	0.463298	-1.08236	1.58464	0.382203	C5_ave	Btbd11
Timp3	-1.10753	-0.380325	0.116229	-0.912838	0.848477	1.43598	C6_ave	Timp3
Rmst	-1.02009	-0.687904	0.778178	-0.98409	0.756113	1.1578	C6_ave	Rmst
Gm18409	-0.98294	0.0826813	-0.0671767	0.594366	1.5281	-1.15504	C5_ave	Gm18409
Kcnc2	-0.320696	-0.0267611	0.135977	-0.747368	1.86861	-0.909765	C5_ave	Kcnc2
9530003J23Rik	-0.323314	-0.134743	0.0676691	-0.538658	1.90519	-0.97614	C5_ave	9530003J23Rik
Lyz1	-0.734572	-0.248048	-0.434974	0.177981	1.9255	-0.685888	C5_ave	Lyz1
Gm4489	-1.25513	-0.107622	0.474049	-0.378207	1.69241	-0.425494	C5_ave	Gm4489
Stac3	1.19302	-0.321494	0.204155	1.06525	-1.12101	-1.01992	C1_ave	Stac3
Olfr789	0.754975	0.821779	-1.11812	0.941613	-1.26471	-0.135535	C4_ave	Olfr789
Olfr790	0.0323741	1.07909	-1.07764	-0.203266	-1.05929	1.22873	C6_ave	Olfr790
Gm11978	-0.434385	-0.101882	-1.03015	0.835942	1.54297	-0.8125	C5_ave	Gm11978
Ramp3	-0.234895	-0.384732	-0.398069	-0.0457694	1.9584	-0.894936	C5_ave	Ramp3
1700042O10Rik	-1.45827	-0.724403	1.39	0.121108	0.632788	0.0387677	C3_ave	1700042O10Rik
Selenok-ps1	-0.83127	0.320186	0.225457	-1.52208	1.22401	0.583705	C5_ave	Selenok-ps1
Bcl11a	0.747069	1.10585	-0.580322	0.825234	-1.06832	-1.02951	C2_ave	Bcl11a
Hba-a2	0.457998	0.310462	-0.133629	-0.722525	-1.39666	1.48435	C6_ave	Hba-a2
F630206G17Rik	-0.588175	-0.28579	-0.506052	-0.754596	1.92421	0.210398	C5_ave	F630206G17Rik
Gm12185	-1.3074	1.27261	-0.823576	-0.203653	0.971173	0.0908486	C2_ave	Gm12185
Olfr1387	-0.758551	1.0633	-0.276235	-0.00065403	1.25439	-1.28226	C5_ave	Olfr1387
Olfr1386	-1.2049	0.884357	-0.943287	-0.0742776	1.36746	-0.0293531	C5_ave	Olfr1386
Olfr1381	-0.162828	0.668294	0.544768	-0.811971	1.21174	-1.45	C5_ave	Olfr1381
Olfr54	-1.1197	-1.18616	0.0434218	0.555384	1.38829	0.318758	C5_ave	Olfr54
Gm12253	-0.477484	-0.300422	0.578041	-1.53827	0.383899	1.35424	C6_ave	Gm12253
Olfr330	-0.723073	0.213991	-0.536577	-0.508357	1.93406	-0.380046	C5_ave	Olfr330
Olfr329-ps	-1.21403	-0.693631	0.14589	0.375382	1.67344	-0.287056	C5_ave	Olfr329-ps
Trim16	-0.649058	-0.65219	-0.0604724	-0.884238	1.77324	0.47272	C5_ave	Trim16
Fbxw10	-0.565986	0.0299078	0.0164928	-1.1403	1.83009	-0.170202	C5_ave	Fbxw10
Mir6923	1.84114	0.0822158	-0.419186	0.154362	-0.709773	-0.948756	C1_ave	Mir6923
Myh2	1.66851	-0.31026	-0.103134	0.495065	-0.467335	-1.28285	C1_ave	Myh2
Myh4	0.802159	-0.262132	1.12689	-0.762263	-1.45923	0.55457	C3_ave	Myh4
Gas7	0.996021	-0.300096	-0.244448	1.43223	-1.06964	-0.814074	C4_ave	Gas7
Glp2r	0.742493	-0.25784	-0.52772	1.66757	-0.853649	-0.770857	C4_ave	Glp2r
Rcvrn	0.3926	-0.513045	-0.485671	1.85771	-0.862913	-0.38868	C4_ave	Rcvrn
Pik3r6	1.59168	-0.540597	-0.185614	0.808946	-1.04167	-0.632746	C1_ave	Pik3r6
Atp2a3	-0.985297	-0.196582	-0.837833	-0.460343	1.26581	1.21425	C5_ave	Atp2a3
Olfr75-ps1	-1.68385	0.893906	0.319258	-0.733457	0.620749	0.583399	C2_ave	Olfr75-ps1
Olfr410	-0.0402577	0.408525	-0.190039	-0.536431	1.66965	-1.31145	C5_ave	Olfr410
Gm11541	-0.313858	-0.336219	-0.287754	-0.859267	1.98311	-0.186007	C5_ave	Gm11541
Gm11545	-0.359927	0.0485258	-0.204332	-0.738188	1.94894	-0.69502	C5_ave	Gm11545
Tmem92	-0.436448	0.158678	-0.0245281	-1.35351	1.71698	-0.0611699	C5_ave	Tmem92
Hoxb13	0.710974	-0.112655	-0.761076	-0.380454	-1.07195	1.61516	C6_ave	Hoxb13
4933428G20Rik	1.36185	0.454059	0.0951843	0.0593541	-1.68711	-0.28334	C1_ave	4933428G20Rik
2410003L11Rik	1.75638	-0.311746	-0.545136	0.596402	-0.595904	-0.899993	C1_ave	2410003L11Rik
Epop	1.55988	-0.329541	-0.86292	0.713801	-1.09717	0.0159531	C1_ave	Epop
Stac2	1.77986	0.550237	-0.446401	-0.38645	-0.575632	-0.921613	C1_ave	Stac2
Csf3	0.856904	-0.527484	0.760758	1.03479	-1.26271	-0.86226	C4_ave	Csf3
Gm11562	0.386761	0.30352	-0.0718259	1.49471	-1.4349	-0.678263	C4_ave	Gm11562
Krtap4-7	1.81688	0.138563	-0.274107	-0.0454731	-1.18162	-0.454235	C1_ave	Krtap4-7
Krt9	1.63863	-0.129166	-0.961419	0.590477	-1.00348	-0.135037	C1_ave	Krt9
Mir6929	0.697831	-0.81785	-0.227803	1.59764	-1.10386	-0.14596	C4_ave	Mir6929
Sost	0.6503	1.43135	-0.213703	0.199827	-1.42435	-0.643419	C2_ave	Sost
Ppy	0.25695	-0.578836	0.438984	1.32156	-1.62067	0.182007	C4_ave	Ppy
Gjc1	-0.586007	-0.184665	-0.506233	-0.899436	1.85921	0.31713	C5_ave	Gjc1
Higd1b	-0.329149	-0.468269	-0.818272	-0.42613	1.95277	0.0890529	C5_ave	Higd1b
1700072I22Rik	0.657263	1.17371	-0.677683	0.847667	-0.927371	-1.07359	C2_ave	1700072I22Rik
Wnt3	-0.501876	-0.417596	-0.126182	-0.147227	1.97931	-0.786429	C5_ave	Wnt3
Mir6932	-0.515436	-0.814322	0.406721	0.0732392	1.75519	-0.90539	C5_ave	Mir6932
Cd300e	-0.462578	-0.629991	-0.253106	-0.565659	1.99934	-0.0880044	C5_ave	Cd300e
Rab37	-0.783439	-0.372333	-0.327207	-0.861259	1.74266	0.601578	C5_ave	Rab37
Slc9a3r1	-0.893253	-0.469909	-0.207778	-0.789612	0.666212	1.69434	C6_ave	Slc9a3r1
Grin2c	-0.604541	-0.977889	0.29729	-0.435071	1.84016	-0.119955	C5_ave	Grin2c
Engase	0.758372	-0.316511	-0.524263	0.956022	-1.61032	0.736701	C4_ave	Engase
Baiap2	0.562214	-0.426503	-0.626358	1.40695	-1.38291	0.466604	C4_ave	Baiap2
Gm29687	1.3569	1.10178	-0.574189	-0.656438	-1.07784	-0.150216	C1_ave	Gm29687
Mir680-3	-0.949608	0.186202	0.35265	-1.47181	0.963237	0.919328	C5_ave	Mir680-3
1810007C17Rik	0.577938	1.15427	-0.894428	0.852551	-1.28001	-0.41032	C2_ave	1810007C17Rik
Abhd12b	-0.419227	-0.641112	-0.277352	-0.589994	1.99588	-0.0681993	C5_ave	Abhd12b
Gphb5	-0.437978	-0.0491971	0.224211	-0.975746	1.85147	-0.612758	C5_ave	Gphb5
Ifi27l2a	-0.351388	-0.993818	-0.0969017	0.62232	-0.846322	1.66611	C6_ave	Ifi27l2a
Serpina3i	0.451372	1.44662	0.334866	-0.774596	-1.41037	-0.0478931	C2_ave	Serpina3i
Serpina3j	0.380141	0.683816	-0.828957	-0.220238	-1.3587	1.34393	C6_ave	Serpina3j
Clmn	-1.22196	0.1646	0.188651	-0.960209	1.56625	0.262674	C5_ave	Clmn
Tcl1b4	-1.18991	-0.731566	-0.184139	0.0408679	0.368389	1.69636	C6_ave	Tcl1b4
Tcl1	-0.905867	-0.264497	-0.198388	-1.04639	1.37886	1.03628	C5_ave	Tcl1
4930595D18Rik	1.26174	0.278436	0.114655	-0.789381	-1.50969	0.644236	C1_ave	4930595D18Rik
Traf3	1.02596	0.749385	0.520622	-0.321922	-1.71597	-0.25808	C1_ave	Traf3
Vipr2	-0.460306	0.168143	0.00528222	-0.960891	1.86042	-0.612649	C5_ave	Vipr2
Adarb2	-0.995642	0.334831	0.254751	-0.508567	1.71325	-0.798628	C5_ave	Adarb2
Ryr2	0.96636	1.09927	0.0511459	0.162943	-1.47898	-0.80074	C2_ave	Ryr2
Edaradd	-0.267419	-0.0739847	-0.3801	-0.456835	1.98122	-0.802879	C5_ave	Edaradd
Aoah	-0.718911	-0.284299	-0.0357581	0.29213	1.79413	-1.04729	C5_ave	Aoah
Vmn1r200	-0.230496	0.69187	-0.0984437	-0.977441	1.59456	-0.980047	C5_ave	Vmn1r200
Mylk4	-1.15972	0.996361	-0.756575	-0.769133	1.0341	0.654965	C5_ave	Mylk4
Serpinb9b	-0.744938	0.896426	-0.56057	-1.30414	1.13848	0.574748	C5_ave	Serpinb9b
Serpinb9e	-0.669436	0.339881	-0.559607	-1.17276	1.58865	0.473275	C5_ave	Serpinb9e
Serpinb9f	-0.850192	0.772143	-0.501422	-0.902722	1.61178	-0.129589	C5_ave	Serpinb9f
Serpinb9g	-1.4959	0.56198	0.847063	-0.761947	1.05215	-0.203348	C5_ave	Serpinb9g
Phactr1	0.315877	-0.155405	-0.24638	1.81903	-0.914791	-0.818329	C4_ave	Phactr1
4931429P17Rik	-0.916116	-1.02895	-0.416114	0.624606	1.58623	0.150347	C5_ave	4931429P17Rik
Cplx2	0.530541	0.754114	-0.298615	1.2194	-1.36894	-0.836503	C4_ave	Cplx2
Unc5a	0.87499	0.520618	0.149178	0.927103	-1.12092	-1.35097	C4_ave	Unc5a
Dok3	1.90846	0.0974336	-0.158758	-0.263834	-0.787603	-0.795702	C1_ave	Dok3
Cntnap3	-1.2458	-1.05953	0.693283	1.00571	0.873018	-0.266687	C4_ave	Cntnap3
Zfp456	1.94121	-0.424394	-0.0774282	-0.477941	-0.90201	-0.0594413	C1_ave	Zfp456
5430425K12Rik	-0.993465	-0.722173	0.503652	-0.863185	1.44964	0.625534	C5_ave	5430425K12Rik
F2r	-0.717263	0.0102881	-0.145398	-0.978093	1.87239	-0.0419279	C5_ave	F2r
Mir582	-0.316222	-0.02902	0.64665	-0.9228	1.62149	-1.0001	C5_ave	Mir582
Mir3076	-0.80852	-0.540666	-0.127314	-0.676422	1.87103	0.281891	C5_ave	Mir3076
Prkcd	-0.6417	-0.0785345	-0.470744	-0.618562	1.98658	-0.177037	C5_ave	Prkcd
3425401B19Rik	-0.520348	0.422098	-0.164392	-0.632616	1.81202	-0.916757	C5_ave	3425401B19Rik
Gdf2	-0.872818	0.167318	0.889498	-1.02692	1.42375	-0.580834	C5_ave	Gdf2
Zfp488	-0.491909	0.384707	1.38839	-1.06562	0.765028	-0.980598	C3_ave	Zfp488
Gm3219	-0.0596758	-0.247707	0.5664	-0.736738	1.64552	-1.1678	C5_ave	Gm3219
Opn4	-0.855858	-0.565561	0.699161	-0.230336	1.69121	-0.738621	C5_ave	Opn4
Dydc2	-1.01914	0.301976	0.129748	-0.738922	1.76493	-0.438583	C5_ave	Dydc2
Eddm3b	-0.226584	0.0669724	-0.596521	-1.21862	1.74681	0.227947	C5_ave	Eddm3b
Rnase2a	-1.0787	0.597574	-0.578853	-0.896771	1.43967	0.517079	C5_ave	Rnase2a
AY358078	-0.461216	0.0822631	-0.232919	-0.913167	1.93075	-0.405709	C5_ave	AY358078
Ear6	-0.628373	0.306007	0.447329	-0.452398	1.58729	-1.25986	C5_ave	Ear6
Ear7	-0.577318	0.367887	0.062651	-0.649297	1.77444	-0.978367	C5_ave	Ear7
Cpne6	1.11713	1.38734	-0.298198	-0.640478	-1.00907	-0.556732	C2_ave	Cpne6
Mir598	0.964464	-0.081567	0.458104	1.01228	-1.34931	-1.00397	C4_ave	Mir598
Slc25a37	-0.286295	-0.867171	0.0112843	0.153809	1.84582	-0.857447	C5_ave	Slc25a37
Loxl2	-0.851156	-0.357071	-0.0489575	-1.08986	0.854517	1.49253	C6_ave	Loxl2
Mir6950	-0.955731	-0.323256	-0.0534588	-1.02077	0.886384	1.46683	C6_ave	Mir6950
Lrch1	-0.72271	-0.572747	0.207929	-0.623005	1.91718	-0.206646	C5_ave	Lrch1
Clybl	-0.829944	-0.540631	-0.219027	-0.914126	1.22966	1.27406	C6_ave	Clybl
1700108J01Rik	-0.649544	-0.80168	-0.304752	-0.762043	1.47303	1.04499	C5_ave	1700108J01Rik
Gm5089	-0.88148	-0.34973	-0.49971	-0.556397	0.463408	1.82391	C6_ave	Gm5089
Zic5	-0.64908	-0.471001	-0.424994	-0.667842	0.305921	1.907	C6_ave	Zic5
2610035F20Rik	-0.702199	-0.740468	-0.287784	-0.705514	0.76461	1.67135	C6_ave	2610035F20Rik
Zic2	-0.697958	-0.722688	-0.326603	-0.701928	0.781886	1.66729	C6_ave	Zic2
Ttc23l	-1.16558	0.675598	-0.687461	-0.540659	1.54613	0.171973	C5_ave	Ttc23l
Snx31	-0.671987	0.430492	0.0924729	-0.35642	1.68447	-1.17902	C5_ave	Snx31
Kcnv1	1.24716	0.127298	-0.263401	1.01666	-0.888042	-1.23967	C1_ave	Kcnv1
Sntb1	-0.812457	0.204958	-0.103134	-0.817828	1.8711	-0.342641	C5_ave	Sntb1
Arc	1.57213	0.390327	-0.453404	0.449526	-0.820548	-1.13803	C1_ave	Arc
Gpihbp1	1.24555	0.134812	1.09052	-0.460686	-1.07032	-0.939875	C1_ave	Gpihbp1
Cacna1i	1.1332	-0.414229	0.0128996	1.24966	-0.892739	-1.08879	C4_ave	Cacna1i
Grap2	0.744658	-0.511375	-0.187797	1.6348	-1.01964	-0.66065	C4_ave	Grap2
Mpped1	1.86195	0.107204	-0.178889	-0.0706539	-0.915043	-0.804573	C1_ave	Mpped1
Ribc2	-0.688621	-1.38271	0.974716	-0.064632	1.28256	-0.121311	C5_ave	Ribc2
Rapgef3	-1.20908	-0.624733	0.588942	-0.771475	1.30227	0.714074	C5_ave	Rapgef3
Krt73	0.834637	0.372262	0.17614	1.06539	-1.1985	-1.24993	C4_ave	Krt73
Igfbp6	1.27135	-0.402144	-1.01041	1.24252	-0.709896	-0.391419	C1_ave	Igfbp6
Tnfrsf17	-1.70051	0.175409	-0.382966	0.00519248	1.19676	0.706113	C5_ave	Tnfrsf17
Efcab1	-1.43315	-0.610787	0.658472	-0.537458	0.931889	0.991036	C6_ave	Efcab1
Olfr168	-1.66373	0.494113	-0.465391	1.09173	0.736296	-0.193012	C4_ave	Olfr168
Gm5483	-1.01695	1.18181	-0.0412137	0.0898557	1.01943	-1.23294	C2_ave	Gm5483
Ildr1	-1.47442	0.0560812	0.557564	-0.879067	1.20591	0.53393	C5_ave	Ildr1
Tmem30c	1.36445	0.80172	0.016905	-0.290893	-1.50307	-0.389112	C1_ave	Tmem30c
Olfr209	1.48096	0.762851	-0.779431	-0.577659	-1.11062	0.223904	C1_ave	Olfr209
Cyyr1	-0.79519	0.20894	0.0173676	-0.680915	1.86568	-0.615881	C5_ave	Cyyr1
Krtap24-1	-1.12139	0.449346	0.994457	-0.768228	1.18781	-0.742002	C5_ave	Krtap24-1
2310079G19Rik	-1.03792	-1.32496	0.182186	0.147767	1.16775	0.865183	C5_ave	2310079G19Rik
Ripk4	-0.836653	-0.244497	0.138219	-0.832298	1.87572	-0.100487	C5_ave	Ripk4
2700054A10Rik	0.518188	1.49649	0.303214	-0.670357	-1.36852	-0.279018	C2_ave	2700054A10Rik
Smok4a	0.780836	1.04214	0.00151934	0.210206	-1.78873	-0.24597	C2_ave	Smok4a
Gm7168	1.28445	-0.138902	0.571547	0.566763	-0.948301	-1.33556	C1_ave	Gm7168
Dact2	0.509708	0.0337752	-0.539387	1.71527	-0.977654	-0.741716	C4_ave	Dact2
Vmn1r233	1.80925	0.16122	-0.10032	-0.55923	-1.16465	-0.14627	C1_ave	Vmn1r233
Mir5134	-0.184675	0.0556992	0.0128783	1.73639	-1.37358	-0.246707	C4_ave	Mir5134
Msln	0.765071	-0.0284708	-0.699703	0.916061	-1.62344	0.670483	C4_ave	Msln
H2-Q2	-0.56729	-0.563171	-0.6268	-0.698711	1.70967	0.746299	C5_ave	H2-Q2
Rhag	-0.718881	0.998394	0.00450107	-1.0091	1.4126	-0.687509	C5_ave	Rhag
Snord92	-0.477812	0.418674	0.675807	-0.678449	1.38689	-1.32511	C5_ave	Snord92
Lhcgr	-0.962089	-1.09809	0.0359342	0.796093	1.47412	-0.245967	C5_ave	Lhcgr
Jcad	0.607987	-0.382149	-0.733958	1.68376	-1.04581	-0.129834	C4_ave	Jcad
Dsg4	-0.587953	1.41886	-0.477944	-0.930962	1.11935	-0.541356	C2_ave	Dsg4
Fam170a	-0.266583	0.490727	-0.718012	-0.697291	1.81561	-0.624447	C5_ave	Fam170a
Mir7220	0.982879	1.27318	-0.559648	0.305754	-0.970113	-1.03206	C2_ave	Mir7220
Alpk2	-0.414823	-0.0894006	-0.0628474	-0.125841	1.85644	-1.16352	C5_ave	Alpk2
Gal	-0.753657	-0.00674946	0.395755	-0.262722	1.72958	-1.10221	C5_ave	Gal
Tmem262	-1.81592	0.694501	0.877296	-0.381342	0.546638	0.0788294	C3_ave	Tmem262
Olfr1420	-0.539489	0.0366708	-0.902879	-0.0277222	1.91343	-0.480016	C5_ave	Olfr1420
Trpm6	-0.46967	-0.311575	-0.195821	-0.919999	1.94807	-0.051007	C5_ave	Trpm6
Rorb	-0.139838	-0.380721	-0.00934058	-0.894822	1.94114	-0.516416	C5_ave	Rorb
Gda	1.2561	0.274115	-0.113941	0.859877	-1.09184	-1.18431	C1_ave	Gda
Fam189a2	-0.727048	-0.855237	0.40285	-0.783587	1.70156	0.261461	C5_ave	Fam189a2
A830019P07Rik	-0.234267	-0.469448	-0.244464	-0.562892	2.02172	-0.510652	C5_ave	A830019P07Rik
Pik3ap1	-0.635135	-0.725617	0.0646807	-0.722424	1.87725	0.141249	C5_ave	Pik3ap1
Scd4	1.86158	-0.432891	-0.0998785	-0.272482	-1.12188	0.0655519	C1_ave	Scd4
Calhm2	1.15922	0.40379	-0.620077	-0.664321	-1.28572	1.0071	C1_ave	Calhm2
Tectb	-1.08192	-0.116162	-0.360165	-0.264818	1.90005	-0.0769804	C5_ave	Tectb
Tcf7l2	-0.788611	-0.565969	-0.243866	-0.690135	1.81631	0.472275	C5_ave	Tcf7l2
Habp2	-0.670781	-0.33438	0.436369	-0.82525	1.83612	-0.442083	C5_ave	Habp2
Nrap	-0.524945	-0.706085	0.431955	-0.369405	1.85313	-0.684649	C5_ave	Nrap
Ccdc3	0.746712	0.320534	-0.721359	0.620889	-1.70127	0.734498	C1_ave	Ccdc3
Il1f10	-0.331655	-0.361449	0.168519	-1.00442	1.89437	-0.365365	C5_ave	Il1f10
Pax8	-0.911094	-0.226835	0.430145	-1.15448	1.58939	0.272874	C5_ave	Pax8
Ptgds	-0.769525	-0.715934	0.194529	-0.934378	0.608488	1.61682	C6_ave	Ptgds
Lcn10	-1.28108	0.593183	1.27537	-0.860908	0.685282	-0.411856	C3_ave	Lcn10
Fam163b	1.59811	0.37933	-0.515318	0.357677	-0.554346	-1.26545	C1_ave	Fam163b
Dbhos	0.765706	0.394539	-0.467494	1.15322	-1.63213	-0.213841	C4_ave	Dbhos
Dbh	1.18941	1.15056	-0.644679	0.0961138	-1.23636	-0.555042	C1_ave	Dbh
Dnm1	1.53539	0.547134	-0.157851	0.11431	-0.68295	-1.35603	C1_ave	Dnm1
Gm23363	1.08434	-0.486841	0.430956	0.971856	-0.522491	-1.47782	C1_ave	Gm23363
Mir199b	1.41838	0.359692	-0.0364261	0.484795	-0.844929	-1.38151	C1_ave	Mir199b
Cytip	-0.897601	0.327376	-0.452385	-0.151299	1.84603	-0.672125	C5_ave	Cytip
Gm13546	-0.864492	-0.0977902	-0.286773	0.289806	1.82439	-0.86514	C5_ave	Gm13546
5330411J11Rik	-1.01015	-0.0497474	-0.47543	-0.892595	1.27292	1.155	C5_ave	5330411J11Rik
Gm13629	-0.522045	-0.48403	0.766554	-0.728646	1.68948	-0.721317	C5_ave	Gm13629
Dlx1	-0.0667297	0.832916	1.21049	-0.0512465	-1.6628	-0.262632	C3_ave	Dlx1
Dlx1as	-0.04958	0.72724	0.988595	-0.63929	-1.64382	0.616854	C3_ave	Dlx1as
Chn1os3	1.25111	0.316764	-0.384763	0.926559	-0.828494	-1.28118	C1_ave	Chn1os3
Serping1	-0.539977	0.48788	-0.347967	-1.1237	1.74313	-0.219364	C5_ave	Serping1
Olfr1015	-1.09214	-0.104734	0.158934	-1.12432	1.37202	0.790234	C5_ave	Olfr1015
Olfr1100	-1.38822	0.287787	0.410696	-0.956842	0.29879	1.34779	C6_ave	Olfr1100
Olfr1208	-1.27892	0.318176	-0.935562	0.572699	1.43119	-0.107579	C5_ave	Olfr1208
Olfr1265	-1.13383	-0.0695292	-0.178998	-0.576392	1.82406	0.134687	C5_ave	Olfr1265
Mir7001	-1.186	-0.553025	0.389945	-0.841486	0.976683	1.21388	C6_ave	Mir7001
Prr5l	-0.933176	-0.213177	-0.258651	-1.01894	1.35491	1.06904	C5_ave	Prr5l
Commd9	-1.16069	-0.320451	0.0881102	-0.25205	1.85348	-0.208398	C5_ave	Commd9
Prrg4	-1.34949	-0.0033068	-0.590384	-0.226061	1.54636	0.622884	C5_ave	Prrg4
Dnajc24	-1.00157	-0.698645	0.957099	-0.451249	1.51256	-0.318199	C5_ave	Dnajc24
Fshb	-0.983991	-0.042157	0.203923	0.00689738	1.75969	-0.944367	C5_ave	Fshb
Tmco5b	-0.424881	-0.185683	-0.344301	-0.562399	2.02337	-0.506103	C5_ave	Tmco5b
G630016G05Rik	0.0878647	-0.134178	-0.332445	1.83743	-1.18963	-0.269039	C4_ave	G630016G05Rik
Gpr176	-0.93974	0.106733	0.634303	0.390529	1.23304	-1.42487	C5_ave	Gpr176
Plcb2	0.0839358	0.284983	-0.116735	1.71894	-1.00429	-0.966836	C4_ave	Plcb2
Tyro3	1.56031	-0.447572	-0.727231	0.923893	-0.404305	-0.905097	C1_ave	Tyro3
Capn3	-0.191484	0.690868	-0.853246	-0.423289	1.66859	-0.891434	C5_ave	Capn3
4931402G19Rik	-0.421404	0.895238	-0.747228	-0.606788	1.60351	-0.723323	C5_ave	4931402G19Rik
Trim69	1.54968	-0.904182	-0.631433	0.110829	-0.887721	0.762825	C1_ave	Trim69
Duoxa1	-1.75737	0.0614663	-0.386769	0.239065	0.892728	0.950879	C6_ave	Duoxa1
4930517E11Rik	-0.924855	0.383532	0.160342	-0.612986	1.7424	-0.748428	C5_ave	4930517E11Rik
Galk2	-0.799512	-0.324571	-0.0509274	-0.513217	1.97645	-0.288227	C5_ave	Galk2
Gpat2	-0.623999	-0.602078	-0.436538	0.499153	1.83305	-0.669586	C5_ave	Gpat2
Mall	-0.702299	-0.444927	-0.593488	-0.814628	1.15918	1.39616	C6_ave	Mall
Il1bos	1.61788	-0.038782	-0.96616	0.70896	-0.849607	-0.472285	C1_ave	Il1bos
Tgm6	-0.56975	-0.217143	0.388052	-0.814557	1.84726	-0.633861	C5_ave	Tgm6
Lamp5	1.19817	-0.290344	-0.400614	1.29512	-0.99617	-0.806165	C4_ave	Lamp5
Scp2d1	-1.26463	-0.0999072	0.775296	-0.148617	1.48592	-0.748061	C5_ave	Scp2d1
LOC100125594	-1.28492	1.39059	0.462167	-0.852196	0.608528	-0.324169	C2_ave	LOC100125594
Mir7685	0.791066	0.354676	-0.152658	-0.936294	-1.32201	1.26522	C6_ave	Mir7685
R3hdml	-0.743226	0.602669	-0.336432	-0.0718826	1.65563	-1.10676	C5_ave	R3hdml
Wfdc9	-0.749492	-0.0162804	-0.565464	-0.517935	1.95906	-0.109888	C5_ave	Wfdc9
Wfdc10	-0.68532	0.301704	-0.569724	-0.729859	1.88214	-0.198943	C5_ave	Wfdc10
Wfdc11	-0.551408	-0.0288421	-0.0682389	-0.38608	1.9326	-0.898032	C5_ave	Wfdc11
Gm14327	-0.792664	0.715132	-0.0355487	-0.223125	1.5379	-1.2017	C5_ave	Gm14327
Lime1	1.65975	-0.477147	0.677045	-0.125579	-0.72574	-1.00832	C1_ave	Lime1
Fabp12	-1.36254	-0.806924	0.319352	0.375309	1.49963	-0.0248206	C5_ave	Fabp12
Cpb1	-0.473778	0.24585	-0.506755	-0.847941	1.90642	-0.323798	C5_ave	Cpb1
Sox2	-1.32708	-0.851058	0.13544	-0.138368	1.31252	0.868544	C5_ave	Sox2
1700018B24Rik	-0.887272	1.23249	-0.372316	-0.595804	1.31298	-0.690075	C5_ave	1700018B24Rik
Gpr171	-0.609127	-0.455067	0.580174	-0.683101	1.79549	-0.628373	C5_ave	Gpr171
Shox2	-0.420802	-0.0865215	-0.558565	-0.669058	1.99681	-0.261859	C5_ave	Shox2
Prss48	-0.612017	0.094347	-0.369786	-1.07803	1.81523	0.150247	C5_ave	Prss48
Sh3d19	-0.618504	0.191229	-0.462046	-1.01244	1.82667	0.0750951	C5_ave	Sh3d19
Mir3093	1.62848	0.790364	-0.547227	-0.410239	-1.03711	-0.424268	C1_ave	Mir3093
Mir9-1	1.12913	1.00734	-0.679219	-0.143033	-1.48323	0.169006	C1_ave	Mir9-1
Bglap	0.693631	-0.931728	0.0292679	0.525946	-1.44755	1.13043	C6_ave	Bglap
Smcp	-0.54844	0.100767	0.196059	-0.036139	1.66176	-1.374	C5_ave	Smcp
Lce1b	-1.14596	0.82526	-0.556141	-0.981834	0.878956	0.979723	C6_ave	Lce1b
Hsd3b2	-0.120234	-0.713337	-0.516453	-0.339999	1.99963	-0.309605	C5_ave	Hsd3b2
Casq2	-0.92082	-0.189446	-0.214327	-1.07444	1.33764	1.06139	C5_ave	Casq2
Vangl1	-0.730491	-0.317258	-0.171551	-0.925111	1.84072	0.303694	C5_ave	Vangl1
Ngf	-0.636018	0.62047	0.155364	-0.664065	1.60525	-1.081	C5_ave	Ngf
Tshb	-0.916579	0.231584	0.882959	-0.236665	1.298	-1.2593	C5_ave	Tshb
Slc25a24	-1.37259	0.831554	-0.719566	0.0655522	1.36836	-0.173317	C5_ave	Slc25a24
Vav3	-0.874946	0.306572	-0.331095	-0.031903	1.8066	-0.87523	C5_ave	Vav3
Ntng1	-0.60332	0.0623803	-0.187628	-0.471768	1.95182	-0.751487	C5_ave	Ntng1
Synpo2	-0.926739	-0.365601	-0.472798	-0.327546	1.90861	0.184075	C5_ave	Synpo2
Lef1	-0.61043	-0.26087	-0.339457	-0.88674	1.90257	0.194924	C5_ave	Lef1
Hadh	-0.95545	-0.113411	0.0885939	-0.379767	1.90422	-0.544184	C5_ave	Hadh
Manba	-0.642375	0.442334	0.180308	-0.732839	1.7065	-0.95393	C5_ave	Manba
Ddah1	-0.336414	-0.825221	0.299964	-0.724924	1.87304	-0.286448	C5_ave	Ddah1
Gm20752	-0.622073	0.100956	-0.717696	0.426365	1.74337	-0.930923	C5_ave	Gm20752
Gpr63	-0.919285	0.614799	-0.395465	0.457862	1.42135	-1.17926	C5_ave	Gpr63
Enho	-0.774921	-0.496731	0.474595	-1.30099	1.17948	0.918563	C5_ave	Enho
Olfr71	0.258	-0.368514	-0.136264	-1.08017	1.83221	-0.505271	C5_ave	Olfr71
Tmod1	0.595514	-0.376722	-0.357052	1.73677	-1.00173	-0.596778	C4_ave	Tmod1
Baat	-0.427978	0.935072	0.00350586	-0.899224	1.43091	-1.04229	C5_ave	Baat
Grin3a	-0.565556	-0.167467	0.937289	-0.787422	1.51295	-0.929799	C5_ave	Grin3a
Ppp3r2	-0.568844	-0.632764	0.45083	-0.802585	1.83076	-0.277398	C5_ave	Ppp3r2
Ifna1	-0.829771	0.39952	0.188234	-1.57168	0.879491	0.934208	C6_ave	Ifna1
Ifne	-0.396926	0.540138	-0.520432	-0.698072	1.8054	-0.730111	C5_ave	Ifne
L1td1	-0.765813	-0.612997	0.0307205	-0.304478	1.96176	-0.309195	C5_ave	L1td1
Cachd1	-1.02372	0.999006	-0.0312842	-1.32992	1.02755	0.358373	C5_ave	Cachd1
Ldlrad1	-0.494701	-0.215433	-0.438354	-0.374206	2.02969	-0.506994	C5_ave	Ldlrad1
Podn	0.0194057	0.298064	-0.23573	-0.479554	-1.30876	1.70657	C6_ave	Podn
Cyp4b1	1.97595	-0.0432108	-0.409168	-0.188975	-0.66116	-0.673432	C1_ave	Cyp4b1
Rnf220	-0.654247	-0.599025	0.0528735	-0.48168	1.97321	-0.291132	C5_ave	Rnf220
Tmem54	0.355646	0.933343	-0.571906	1.2883	-0.953622	-1.05176	C4_ave	Tmem54
Hpca	-0.0265017	1.26533	-0.600831	1.15442	-1.11779	-0.674617	C2_ave	Hpca
Adgrb2	1.44892	0.372345	-0.42361	0.624957	-0.74068	-1.28193	C1_ave	Adgrb2
Gm12992	0.665934	-0.416263	-0.676505	1.74627	-0.713029	-0.606407	C4_ave	Gm12992
Pla2g2d	1.27628	0.624451	-0.796647	0.768423	-0.898231	-0.97428	C1_ave	Pla2g2d
Rnf186	0.724607	1.57684	-0.159255	-0.200584	-1.10869	-0.832918	C2_ave	Rnf186
Tmco4	1.28571	0.204412	-0.740432	0.963183	-1.28202	-0.430847	C1_ave	Tmco4
Htr6	0.589601	1.03837	-0.786285	1.05434	-0.795065	-1.10097	C4_ave	Htr6
4930515B02Rik	-0.759268	-0.41276	-0.503428	-0.504544	1.91733	0.262675	C5_ave	4930515B02Rik
Zbtb17	1.25847	0.585194	-0.774031	0.361867	-1.52788	0.0963803	C1_ave	Zbtb17
Tmem51	-0.845359	-0.38569	-0.235901	-1.00292	1.1232	1.34667	C6_ave	Tmem51
Plekhg5	1.0153	0.237868	-0.471494	1.25625	-1.15226	-0.885667	C4_ave	Plekhg5
Tnfrsf25	1.34221	0.202471	-0.593767	0.960703	-1.12138	-0.790242	C1_ave	Tnfrsf25
Gm9758	-0.51691	0.36361	-0.174153	-0.835248	1.84561	-0.682905	C5_ave	Gm9758
4931409K22Rik	1.65415	-0.403337	0.284305	0.370626	-1.13588	-0.76987	C1_ave	4931409K22Rik
Klb	-1.57574	0.303217	-0.383612	-0.301359	1.34702	0.610471	C5_ave	Klb
Gm5868	-0.511184	-0.531549	0.979431	-1.2042	1.42226	-0.154759	C5_ave	Gm5868
Ugt2b34	-0.931236	-0.564334	-0.226563	-0.784258	1.31208	1.19431	C5_ave	Ugt2b34
Odaph	0.977793	1.26518	0.36259	-0.896945	-0.700078	-1.00854	C2_ave	Odaph
Art3	-1.53368	0.483873	-0.618603	0.00302182	1.40025	0.265137	C5_ave	Art3
Mir1961	-0.872267	-0.3943	-0.173136	-1.00446	1.0521	1.39206	C6_ave	Mir1961
Pde6b	0.599035	0.637993	-0.495436	1.33882	-0.91336	-1.16705	C4_ave	Pde6b
Mn1	0.919122	-0.247089	-0.545532	1.52758	-1.04504	-0.609039	C4_ave	Mn1
Asphd2	0.631246	-0.0369128	-0.198491	1.58236	-1.21302	-0.765179	C4_ave	Asphd2
Wscd2	0.694662	0.516128	-0.244619	1.24893	-1.40592	-0.809183	C4_ave	Wscd2
Cmklr1	0.413154	0.812481	-0.196475	-0.0684759	-1.83394	0.873251	C6_ave	Cmklr1
Acads	1.92656	-0.144554	-0.267626	-0.238562	-1.04107	-0.234743	C1_ave	Acads
Cabp1	1.73697	-0.353516	-0.517349	0.602405	-1.00737	-0.461138	C1_ave	Cabp1
Pop5	1.62235	-0.0622422	-0.457236	0.709502	-0.837916	-0.974454	C1_ave	Pop5
[truncated: 4,601 more rows]

## Sheet: Mouse brain_Peakmatrix
	C1_ave	C2_ave	C3_ave	C4_ave	C5_ave	C6_ave	grp	rn	nearest
chr5:35129029-35129529	2.00006	-0.0175058	-0.578127	-0.534239	-0.459481	-0.410708	C1_ave	chr5:35129029-35129529	Lrpap1
chr2:157493026-157493526	1.99324	-0.093957	-0.18087	-0.58651	-0.545394	-0.58651	C1_ave	chr2:157493026-157493526	Nnat
chr1:120115492-120115992	-1.07968	-0.674501	0.328919	-0.614904	0.382933	1.65723	C6_ave	chr1:120115492-120115992	Dbi
chr1:149856655-149857155	1.25171	1.28259	-0.564776	-0.333012	-0.72023	-0.916285	C2_ave	chr1:149856655-149857155	Pla2g4a
chr9:71076142-71076642	1.99153	-0.0736342	-0.677716	-0.555752	-0.456275	-0.228151	C1_ave	chr9:71076142-71076642	Aqp9
chr14:106506903-106507403	1.99135	-0.615385	-0.1009	-0.486917	-0.172766	-0.615385	C1_ave	chr14:106506903-106507403	1700128A07Rik
chr10:79746400-79746900	-0.185487	-0.0369782	1.71111	0.0949185	-0.1699	-1.41366	C3_ave	chr10:79746400-79746900	Polrmt
chr8:47684695-47685195	1.99004	0.0118199	-0.332246	-0.556539	-0.556539	-0.556539	C1_ave	chr8:47684695-47685195	Ing2
chr19:5048000-5048500	1.97936	0.0493914	-0.32179	-0.514964	-0.612474	-0.57952	C1_ave	chr19:5048000-5048500	Rin1
chr11:97573963-97574463	0.639641	-0.313319	-1.1122	1.60446	-0.825439	0.00685801	C4_ave	chr11:97573963-97574463	Srcin1
chr4:108058102-108058602	1.97827	-0.591965	-0.0123039	-0.481579	-0.216283	-0.676141	C1_ave	chr4:108058102-108058602	Podn
chr4:77649524-77650024	1.97655	-0.391446	-0.646644	-0.0977204	-0.138524	-0.702221	C1_ave	chr4:77649524-77650024	Ptprd
chr17:11385036-11385536	1.9765	-0.327208	-0.533586	-0.590517	0.0653318	-0.590517	C1_ave	chr17:11385036-11385536	D17Ertd648e
chr4:125396890-125397390	1.96971	-0.496378	-0.317122	-0.214176	-0.0943697	-0.847659	C1_ave	chr4:125396890-125397390	Grik3
chr11:120189764-120190264	-0.888551	-0.519543	1.11142	-1.23072	0.873565	0.653833	C3_ave	chr11:120189764-120190264	2810410L24Rik
chr4:119966039-119966539	1.96754	0.0731736	-0.418074	-0.41026	-0.455495	-0.756882	C1_ave	chr4:119966039-119966539	Edn2
chr13:97390597-97391097	1.96138	-0.4919	-0.00135761	-0.176897	-0.493791	-0.797434	C1_ave	chr13:97390597-97391097	Lncenc1
chr2:132513550-132514050	1.95516	0.14066	-0.437545	-0.724903	-0.416471	-0.516902	C1_ave	chr2:132513550-132514050	1700026D11Rik
chr2:19553965-19554465	1.9494	-0.735362	-0.269402	0.0652881	-0.695035	-0.314893	C1_ave	chr2:19553965-19554465	4921504E06Rik
chr13:36727001-36727501	1.135	1.3925	-0.675472	-0.718192	-0.285993	-0.84785	C2_ave	chr13:36727001-36727501	Nrn1
chr6:94584069-94584569	1.94855	-0.00349301	-0.723355	-0.0585497	-0.58501	-0.578139	C1_ave	chr6:94584069-94584569	Mir7041
chr7:79523628-79524128	1.94423	-0.116384	-0.616088	-0.0882304	-0.868308	-0.255215	C1_ave	chr7:79523628-79524128	Mir9-3
chr7:27605468-27605968	1.94419	0.0330331	-0.0878214	-0.716343	-0.657681	-0.51538	C1_ave	chr7:27605468-27605968	Akt2
chr10:84372308-84372808	1.94338	-0.792368	-0.484622	-0.588719	0.0352528	-0.11292	C1_ave	chr10:84372308-84372808	Nuak1
chr15:73977556-73978056	1.94281	-0.447548	-0.521593	0.200751	-0.479547	-0.694875	C1_ave	chr15:73977556-73978056	Mroh5
chr14:70076646-70077146	0.667607	-0.320018	-0.787772	1.66203	-1.01247	-0.209377	C4_ave	chr14:70076646-70077146	Egr3
chr14:76764470-76764970	0.971003	0.0700775	-1.00764	1.40517	-0.836766	-0.601842	C4_ave	chr14:76764470-76764970	1700108F19Rik
chr15:12824376-12824876	-1.41062	0.00828489	1.5765	0.19696	-0.642215	0.271087	C3_ave	chr15:12824376-12824876	6030458C11Rik
chr7:44311411-44311911	1.94066	-0.141024	-0.0253113	-0.481681	-0.376296	-0.916348	C1_ave	chr7:44311411-44311911	Shank1
chr15:59622001-59622501	1.21882	-0.392817	-0.932958	1.31317	-0.740653	-0.465572	C4_ave	chr15:59622001-59622501	Trib1
chr19:42148200-42148700	1.93758	-0.248166	-0.670388	0.147901	-0.456938	-0.709994	C1_ave	chr19:42148200-42148700	Marveld1
chr2:32342690-32343190	1.93255	0.250307	-0.454859	-0.578183	-0.588316	-0.5615	C1_ave	chr2:32342690-32343190	Dnm1
chr5:101764886-101765386	1.93136	-0.585569	0.229269	-0.579828	-0.644153	-0.35108	C1_ave	chr5:101764886-101765386	Cds1
chr12:87043352-87043852	1.92123	0.229957	-0.522271	-0.69645	-0.28811	-0.644354	C1_ave	chr12:87043352-87043852	Tmem63c
chr17:31790622-31791122	-0.9893	-0.143616	1.0072	-0.677457	-0.648347	1.45152	C6_ave	chr17:31790622-31791122	Sik1
chr17:70471069-70471569	1.10831	-0.207907	-0.548703	1.38191	-0.780215	-0.953389	C4_ave	chr17:70471069-70471569	Tgif1
chr18:6135794-6136294	-1.22317	-0.792866	0.221261	0.249637	-0.113498	1.65863	C6_ave	chr18:6135794-6136294	Arhgap12
chr18:20673534-20674034	-0.72475	1.09608	-0.446	-0.683701	-0.697713	1.45608	C6_ave	chr18:20673534-20674034	Ttr
chr18:74146089-74146589	1.08916	-0.0247689	-0.723445	1.33704	-1.05605	-0.621938	C4_ave	chr18:74146089-74146589	Ska1
chr10:90679627-90680127	1.90173	-0.330871	-0.621787	0.305484	-0.567888	-0.686668	C1_ave	chr10:90679627-90680127	Apaf1
chr18:85155609-85156109	0.775044	1.60486	-0.777433	-0.0437175	-0.743429	-0.815319	C2_ave	chr18:85155609-85156109	Timm21
chr2:52643714-52644214	1.90129	-0.749456	-0.749456	-0.473515	0.167801	-0.0966668	C1_ave	chr2:52643714-52644214	Cacnb4
chr8:13028286-13028786	1.89383	0.283275	-0.309799	-0.401488	-0.703994	-0.761826	C1_ave	chr8:13028286-13028786	F7
chr19:10398355-10398855	0.600321	0.0142163	-0.719181	1.68221	-0.633853	-0.943712	C4_ave	chr19:10398355-10398855	Syt7
chr5:107404200-107404700	1.88228	-0.647859	-0.573041	-0.264167	-0.727876	0.330663	C1_ave	chr5:107404200-107404700	Ephx4
chr17:26632012-26632512	1.87234	-0.71486	-0.406283	0.373342	-0.40968	-0.71486	C1_ave	chr17:26632012-26632512	Atp6v0e
chr11:101687737-101688237	1.86174	0.131402	-0.575426	0.0953543	-0.630557	-0.882517	C1_ave	chr11:101687737-101688237	Arl4d
chr2:156654085-156654585	1.8572	-0.632118	-0.538458	0.333031	-0.170321	-0.849336	C1_ave	chr2:156654085-156654585	Dlgap4
chr7:63925515-63926015	1.85624	0.39716	-0.279224	-0.545749	-0.732202	-0.696221	C1_ave	chr7:63925515-63926015	E030018B13Rik
chr7:44336694-44337194	1.856	-0.493993	-0.332551	0.188796	-1.06898	-0.149267	C1_ave	chr7:44336694-44337194	Shank1
chr7:16821689-16822189	1.8546	0.16986	-0.377026	0.0159468	-0.777819	-0.885558	C1_ave	chr7:16821689-16822189	Fkrp
chr11:81966426-81966926	1.84023	-0.480913	-0.298115	0.415588	-0.615464	-0.861328	C1_ave	chr11:81966426-81966926	Asic2
chr2:126707057-126707557	-1.44186	1.11604	1.12156	-0.169325	-0.00278754	-0.62363	C3_ave	chr2:126707057-126707557	Usp8
chr9:56686643-56687143	1.83939	0.402918	-0.801251	-0.636337	-0.606814	-0.197902	C1_ave	chr9:56686643-56687143	Lingo1
chr10:63156934-63157434	1.83738	0.342763	-0.0698635	-0.711284	-0.60695	-0.79205	C1_ave	chr10:63156934-63157434	Mypn
chr2:157562188-157562688	-0.835511	-0.0676935	0.682933	-0.787777	-0.658359	1.66641	C6_ave	chr2:157562188-157562688	Nnat
chr3:58153140-58153640	0.789259	-0.326743	-0.669633	1.66215	-0.710345	-0.74469	C4_ave	chr3:58153140-58153640	1700007F19Rik
chr14:69994721-69995221	1.83649	0.0249187	-0.767408	0.239916	-0.454195	-0.879723	C1_ave	chr14:69994721-69995221	Egr3
chr12:28587897-28588397	1.83139	-0.270948	0.0472529	0.120973	-0.688841	-1.03983	C1_ave	chr12:28587897-28588397	Allc
chr3:145923945-145924445	-1.7906	-0.322817	1.10133	0.574206	0.0591896	0.37869	C3_ave	chr3:145923945-145924445	Bcl10
chr1:25105250-25105750	1.81655	0.424804	-0.810912	-0.733384	-0.146871	-0.550183	C1_ave	chr1:25105250-25105750	Gm20172
chr4:28298795-28299295	0.95678	1.41785	-1.17268	-0.0238912	-0.637002	-0.541064	C2_ave	chr4:28298795-28299295	Epha7
chr4:47352879-47353379	-0.86353	-0.950763	1.08168	-0.616929	0.00802659	1.34152	C6_ave	chr4:47352879-47353379	Tgfbr1
chr16:13197142-13197642	1.81394	0.0936907	-0.52825	0.247527	-0.677251	-0.949658	C1_ave	chr16:13197142-13197642	Mkl2
chr9:56657894-56658394	1.81244	0.481318	-0.599625	-0.821182	-0.251454	-0.621501	C1_ave	chr9:56657894-56658394	Lingo1
chr9:56637368-56637868	1.81081	0.369114	-1.00103	-0.305386	-0.204476	-0.669029	C1_ave	chr9:56637368-56637868	Lingo1
chr6:91259616-91260116	1.81071	0.443818	-0.327613	-0.29853	-0.846545	-0.781838	C1_ave	chr6:91259616-91260116	Fbln2
chr19:56721177-56721677	1.78811	0.538902	-0.783122	-0.274111	-0.540866	-0.728909	C1_ave	chr19:56721177-56721677	Adrb1
chr9:70141271-70141771	1.7873	0.0643999	-0.225644	-1.13626	-0.656871	0.167078	C1_ave	chr9:70141271-70141771	Fam81a
chr15:74564409-74564909	1.78449	0.0543969	-0.381207	-1.15979	-0.521647	0.223755	C1_ave	chr15:74564409-74564909	Adgrb1
chr5:138619417-138619917	-1.06087	-0.268937	1.90008	-0.066869	-0.42601	-0.0773951	C3_ave	chr5:138619417-138619917	Zfp68
chr5:142701746-142702246	-0.739957	0.491484	1.27013	-1.46126	0.647447	-0.207838	C3_ave	chr5:142701746-142702246	Slc29a4
chr5:107405349-107405849	1.78191	0.0463012	-0.759058	0.389081	-0.602904	-0.855333	C1_ave	chr5:107405349-107405849	Ephx4
chr8:85515329-85515829	1.77568	0.0251959	-0.768544	0.424245	-0.642026	-0.814549	C1_ave	chr8:85515329-85515829	Gpt2
chr7:19749598-19750098	-1.02019	-1.05825	1.11507	-0.46325	0.286862	1.13976	C6_ave	chr7:19749598-19750098	Nectin2
chr7:27266435-27266935	0.888073	0.667061	-0.90192	1.09151	-0.526349	-1.21838	C4_ave	chr7:27266435-27266935	Numbl
chr7:45175803-45176303	1.14788	1.40149	-0.746756	-0.548909	-0.435323	-0.818382	C2_ave	chr7:45175803-45176303	Mir7055
chr12:37880571-37881071	1.7726	-0.0313762	-1.21604	0.238373	-0.503833	-0.259724	C1_ave	chr12:37880571-37881071	Dgkb
chr8:4256962-4257462	0.523465	1.24496	-0.902654	0.889313	-0.754589	-1.00049	C2_ave	chr8:4256962-4257462	Ctxn1
chr14:55509996-55510496	1.7631	-0.032891	0.0947617	0.0933294	-1.08715	-0.831146	C1_ave	chr14:55509996-55510496	Cpne6
chr8:13287301-13287801	-1.12748	-1.34126	0.367665	0.247911	1.0162	0.836964	C5_ave	chr8:13287301-13287801	Tmco3
chr8:25227094-25227594	-1.4415	0.197407	1.52189	0.471289	-0.195268	-0.553822	C3_ave	chr8:25227094-25227594	Tacc1
chr14:55054849-55055349	1.75884	-0.232147	0.556251	-0.947222	-0.590257	-0.545467	C1_ave	chr14:55054849-55055349	Thtpa
chr9:21031468-21031968	0.185836	0.792149	-0.729436	1.48801	-1.07308	-0.663485	C4_ave	chr9:21031468-21031968	Icam5
chr2:109677866-109678366	1.74791	0.35625	-0.161593	-0.961137	-0.0511597	-0.930267	C1_ave	chr2:109677866-109678366	Bdnf
chr9:37567948-37568448	0.682863	-0.391354	-0.824514	1.72566	-0.672477	-0.520179	C4_ave	chr9:37567948-37568448	Nrgn
chr13:30786245-30786745	1.74495	-0.0308218	-0.466901	0.484002	-0.82445	-0.906775	C1_ave	chr13:30786245-30786745	Irf4
chr13:43261952-43262452	1.74465	0.320884	-0.531973	0.200872	-0.980723	-0.753708	C1_ave	chr13:43261952-43262452	Gfod1
chr14:8208769-8209269	1.73478	0.618121	-0.418304	-0.314671	-0.915821	-0.7041	C1_ave	chr14:8208769-8209269	Kctd6
chr19:44332188-44332688	1.72631	-0.723468	-0.769817	0.397647	-0.838224	0.20755	C1_ave	chr19:44332188-44332688	Scd4
chr9:108572142-108572642	-0.178304	-0.23276	1.74698	-1.18413	-0.549399	0.397614	C3_ave	chr9:108572142-108572642	Dalrd3
chrX:136837352-136837852	-1.24863	-0.331614	1.80909	-0.183185	-0.131321	0.0856525	C3_ave	chrX:136837352-136837852	Plp1
chr10:60032558-60033058	-0.183788	-0.292739	-0.413707	2.01749	-0.606898	-0.520359	C4_ave	chr10:60032558-60033058	Anapc16
chr10:83060206-83060706	-0.394175	-0.415456	-0.349738	2.01259	-0.166626	-0.686597	C4_ave	chr10:83060206-83060706	Chst11
chr11:20987626-20988126	-0.772379	-0.417285	-0.19551	1.98883	-0.138381	-0.465276	C4_ave	chr11:20987626-20988126	Peli1
chr13:3776434-3776934	1.72252	0.7245	-0.565203	-0.555017	-0.650193	-0.676604	C1_ave	chr13:3776434-3776934	Calml3
chr12:29280000-29280500	-0.452992	-0.527298	-0.308138	2.00817	-0.10488	-0.614863	C4_ave	chr12:29280000-29280500	Myt1l
chr13:12334051-12334551	-0.504262	0.152784	-0.58867	1.95266	-0.347515	-0.664993	C4_ave	chr13:12334051-12334551	Actn2
chr13:36735789-36736289	0.757266	1.55734	-0.526159	-1.13428	0.00744699	-0.661622	C2_ave	chr13:36735789-36736289	Nrn1
chr14:54480706-54481206	-0.51954	-0.131191	-0.441165	2.01984	-0.527036	-0.400906	C4_ave	chr14:54480706-54481206	Rem2
chr5:137785636-137786136	1.70377	-0.445223	0.721498	-0.876368	-0.577305	-0.526375	C1_ave	chr5:137785636-137786136	Mepce
chr15:103500914-103501414	-0.518128	-0.28721	-0.415196	2.03544	-0.435797	-0.379109	C4_ave	chr15:103500914-103501414	Pde1b
chr17:8666748-8667248	-0.541008	0.0250204	-0.438848	1.99344	-0.497598	-0.541008	C4_ave	chr17:8666748-8667248	Pde10a
chr18:12168365-12168865	0.669451	-0.580488	-0.0532277	-1.67892	0.968654	0.674526	C5_ave	chr18:12168365-12168865	Rmc1
chr18:83127096-83127596	-0.294041	-0.402147	-0.435548	2.0376	-0.452933	-0.452933	C4_ave	chr18:83127096-83127596	4921531P14Rik
chr3:11724183-11724683	-0.869001	-0.366827	0.183939	1.72079	0.333234	-1.00214	C4_ave	chr3:11724183-11724683	Gm10745
chr3:25794737-25795237	-0.528179	0.0944993	-0.405074	1.97395	-0.507504	-0.627688	C4_ave	chr3:25794737-25795237	Nlgn1
chr4:82513022-82513522	0.507504	1.14183	-0.671947	-1.5473	-0.179046	0.74896	C2_ave	chr4:82513022-82513522	Nfib
chr5:90532749-90533249	-1.10233	-0.0421342	0.184227	1.69231	0.189515	-0.921594	C4_ave	chr5:90532749-90533249	Afm
chr6:142949014-142949514	1.70266	0.382892	-0.537103	-0.0288591	-0.254583	-1.265	C1_ave	chr6:142949014-142949514	St8sia1
chr9:66752779-66753279	-0.126134	-0.412231	-0.447563	2.0185	-0.459736	-0.572837	C4_ave	chr9:66752779-66753279	Car12
chr18:60824304-60824804	1.7013	-0.268913	-0.517038	0.684338	-0.704641	-0.895044	C1_ave	chr18:60824304-60824804	Mir5107
chr5:112555402-112555902	1.69606	0.203002	-0.939221	-1.08938	0.0153507	0.114185	C1_ave	chr5:112555402-112555902	Sez6l
chr1:22683140-22683640	0.309924	-0.0480159	-0.607304	-0.750225	1.84585	-0.750225	C5_ave	chr1:22683140-22683640	Rims1
chr1:33725078-33725578	-0.43024	-0.43024	-0.318232	-0.43024	2.03919	-0.43024	C5_ave	chr1:33725078-33725578	Rab23
chr1:36304758-36305258	-0.346254	-0.289445	-0.220482	-0.860418	1.98392	-0.267321	C5_ave	chr1:36304758-36305258	Arid5a
chr1:37696877-37697377	0.953971	-0.42278	-1.00271	1.37793	-0.999225	0.0928104	C4_ave	chr1:37696877-37697377	2010300C02Rik
chr1:38972634-38973134	0.0264749	-0.41304	-0.146397	-0.603882	1.94617	-0.809327	C5_ave	chr1:38972634-38973134	Pdcl3
chr1:39577354-39577854	-0.050797	-1.21471	-0.796191	0.989389	1.35291	-0.280596	C5_ave	chr1:39577354-39577854	Rnf149
chr1:89070018-89070518	-1.44311	0.0240162	-0.599705	0.258653	1.5661	0.194041	C5_ave	chr1:89070018-89070518	Sh3bp4
chr1:92651596-92652096	-0.596499	-0.733678	-0.228056	-0.414814	1.97023	0.00281441	C5_ave	chr1:92651596-92652096	Otos
chr1:93236000-93236500	-0.736652	-0.388403	-0.360981	-0.709765	0.303657	1.89214	C6_ave	chr1:93236000-93236500	Sned1
chr1:105426004-105426504	-0.465574	-0.465574	-0.164042	-0.465574	2.02634	-0.465574	C5_ave	chr1:105426004-105426504	Rnf152
chr1:119557319-119557819	-0.127996	-0.357648	-0.679082	-0.0559931	1.96061	-0.739889	C5_ave	chr1:119557319-119557819	3830432H09Rik
chr1:134494352-134494852	-1.24755	-0.917933	0.568	-0.435472	0.910918	1.12204	C6_ave	chr1:134494352-134494852	Rabif
chr1:136089642-136090142	-0.231794	-0.899221	0.0285545	-0.400785	1.94459	-0.441347	C5_ave	chr1:136089642-136090142	Cacna1s
chr1:159716948-159717448	1.16835	1.31013	-0.0943253	-0.745573	-0.74434	-0.894249	C2_ave	chr1:159716948-159717448	Tnr
chr1:179803434-179803934	-1.45727	-0.0425499	0.234891	0.160863	-0.492964	1.59703	C6_ave	chr1:179803434-179803934	Ahctf1
chr7:105568750-105569250	1.6923	-0.172461	0.616385	-0.473814	-0.586112	-1.0763	C1_ave	chr7:105568750-105569250	Apbb1
chr2:85065068-85065568	1.67921	0.742	-0.725022	-0.794646	-0.632679	-0.268862	C1_ave	chr2:85065068-85065568	Tnks1bp1
chr10:5378838-5379338	0.894234	1.32544	-0.535725	0.33682	-0.984253	-1.03651	C2_ave	chr10:5378838-5379338	Syne1
chr10:14314641-14315141	0.302258	-0.173629	-0.547072	1.87194	-0.630021	-0.823477	C4_ave	chr10:14314641-14315141	Adgrg6
chr10:19591640-19592140	-0.19073	-1.50619	-0.422984	0.226247	1.52647	0.367187	C5_ave	chr10:19591640-19592140	Ifngr1
chr10:20548922-20549422	-0.870298	-0.734749	-0.56299	-0.0138639	1.7999	0.381996	C5_ave	chr10:20548922-20549422	Pde7b
chr10:63604613-63605113	-0.425619	-0.425619	-0.337496	-0.425619	2.03997	-0.425619	C5_ave	chr10:63604613-63605113	Ctnna3
chr10:86339627-86340127	-0.840884	-0.8503	-0.410103	-0.169627	0.505211	1.7657	C6_ave	chr10:86339627-86340127	Timp3
chr2:173229645-173230145	1.67487	-0.0143291	0.134695	-0.492443	-1.38805	0.0852581	C1_ave	chr2:173229645-173230145	Zbp1
chr10:93275455-93275955	0.54936	-0.437987	0.136399	0.165958	-1.68582	1.27209	C6_ave	chr10:93275455-93275955	Elk3
chr10:94245806-94246306	-0.678642	-0.435874	-0.0399845	-0.678642	1.96707	-0.133928	C5_ave	chr10:94245806-94246306	Ndufa12
chr5:116523525-116524025	1.67283	0.632097	-0.513336	-0.0392556	-0.847018	-0.905318	C1_ave	chr5:116523525-116524025	Srrm4
chr11:19849565-19850065	-0.586586	-0.654913	-0.344957	-0.808012	1.73963	0.654838	C5_ave	chr11:19849565-19850065	Spred2
chr8:14985694-14986194	1.66021	0.183586	-0.048513	0.268691	-0.979856	-1.08412	C1_ave	chr8:14985694-14986194	Kbtbd11
chr11:52386625-52387125	-0.487581	-0.432152	-0.285322	-0.461705	2.03585	-0.369094	C5_ave	chr11:52386625-52387125	9530068E07Rik
chr11:70029388-70029888	0.531889	-0.99881	0.842894	1.27397	-0.936402	-0.713545	C4_ave	chr11:70029388-70029888	Dlg4
chr11:12811098-12811598	1.64713	0.553735	-0.279487	-0.0705287	-1.2291	-0.621751	C1_ave	chr11:12811098-12811598	Cobl
chr11:87579486-87579986	-1.17511	-1.21318	0.539282	-0.0424332	1.12723	0.764213	C5_ave	chr11:87579486-87579986	Sept4
chr11:88119054-88119554	-1.03728	-0.130062	-0.278069	-0.779103	0.500455	1.72405	C6_ave	chr11:88119054-88119554	Cuedc1
chr11:94161168-94161668	-0.636756	0.629512	-0.655721	0.155513	1.59822	-1.09077	C5_ave	chr11:94161168-94161668	Tob1
chr11:95076462-95076962	-0.992671	-1.01887	0.326069	-0.529097	0.844529	1.37004	C6_ave	chr11:95076462-95076962	Itga3
chr11:97152431-97152931	-0.582917	-0.616743	0.0551252	-0.202269	1.96355	-0.616743	C5_ave	chr11:97152431-97152931	Tbkbp1
chr18:61640329-61640829	1.63245	-0.88088	-0.207851	0.653954	-1.02959	-0.168077	C1_ave	chr18:61640329-61640829	Bvht
chr2:165818958-165819458	1.62963	0.311456	-0.571608	0.46471	-0.811019	-1.02317	C1_ave	chr2:165818958-165819458	Zmynd8
chr7:27257004-27257504	1.62525	0.789838	-0.739892	-0.15254	-0.810053	-0.712607	C1_ave	chr7:27257004-27257504	Numbl
chr11:115163064-115163564	-0.816052	-0.116981	-0.188882	-0.781308	-0.0135635	1.91679	C6_ave	chr11:115163064-115163564	Slc9a3r1
chr11:115813553-115814053	-0.816006	-0.677993	-0.430396	-0.395997	0.512007	1.80838	C6_ave	chr11:115813553-115814053	Caskin2
chr13:63248241-63248741	1.62175	0.613352	-0.478204	0.113037	-0.890426	-0.979503	C1_ave	chr13:63248241-63248741	Gm16907
chr11:119990680-119991180	0.606957	-0.293733	-0.449081	1.74234	-0.709619	-0.89686	C4_ave	chr11:119990680-119991180	Mir3065
chr11:121810997-121811497	-0.538446	-0.567048	-0.239151	-0.0887864	2.00048	-0.567048	C5_ave	chr11:121810997-121811497	Ptchd3
chr12:21292995-21293495	-0.293506	-0.412856	-0.299463	-0.396071	2.0265	-0.624608	C5_ave	chr12:21292995-21293495	Cpsf3
chr12:24893894-24894394	-0.209746	-1.62093	0.401819	-0.337738	1.37961	0.386984	C5_ave	chr12:24893894-24894394	Mboat2
chr12:25038107-25038607	-0.78654	-0.434591	-0.584919	-0.166335	1.95509	0.0172913	C5_ave	chr12:25038107-25038607	Id2
chr15:74670349-74670849	1.60745	0.428435	-0.465795	0.312082	-0.670084	-1.21209	C1_ave	chr15:74670349-74670849	Arc
chr12:29772240-29772740	-0.647783	-0.385255	0.424513	-0.501881	1.85585	-0.745443	C5_ave	chr12:29772240-29772740	C630031E19Rik
chr12:49383533-49384033	0.436715	0.812414	-0.548213	1.32751	-1.13502	-0.893405	C4_ave	chr12:49383533-49384033	Foxg1
chr12:82075679-82076179	0.719248	-0.690213	-0.539032	1.72317	-0.67905	-0.534127	C4_ave	chr12:82075679-82076179	Sipa1l1
chr12:101821530-101822030	-0.477934	-0.569287	-0.569287	0.253115	1.93268	-0.569287	C5_ave	chr12:101821530-101822030	Fbln5
chr12:111687624-111688124	-0.977862	1.25421	-0.951124	-0.702541	0.937702	0.439618	C2_ave	chr12:111687624-111688124	Trmt61a
chr12:116147836-116148336	-0.446886	0.0626078	-0.594693	-0.332645	1.97336	-0.661746	C5_ave	chr12:116147836-116148336	Vipr2
chr13:111044302-111044802	1.60419	0.852403	-0.839644	-0.259542	-0.735098	-0.622306	C1_ave	chr13:111044302-111044802	4930526H09Rik
chr13:5842899-5843399	-0.477736	-0.447297	-0.322932	-0.309786	2.03549	-0.477736	C5_ave	chr13:5842899-5843399	1700016G22Rik
chr11:114285100-114285600	1.58863	0.781072	-0.262196	-0.242847	-0.932328	-0.932328	C1_ave	chr11:114285100-114285600	1700092K14Rik
chr13:14064089-14064589	-1.24086	-0.465597	0.151416	1.67092	0.401326	-0.517204	C4_ave	chr13:14064089-14064589	Arid4b
chr13:20900598-20901098	-0.416275	-0.447507	0.481507	-0.723642	1.82956	-0.723642	C5_ave	chr13:20900598-20901098	Aoah
chr13:33964701-33965201	-1.27689	0.661363	0.431614	-1.16181	1.16812	0.177599	C5_ave	chr13:33964701-33965201	Nqo2
chr13:44733394-44733894	-1.05564	1.18966	-0.600849	-0.999366	0.866751	0.599448	C2_ave	chr13:44733394-44733894	Jarid2
chr13:51508634-51509134	-0.676355	-0.392959	-0.352741	-0.0781366	2.00156	-0.501365	C5_ave	chr13:51508634-51509134	Shc3
chr17:11157555-11158055	1.57429	0.85594	-0.532065	-0.183532	-0.890723	-0.823907	C1_ave	chr17:11157555-11158055	Prkn
chr13:59073577-59074077	0.67639	-0.320063	-0.529086	1.71576	-0.88521	-0.657792	C4_ave	chr13:59073577-59074077	Ntrk2
chr13:59835119-59835619	0.99876	0.117555	-0.685478	1.36835	-1.01762	-0.781565	C4_ave	chr13:59835119-59835619	Tut7
chr9:37544786-37545286	1.57249	0.364772	-0.736898	0.545086	-0.748647	-0.996801	C1_ave	chr9:37544786-37545286	Vsig2
chr13:92703435-92703935	-0.914968	0.698738	-0.490317	-0.611792	1.7058	-0.387466	C5_ave	chr13:92703435-92703935	Thbs4
chr3:87546031-87546531	1.56721	0.95233	-0.476255	-0.736494	-0.570301	-0.736494	C1_ave	chr3:87546031-87546531	Etv3
chr13:100786305-100786805	-1.70871	0.137054	1.26852	0.523101	0.168018	-0.387988	C3_ave	chr13:100786305-100786805	Ccnb1
chr13:109407188-109407688	-0.708895	-0.708895	-0.421013	1.08708	1.46062	-0.708895	C5_ave	chr13:109407188-109407688	Mir582
chr14:16364857-16365357	-1.68619	-0.520469	0.0342847	1.16292	0.611579	0.397869	C4_ave	chr14:16364857-16365357	Top2b
chr19:10397760-10398260	1.55801	0.195003	-0.805099	0.712175	-0.804782	-0.855302	C1_ave	chr19:10397760-10398260	Syt7
chr14:29722863-29723363	0.533816	-0.532412	-0.267301	1.78016	-0.607692	-0.90657	C4_ave	chr14:29722863-29723363	Cacna2d3
chr14:40949245-40949745	-0.0843931	-0.799922	-0.430575	0.332317	1.82816	-0.845585	C5_ave	chr14:40949245-40949745	Tspan14
chr14:51913204-51913704	-1.02455	0.709685	0.366739	-1.41104	0.233812	1.12536	C6_ave	chr14:51913204-51913704	Ndrg2
chr14:51913984-51914484	-0.826285	-0.47845	0.428349	-0.847796	-0.0597818	1.78396	C6_ave	chr14:51913984-51914484	Ndrg2
chr14:53991179-53991679	0.103022	-0.568016	-0.265542	-0.614619	1.95978	-0.614619	C5_ave	chr14:53991179-53991679	Dad1
chr3:105693616-105694116	1.52029	-0.434119	-0.721183	0.957304	-0.353345	-0.96895	C1_ave	chr3:105693616-105694116	Ddx20
chr14:55108633-55109133	0.54245	0.645683	-0.101972	1.2287	-1.36892	-0.94594	C4_ave	chr14:55108633-55109133	Ap1g2
chr7:31052936-31053436	1.5154	0.147144	-0.0184996	0.539661	-1.03684	-1.14687	C1_ave	chr7:31052936-31053436	Fxyd7
chr14:56778071-56778571	-0.73515	-0.599569	0.979828	0.103466	1.37024	-1.11881	C5_ave	chr14:56778071-56778571	Pspc1
chr14:64332908-64333408	-0.441116	0.18472	-0.418388	-0.635737	1.94626	-0.635737	C5_ave	chr14:64332908-64333408	Msra
chr14:76110619-76111119	-0.877477	0.40824	-0.353637	-0.856425	1.78697	-0.107671	C5_ave	chr14:76110619-76111119	Nufip1
chr14:77733591-77734091	-0.35406	-0.594428	-0.0838697	-0.377762	2.00455	-0.594428	C5_ave	chr14:77733591-77734091	Gm1587
chr14:87416251-87416751	-1.651	0.647493	-0.266467	-0.482473	0.787874	0.964577	C6_ave	chr14:87416251-87416751	Tdrd3
chr6:120493683-120494183	1.51376	0.796682	0.0496044	-0.609459	-1.16483	-0.585755	C1_ave	chr6:120493683-120494183	Tmem121b
chr14:117620604-117621104	-0.714823	0.597435	-0.143872	-0.617778	1.73246	-0.853423	C5_ave	chr14:117620604-117621104	Mir6239
chr14:122464441-122464941	-0.657638	-0.428018	-0.769148	-0.431909	0.439207	1.84751	C6_ave	chr14:122464441-122464941	Zic5
chr14:122475157-122475657	-0.554788	-0.661632	-0.320442	-0.651367	0.277623	1.91061	C6_ave	chr14:122475157-122475657	Zic2
chr11:46235322-46235822	1.51146	-0.936922	0.264339	0.671843	-0.459331	-1.05139	C1_ave	chr11:46235322-46235822	Fndc9
chr15:34779415-34779915	-0.523358	-0.219813	-0.438557	-0.32174	2.02683	-0.523358	C5_ave	chr15:34779415-34779915	Kcns2
chr15:44851235-44851735	-0.748715	1.34572	0.13699	-0.881076	1.02816	-0.881076	C2_ave	chr15:44851235-44851735	A930017M01Rik
chr15:59622530-59623030	0.991217	1.21613	-0.783493	0.433598	-0.852585	-1.00486	C2_ave	chr15:59622530-59623030	Trib1
chr17:78676747-78677247	1.50907	0.756385	-0.413273	0.126365	-0.93216	-1.04638	C1_ave	chr17:78676747-78677247	Strn
chr15:66962358-66962858	-0.918728	-0.434283	0.569492	-0.744073	1.74426	-0.216664	C5_ave	chr15:66962358-66962858	Ndrg1
chr10:90966814-90967314	1.5046	0.712431	-0.762421	-0.514023	0.215547	-1.15614	C1_ave	chr10:90966814-90967314	Apaf1
chr15:73982273-73982773	0.673848	0.340566	-0.681908	1.50601	-0.977555	-0.860963	C4_ave	chr15:73982273-73982773	Mroh5
chr15:74523534-74524034	-1.27913	0.433312	0.521142	-0.55246	1.49085	-0.613715	C5_ave	chr15:74523534-74524034	Adgrb1
chr15:74593975-74594475	1.09272	1.17115	-0.639389	0.329702	-0.916141	-1.03804	C2_ave	chr15:74593975-74594475	Mroh4
chr2:71872982-71873482	1.50202	-0.231077	-0.728291	-1.32433	0.166373	0.6153	C1_ave	chr2:71872982-71873482	Pdk1
chr15:81687810-81688310	-0.488343	-0.308769	-0.172134	-0.52578	2.02081	-0.52578	C5_ave	chr15:81687810-81688310	Chadl
chr15:88850456-88850956	-0.93762	-0.828665	0.444313	-0.796444	0.635767	1.48265	C6_ave	chr15:88850456-88850956	Pim3
chr15:91462962-91463462	-0.774348	-0.340389	-0.494544	0.452932	1.83639	-0.680044	C5_ave	chr15:91462962-91463462	Slc2a13
chr1:192266797-192267297	1.49009	-0.627384	-0.649582	1.03157	-0.872633	-0.372065	C1_ave	chr1:192266797-192267297	Kcnh1
chr16:13357827-13358327	0.194506	0.979589	-0.0422431	0.969577	-1.70367	-0.397756	C2_ave	chr16:13357827-13358327	Mir193b
chr16:21955629-21956129	-0.217157	-0.593466	-0.268316	-0.342352	2.01476	-0.593466	C5_ave	chr16:21955629-21956129	Tmem41a
chr16:25059140-25059640	-1.44912	-0.553302	0.17234	-0.329843	1.32772	0.832211	C5_ave	chr16:25059140-25059640	A230028O05Rik
chr16:26248930-26249430	-0.598148	-0.543755	-0.822039	0.663755	1.74211	-0.44192	C5_ave	chr16:26248930-26249430	Cldn1
chr16:49503622-49504122	-0.295201	-0.746769	-0.297275	0.278587	1.87694	-0.81628	C5_ave	chr16:49503622-49504122	Ift57
chr11:22287023-22287523	1.48785	-0.0722293	-0.484503	-1.39184	-0.271137	0.731861	C1_ave	chr11:22287023-22287523	Ehbp1
chr15:98808174-98808674	1.4765	-0.136548	-0.573598	0.970009	-0.977468	-0.758896	C1_ave	chr15:98808174-98808674	Ddn
chr16:85801919-85802419	-0.854778	-0.790077	-0.871642	0.737899	1.50541	0.273192	C5_ave	chr16:85801919-85802419	Adamts1
chr16:97851061-97851561	-1.69148	0.109213	0.916343	-0.391876	1.06474	-0.00694235	C5_ave	chr16:97851061-97851561	Prdm15
chr16:85173495-85173995	1.47487	0.0588084	0.430864	0.292244	-1.17146	-1.08533	C1_ave	chr16:85173495-85173995	App
chr17:24488371-24488871	-1.28448	-0.312944	0.844634	-0.928952	1.2026	0.47914	C5_ave	chr17:24488371-24488871	Caskin1
chr17:34120274-34120774	0.943033	-1.24022	-0.0184794	-0.243106	-0.806195	1.36497	C6_ave	chr17:34120274-34120774	Brd2
chr17:47139775-47140275	0.731791	0.668611	-0.228654	1.13836	-1.13294	-1.17717	C4_ave	chr17:47139775-47140275	Trerf1
chr17:67354262-67354762	-0.704571	-0.945969	-0.0374072	-0.572769	1.73196	0.52876	C5_ave	chr17:67354262-67354762	Ptprm
chr5:125215686-125216186	1.46581	0.758939	-0.2363	-1.21395	-0.859462	0.0849695	C1_ave	chr5:125215686-125216186	Ncor2
chr4:124575351-124575851	1.4538	1.06725	-0.389945	-0.522092	-0.923485	-0.685536	C1_ave	chr4:124575351-124575851	4933407E24Rik
chr17:84188275-84188775	-0.84183	-0.271534	-0.412243	-0.394992	-0.0514502	1.97205	C6_ave	chr17:84188275-84188775	Zfp36l2
chr11:101687218-101687718	1.45305	0.315637	-0.0570673	0.521519	-1.0158	-1.21734	C1_ave	chr11:101687218-101687718	Arl4d
chr17:88329600-88330100	-0.708197	-0.708197	-0.050629	0.336939	1.83828	-0.708197	C5_ave	chr17:88329600-88330100	Foxn2
chr17:94038185-94038685	-0.211648	-0.65604	-0.360347	-0.65604	1.98839	-0.104314	C5_ave	chr17:94038185-94038685	Mettl4
chr18:5334610-5335110	-1.14282	0.362152	0.125167	-0.763973	1.69868	-0.279212	C5_ave	chr18:5334610-5335110	Zfp438
chr18:7626691-7627191	-1.33164	-1.04701	0.563518	0.724686	1.13397	-0.0435203	C5_ave	chr18:7626691-7627191	Mpp7
chr18:25746966-25747466	-0.494865	-0.230363	0.934275	-0.465729	1.46612	-1.20944	C5_ave	chr18:25746966-25747466	Celf4
chr18:38965911-38966411	-0.85203	0.442354	-0.355994	-0.170233	1.78793	-0.85203	C5_ave	chr18:38965911-38966411	Arhgap26
chr18:39214943-39215443	-0.540912	-0.547539	-0.142316	-0.414228	2.0189	-0.373907	C5_ave	chr18:39214943-39215443	Arhgap26
chr7:45163666-45164166	1.43247	1.13414	-0.71992	-0.557404	-0.616275	-0.673019	C1_ave	chr7:45163666-45164166	Slc17a7
chr15:12739787-12740287	1.4249	-0.641697	-0.657839	0.63771	-1.22632	0.463252	C1_ave	chr15:12739787-12740287	Pdzd2
chr19:5050011-5050511	0.623804	1.61201	-0.733775	0.153424	-0.627698	-1.02777	C2_ave	chr19:5050011-5050511	Rin1
chr14:25527209-25527709	1.42276	1.14188	-0.510941	-0.713264	-0.627163	-0.713264	C1_ave	chr14:25527209-25527709	Mir3075
chr19:18741115-18741615	-0.662364	-0.367814	-0.619154	-0.662364	1.83847	0.473227	C5_ave	chr19:18741115-18741615	Trpm6
chr11:119516046-119516546	1.39987	0.651776	-0.466309	0.490367	-0.996697	-1.079	C1_ave	chr11:119516046-119516546	Endov
chr19:46318916-46319416	0.733969	0.169575	0.414087	1.11501	-1.04466	-1.38798	C4_ave	chr19:46318916-46319416	Psd
chr19:46528337-46528837	-1.15318	1.19387	0.10592	-0.528498	1.16084	-0.778951	C2_ave	chr19:46528337-46528837	Trim8
chr19:46562828-46563328	-0.464754	-0.569194	-0.366542	-0.0305033	2.00019	-0.569194	C5_ave	chr19:46562828-46563328	Arl3
chr19:56656609-56657109	-0.351664	-0.477112	-0.249525	-0.477112	2.03253	-0.477112	C5_ave	chr19:56656609-56657109	Adrb1
chr1:39962844-39963344	1.39298	-0.756588	-0.434709	1.14444	-0.47001	-0.876109	C1_ave	chr1:39962844-39963344	Map4k4
chr2:5519131-5519631	-0.0742541	0.70692	-0.579399	-0.707991	1.63951	-0.984786	C5_ave	chr2:5519131-5519631	Camk1d
chr2:6514826-6515326	-0.412449	-0.506791	-0.234061	-0.576646	2.02458	-0.294634	C5_ave	chr2:6514826-6515326	Usp6nl
chr2:7337438-7337938	-0.657798	0.827628	-0.51352	-0.657798	1.65929	-0.657798	C5_ave	chr2:7337438-7337938	Celf2
chr2:7526841-7527341	-0.471782	-0.74658	-0.422711	-0.195262	1.99454	-0.158207	C5_ave	chr2:7526841-7527341	Celf2
chr2:13080456-13080956	-0.192813	-0.660063	-0.537416	0.103042	1.94731	-0.660063	C5_ave	chr2:13080456-13080956	C1ql3
chr14:64403871-64404371	1.38616	-0.496187	-0.140491	0.875651	-0.210359	-1.41478	C1_ave	chr14:64403871-64404371	Msra
chr2:28751372-28751872	-0.206927	-0.568963	-0.0810423	-0.568963	1.99486	-0.568963	C5_ave	chr2:28751372-28751872	Mir3088
chr2:35563786-35564286	-0.716434	-0.584127	-0.0437494	-0.40533	1.98132	-0.231682	C5_ave	chr2:35563786-35564286	Gm13446
chr2:70210428-70210928	0.325889	0.0614693	-0.544494	1.79958	-0.765272	-0.87717	C4_ave	chr2:70210428-70210928	Myo3b
chr2:79634935-79635435	-0.51019	-0.502742	0.272203	-0.0290649	1.81942	-1.04963	C5_ave	chr2:79634935-79635435	Itprid2
chr2:92675124-92675624	0.792334	0.257457	-0.814157	1.47065	-0.963992	-0.742288	C4_ave	chr2:92675124-92675624	Chst1
chr2:102257970-102258470	-0.606182	0.821019	-0.367399	-0.746614	1.64579	-0.746614	C5_ave	chr2:102257970-102258470	Ldlrad3
chr2:116975546-116976046	-1.07298	-1.3334	0.940614	0.713321	0.820128	-0.0676875	C3_ave	chr2:116975546-116976046	D330050G23Rik
chr2:118549446-118549946	-0.925324	-1.15575	0.462865	-0.523527	0.956503	1.18524	C6_ave	chr2:118549446-118549946	Bmf
chr2:120481132-120481632	-0.487217	-0.180193	-0.384806	-0.487217	2.02665	-0.487217	C5_ave	chr2:120481132-120481632	4931402G19Rik
chr2:130104275-130104775	-0.455991	-0.455991	-0.20714	-0.455991	2.0311	-0.455991	C5_ave	chr2:130104275-130104775	AU015228
chr2:134643953-134644453	-0.830522	0.491612	-1.09553	-0.685637	1.33472	0.785359	C5_ave	chr2:134643953-134644453	Tmx4
chr2:144678968-144679468	-0.768836	-0.525025	-0.603264	-0.22539	1.9174	0.205111	C5_ave	chr2:144678968-144679468	Dtd1
chr2:144906970-144907470	-0.130091	-0.768714	-0.297783	-0.410195	1.99594	-0.389157	C5_ave	chr2:144906970-144907470	Scp2d1
chr2:155592548-155593048	-1.10572	0.0825864	-0.499575	-0.683271	0.545786	1.66019	C6_ave	chr2:155592548-155593048	Gss
chr2:157396292-157396792	-0.266979	-0.417904	-0.401297	-0.643788	2.02304	-0.293072	C5_ave	chr2:157396292-157396792	Src
chr2:116914051-116914551	1.37922	-0.582523	-0.361446	1.15303	-0.658145	-0.930134	C1_ave	chr2:116914051-116914551	D330050G23Rik
chr2:158840158-158840658	-0.839386	-0.834461	-0.484529	1.23455	1.3026	-0.378771	C5_ave	chr2:158840158-158840658	Dhx35
chr2:160731659-160732159	-1.23932	-0.311458	-0.508254	1.11358	1.31587	-0.370414	C5_ave	chr2:160731659-160732159	Plcg1
chr2:163239948-163240448	-0.276345	-0.504377	-0.429748	-0.317269	2.03212	-0.504377	C5_ave	chr2:163239948-163240448	Tox2
chr2:163609322-163609822	-0.366557	-0.839496	0.268551	-0.451	1.90284	-0.514342	C5_ave	chr2:163609322-163609822	Ttpal
chr2:165288633-165289133	0.413352	1.77362	-0.74542	0.0492792	-0.661637	-0.829196	C2_ave	chr2:165288633-165289133	Slc35c2
chr9:108137618-108138118	1.37487	0.0135569	-0.954718	1.04503	-0.818811	-0.659933	C1_ave	chr9:108137618-108138118	4930447F24Rik
chr2:169218107-169218607	-0.324133	-0.428829	-0.428829	-0.428829	2.03945	-0.428829	C5_ave	chr2:169218107-169218607	1700017J07Rik
chr8:25223895-25224395	1.37179	0.911982	-0.958093	0.171372	-1.07913	-0.417916	C1_ave	chr8:25223895-25224395	Tacc1
chr2:180569169-180569669	-0.463432	-0.207858	-0.20027	-0.570556	2.01267	-0.570556	C5_ave	chr2:180569169-180569669	Mrgbp
chr2:181150251-181150751	1.06432	0.251314	-0.917813	1.25841	-0.770923	-0.885307	C4_ave	chr2:181150251-181150751	Eef1a2
chr3:28405393-28405893	-0.829753	-0.887012	0.264543	0.392764	1.70004	-0.64058	C5_ave	chr3:28405393-28405893	Mir466q
chr3:37673794-37674294	-0.634233	-0.634233	0.110023	-0.146326	1.939	-0.634233	C5_ave	chr3:37673794-37674294	Spry1
chr3:53230580-53231080	-0.60277	-0.756492	-0.0714951	-0.107155	1.96587	-0.427959	C5_ave	chr3:53230580-53231080	Lhfp
chr3:68608873-68609373	0.921481	0.15222	-0.954816	1.42211	-0.826695	-0.714296	C4_ave	chr3:68608873-68609373	Il12a
chr3:84246204-84246704	0.92986	1.57137	-0.411477	-0.545993	-0.712057	-0.831698	C2_ave	chr3:84246204-84246704	Trim2
chr3:85465590-85466090	0.920681	0.244066	-0.34083	1.24484	-0.655494	-1.41326	C4_ave	chr3:85465590-85466090	Mir466k
chr13:12013888-12014388	1.36779	1.16339	-0.366467	-0.582641	-0.632253	-0.94982	C1_ave	chr13:12013888-12014388	Ryr2
chr3:94413023-94413523	-1.70605	1.20603	-0.298344	0.451464	-0.201964	0.548863	C2_ave	chr3:94413023-94413523	Tdrkh
chr3:99156932-99157432	-0.191044	-0.617234	-0.359088	-0.221298	2.0059	-0.617234	C5_ave	chr3:99156932-99157432	Wars2
chr3:102193966-102194466	-0.644061	-0.698194	1.10217	-0.519615	1.4579	-0.698194	C5_ave	chr3:102193966-102194466	Vangl1
chr3:108210226-108210726	-1.38314	0.30345	0.667884	0.241934	1.19755	-1.02768	C5_ave	chr3:108210226-108210726	Atxn7l2
chr3:121426831-121427331	-0.297846	0.469179	-0.584876	-1.53785	0.77554	1.17585	C6_ave	chr3:121426831-121427331	Cnn3
chr3:123092380-123092880	-0.433018	-0.889028	-0.603348	-0.502442	1.69269	0.735142	C5_ave	chr3:123092380-123092880	Myoz2
chr3:130848853-130849353	-0.66938	1.07251	-0.548996	-0.66938	1.48463	-0.66938	C5_ave	chr3:130848853-130849353	Rpl34
chr3:131105913-131106413	-0.803294	0.37638	-0.0941999	-0.652463	1.82974	-0.656158	C5_ave	chr3:131105913-131106413	Lef1
chr3:135581717-135582217	-0.353081	-0.507054	-0.354381	-0.563551	2.02796	-0.249889	C5_ave	chr3:135581717-135582217	Manba
chr3:137211620-137212120	0.982079	-0.340979	-0.335483	1.47795	-1.01788	-0.765694	C4_ave	chr3:137211620-137212120	Emcn
chr4:27137241-27137741	-0.919655	-0.47035	-0.0233321	0.958362	1.43383	-0.978851	C5_ave	chr4:27137241-27137741	4930548K13Rik
chr4:41631248-41631748	-0.65505	-0.955575	1.00808	-0.688384	1.4623	-0.171372	C5_ave	chr4:41631248-41631748	Enho
chr4:41639988-41640488	-0.871242	-0.175648	0.687823	-0.798729	1.68089	-0.523093	C5_ave	chr4:41639988-41640488	Enho
chr4:47900043-47900543	-0.693031	-0.527706	-0.543367	-0.693031	0.755839	1.70129	C6_ave	chr4:47900043-47900543	Nr4a3
chr4:53552437-53552937	0.130374	-0.776223	-0.348013	-0.776223	1.90735	-0.137269	C5_ave	chr4:53552437-53552937	Fsd1l
chr5:105466546-105467046	1.36342	-0.694951	1.12607	-0.371013	-0.365889	-1.05763	C1_ave	chr5:105466546-105467046	Lrrc8b
chr4:108126516-108127016	-0.408248	-0.408248	-0.408248	-0.408248	2.04124	-0.408248	C5_ave	chr4:108126516-108127016	Scp2
chr4:111719784-111720284	-1.46116	-0.565736	0.468224	-0.386855	0.596245	1.34928	C6_ave	chr4:111719784-111720284	Spata6
chr5:32135138-32135638	1.36256	-1.06165	-0.802853	1.03448	-0.548957	0.0164174	C1_ave	chr5:32135138-32135638	Fosl2
chr4:138723527-138724027	0.716831	-0.643774	-0.276916	1.6612	-1.02323	-0.434105	C4_ave	chr4:138723527-138724027	Pla2g2c
chr5:19226391-19226891	-1.10306	-0.988285	0.728225	-0.591123	1.07004	0.884202	C5_ave	chr5:19226391-19226891	4921504A21Rik
chr15:38384408-38384908	1.35536	-0.166168	-0.828882	1.06486	-1.09916	-0.326008	C1_ave	chr15:38384408-38384908	Klf10
chr5:36988812-36989312	-1.71992	0.277948	0.54285	-0.458324	1.19765	0.159795	C5_ave	chr5:36988812-36989312	Wfs1
chr5:49274503-49275003	-0.322051	-0.458615	-0.339301	-0.458615	2.0372	-0.458615	C5_ave	chr5:49274503-49275003	Kcnip4
chr5:77580970-77581470	-0.255958	0.00513457	-0.704573	0.0284686	1.87903	-0.952098	C5_ave	chr5:77580970-77581470	1700017L05Rik
chr5:95978074-95978574	-0.471489	-0.471489	-0.471489	-0.136924	2.02288	-0.471489	C5_ave	chr5:95978074-95978574	Cxcl13
chr11:103662621-103663121	1.34995	1.15089	-0.917745	-0.189363	-0.740161	-0.653565	C1_ave	chr11:103662621-103663121	Rprml
chr12:8464961-8465461	1.34985	0.706285	-1.08018	0.464454	-0.360233	-1.08018	C1_ave	chr12:8464961-8465461	Rhob
chr19:10304778-10305278	1.34889	0.878449	-0.961239	0.370578	-0.754479	-0.882199	C1_ave	chr19:10304778-10305278	Dagla
chr5:112525431-112525931	-0.384623	-0.422876	-0.162232	-0.454388	2.02095	-0.596833	C5_ave	chr5:112525431-112525931	Sez6l
chr5:112663762-112664262	-0.644825	-0.644825	1.21748	-0.644825	1.36181	-0.644825	C5_ave	chr5:112663762-112664262	1700034G24Rik
chr5:113591745-113592245	0.641363	1.02891	-0.448384	0.959945	-1.20767	-0.974161	C2_ave	chr5:113591745-113592245	Cmklr1
chr1:182793977-182794477	1.34829	1.01264	-0.604425	0.0114873	-0.546108	-1.22188	C1_ave	chr1:182793977-182794477	Susd4
chr9:108490511-108491011	1.32606	-0.882074	0.0321023	0.821075	-1.33669	0.0395242	C1_ave	chr9:108490511-108491011	Usp19
chr5:128957538-128958038	-0.492272	-0.290331	-0.958766	-0.733849	1.51352	0.961695	C5_ave	chr5:128957538-128958038	Rimbp2
chr5:129724801-129725301	-1.73344	1.15519	-0.117583	-0.310783	0.355561	0.651057	C2_ave	chr5:129724801-129725301	Nipsnap2
chr5:130144034-130144534	-1.0718	-0.435937	0.412332	-0.528821	1.78486	-0.160635	C5_ave	chr5:130144034-130144534	Kctd7
chr5:131624236-131624736	-0.336509	-0.465296	-0.303558	-0.465296	2.03596	-0.465296	C5_ave	chr5:131624236-131624736	4930563F08Rik
chr5:135326215-135326715	-0.405154	-0.496797	-0.204144	-0.212665	2.00708	-0.688318	C5_ave	chr5:135326215-135326715	Fkbp6
chr1:155029185-155029685	1.32573	0.106099	-0.649406	1.04784	-0.77994	-1.05032	C1_ave	chr1:155029185-155029685	Gm9530
chr5:138701602-138702102	-0.297822	-0.519866	-0.341172	-0.353391	2.03212	-0.519866	C5_ave	chr5:138701602-138702102	Fam20c
chr5:149566877-149567377	-0.905903	-0.826716	-0.24605	-0.531976	1.2736	1.23704	C5_ave	chr5:149566877-149567377	Gm15997
chr6:22506972-22507472	-0.50667	-0.537103	-0.522035	-0.537103	1.9687	0.134206	C5_ave	chr6:22506972-22507472	Fam3c
chr6:48553837-48554337	-0.553295	-0.839871	-0.357368	0.546507	1.79308	-0.589049	C5_ave	chr6:48553837-48554337	Lrrc61
chr6:50080435-50080935	-0.724836	0.285782	-0.566148	-0.14753	1.87757	-0.724836	C5_ave	chr6:50080435-50080935	Mpp6
chr6:77009966-77010466	-0.471745	-0.0534629	-0.354495	-0.52376	2.00361	-0.600143	C5_ave	chr6:77009966-77010466	Lrrtm1
chr6:83440540-83441040	1.18347	0.134935	-0.659055	1.19032	-0.826486	-1.02318	C4_ave	chr6:83440540-83441040	B230319C09Rik
chr6:85513546-85514046	0.987265	0.514429	-0.743534	1.16344	-0.897635	-1.02396	C4_ave	chr6:85513546-85514046	Egr4
chr6:89644406-89644906	-0.977683	-0.311925	0.290123	-1.06842	0.49402	1.57388	C6_ave	chr6:89644406-89644906	Txnrd3
chr6:90369277-90369777	-1.86129	0.490932	-0.405887	0.804804	0.557462	0.413976	C4_ave	chr6:90369277-90369777	Zxdc
chr6:90702997-90703497	-0.469869	-0.581596	-0.30612	0.0934764	1.96238	-0.698271	C5_ave	chr6:90702997-90703497	Slc41a3
chr6:91073250-91073750	-0.752239	-0.752239	-0.162542	0.791551	1.62771	-0.752239	C5_ave	chr6:91073250-91073750	Nup210
chr9:75254075-75254575	1.31196	-0.845201	-0.115914	-0.601091	1.16395	-0.913708	C1_ave	chr9:75254075-75254575	Myo5c
chr6:113696775-113697275	-0.981381	0.302416	1.57838	-1.17979	0.0331157	0.247256	C3_ave	chr6:113696775-113697275	Tatdn2
chr6:119335386-119335886	-0.742289	-0.387601	-0.199705	0.267757	1.87692	-0.815084	C5_ave	chr6:119335386-119335886	Lrtm2
chr17:86214186-86214686	1.31053	0.2261	-0.513724	0.980323	-1.00161	-1.00161	C1_ave	chr17:86214186-86214686	Prkce
chr6:126761426-126761926	-0.822833	-0.255278	-0.210066	1.34302	1.06995	-1.12479	C4_ave	chr6:126761426-126761926	Kcna6
chr7:16103740-16104240	0.815409	0.897226	-0.62958	0.96766	-0.807825	-1.24289	C4_ave	chr7:16103740-16104240	Napa
chr17:73262957-73263457	1.29673	-0.854564	-0.14521	1.19685	-0.844249	-0.649556	C1_ave	chr17:73262957-73263457	Capn13
chr9:121792141-121792641	1.28885	0.244731	-0.989369	-1.28599	0.801715	-0.0599336	C1_ave	chr9:121792141-121792641	Hhatl
chr2:25582377-25582877	1.28589	-0.236366	0.0694699	0.997459	-1.2182	-0.898257	C1_ave	chr2:25582377-25582877	Ajm1
chr7:27601630-27602130	0.707516	-0.158004	-0.853613	1.6509	-0.911493	-0.43531	C4_ave	chr7:27601630-27602130	Akt2
chr17:5975342-5975842	1.27347	0.401162	-0.830517	-1.51006	0.445985	0.21996	C1_ave	chr17:5975342-5975842	Synj2
chr7:28373197-28373697	-0.778618	-0.218612	-0.718396	-0.692715	1.67849	0.729849	C5_ave	chr7:28373197-28373697	Plekhg2
chr9:63793533-63794033	1.25602	0.917738	-0.808514	0.00823137	-1.38788	0.0144069	C1_ave	chr9:63793533-63794033	Smad3
chr11:69096834-69097334	1.23881	0.0949298	-0.858504	-1.48605	0.498794	0.512022	C1_ave	chr11:69096834-69097334	Per1
chr11:103649410-103649910	1.23183	1.03473	-0.334685	0.1925	-1.00563	-1.11874	C1_ave	chr11:103649410-103649910	Rprml
chr7:44593757-44594257	0.0174013	-0.0107195	0.122617	-1.58442	1.56883	-0.113708	C5_ave	chr7:44593757-44594257	Kcnc3
chr9:62763408-62763908	1.23113	0.592639	-1.03837	0.803168	-1.06635	-0.522215	C1_ave	chr9:62763408-62763908	Fem1b
chr7:46628361-46628861	-0.545424	-0.419298	-0.340638	0.182503	1.93018	-0.807322	C5_ave	chr7:46628361-46628861	Sergef
chr7:54836407-54836907	-0.664167	-0.907703	0.155631	-0.926304	1.40466	0.937882	C5_ave	chr7:54836407-54836907	Luzp2
chr7:63345645-63346145	0.295218	0.634806	-0.760024	1.56035	-0.849833	-0.88052	C4_ave	chr7:63345645-63346145	4930554H23Rik
chr7:63911873-63912373	-1.15913	-0.268528	-0.508963	-0.374357	1.66284	0.648146	C5_ave	chr7:63911873-63912373	E030018B13Rik
chr18:77316342-77316842	1.22396	0.674603	-0.841132	0.787983	-0.834326	-1.01109	C1_ave	chr18:77316342-77316842	Loxhd1
chr7:64065474-64065974	0.583537	1.73184	-0.696846	-0.438872	-0.968131	-0.211526	C2_ave	chr7:64065474-64065974	Trpm1
chr7:68717237-68717737	-1.02565	0.717916	-0.41686	-0.493837	1.67521	-0.456788	C5_ave	chr7:68717237-68717737	Arrdc4
chr7:73890341-73890841	-0.560055	-0.59883	-0.496594	-0.0601699	1.99927	-0.28362	C5_ave	chr7:73890341-73890841	Gm21269
chr7:79515403-79515903	0.890888	1.15773	0.0562858	0.258867	-1.14952	-1.21425	C2_ave	chr7:79515403-79515903	Mir9-3
chr11:106160900-106161400	1.21312	0.640095	-0.622044	0.788653	-0.823016	-1.19681	C1_ave	chr11:106160900-106161400	Limd2
chr7:83852290-83852790	-0.540407	-0.599782	-0.527729	0.719911	1.71941	-0.771407	C5_ave	chr7:83852290-83852790	Tlnrd1
chr13:58807368-58807868	1.2012	0.491956	-0.192404	0.797554	-1.12805	-1.17025	C1_ave	chr13:58807368-58807868	Ntrk2
chr7:116147017-116147517	-0.293803	-0.469816	-0.20412	-0.527824	2.02339	-0.527824	C5_ave	chr7:116147017-116147517	1110004F10Rik
chr7:125972230-125972730	-0.0782473	-0.646516	-0.395643	-0.221159	1.98808	-0.646516	C5_ave	chr7:125972230-125972730	Gsg1l
chr8:3467344-3467844	-1.49055	-0.624758	0.609887	0.984522	0.935365	-0.414465	C4_ave	chr8:3467344-3467844	Pex11g
chr8:4324885-4325385	-1.61095	-0.739524	0.704998	0.907951	0.00506208	0.732467	C4_ave	chr8:4324885-4325385	Elavl1
chr8:10722820-10723320	-0.185789	-0.975478	-0.00911798	-0.625162	1.90052	-0.104977	C5_ave	chr8:10722820-10723320	B930025P03Rik
chr8:12714160-12714660	-0.425231	-0.425231	-0.339106	-0.425231	2.04003	-0.425231	C5_ave	chr8:12714160-12714660	Gm15348
chr8:12983946-12984446	0.704288	0.386586	-0.638738	1.45726	-0.96016	-0.949232	C4_ave	chr8:12983946-12984446	Gm38671
chr8:13287918-13288418	-0.0386013	-0.83227	0.245149	-0.0818368	1.766	-1.05844	C5_ave	chr8:13287918-13288418	Dcun1d2
chr3:108209701-108210201	1.20059	0.408331	-0.95453	-0.363	0.928204	-1.21959	C1_ave	chr3:108209701-108210201	Atxn7l2
chr8:24273515-24274015	-0.25936	-0.0851656	-0.473733	-0.591141	2.00054	-0.591141	C5_ave	chr8:24273515-24274015	Tcim
chr11:105420584-105421084	1.19772	0.529677	-0.715463	0.91961	-0.789819	-1.14172	C1_ave	chr11:105420584-105421084	March10
chr16:77594490-77594990	1.1749	0.824279	0.664999	-0.64669	-0.85942	-1.15807	C1_ave	chr16:77594490-77594990	Mir99a
chr8:70014281-70014781	-0.2464	-0.339849	-0.563965	-0.551954	2.0242	-0.322029	C5_ave	chr8:70014281-70014781	Gatad2a
chr8:70610067-70610567	0.222047	-0.579386	-0.724361	1.6033	-1.09258	0.570984	C4_ave	chr8:70610067-70610567	Ssbp4
chr8:70865283-70865783	0.746388	-0.692506	-0.235892	-0.482583	-0.981852	1.64644	C6_ave	chr8:70865283-70865783	Kcnn1
chr8:83900147-83900647	0.620897	1.13181	-0.230021	0.765646	-1.3393	-0.949027	C2_ave	chr8:83900147-83900647	Adgrl1
chr8:84985985-84986485	0.848935	-0.346807	-0.936974	1.55614	-0.900418	-0.220877	C4_ave	chr8:84985985-84986485	Hook2
chr8:92355995-92356495	-1.26125	-0.874078	-0.264531	0.396559	0.548101	1.4552	C6_ave	chr8:92355995-92356495	Crnde
chr8:94123052-94123552	-0.464214	0.271765	-0.509017	-0.50944	1.92053	-0.709627	C5_ave	chr8:94123052-94123552	Mt4
chr8:107293108-107293608	-1.58685	-0.435311	1.39406	-0.171422	0.397191	0.402334	C3_ave	chr8:107293108-107293608	Nfat5
chr8:119840422-119840922	-1.1601	-0.0319352	-0.888289	-0.110349	0.619735	1.57094	C6_ave	chr8:119840422-119840922	Cotl1
chr8:120116330-120116830	-0.195825	-0.543677	-0.549703	0.186296	1.91545	-0.812544	C5_ave	chr8:120116330-120116830	6430548M08Rik
chr8:124621247-124621747	-0.564818	-0.957219	0.795411	-0.955981	0.207841	1.47477	C6_ave	chr8:124621247-124621747	2310022B05Rik
chr9:35028265-35028765	-0.600287	-0.417875	0.308448	-0.600287	1.91029	-0.600287	C5_ave	chr9:35028265-35028765	4930581F22Rik
chr9:35135132-35135632	-0.364614	-0.683184	0.00932273	-0.246291	1.96795	-0.683184	C5_ave	chr9:35135132-35135632	St3gal4
chr9:46454552-46455052	-0.855587	-0.237031	-0.143097	-0.855587	1.84331	0.247995	C5_ave	chr9:46454552-46455052	4931429L15Rik
chr9:59271730-59272230	-0.62775	-0.077059	-0.380513	-0.62775	1.99536	-0.282285	C5_ave	chr9:59271730-59272230	Adpgk
chr7:118364574-118365074	1.13151	1.10412	-0.403054	0.267727	-0.875688	-1.22461	C1_ave	chr7:118364574-118365074	Syt17
chr2:73596769-73597269	1.12019	0.636863	-0.540605	0.898081	-1.10813	-1.0064	C1_ave	chr2:73596769-73597269	Chn1os3
chr9:91365606-91366106	-0.648643	-1.17835	-0.0220455	-0.546044	1.08819	1.30689	C6_ave	chr9:91365606-91366106	Zic1
chr9:99243198-99243698	-1.75696	1.04606	-0.0632892	-0.25678	0.185737	0.845233	C2_ave	chr9:99243198-99243698	Cep70
chr9:101251562-101252062	-0.788505	-0.906187	0.179006	-0.682064	1.66667	0.531081	C5_ave	chr9:101251562-101252062	Ppp2r3a
chr9:101404423-101404923	-0.437835	-0.284842	-0.156309	-0.365233	1.99966	-0.755441	C5_ave	chr9:101404423-101404923	Gm28979
chr7:126272125-126272625	1.08555	0.767187	0.170809	-1.49428	-0.909192	0.379927	C1_ave	chr7:126272125-126272625	Sbk1
chr5:115220808-115221308	1.05784	0.866965	-1.01418	0.783466	-1.00828	-0.685807	C1_ave	chr5:115220808-115221308	Pop5
chr9:110781344-110781844	-0.217292	-0.789194	-0.199946	-1.11426	1.582	0.738701	C5_ave	chr9:110781344-110781844	Prss42
chr9:123717358-123717858	-1.65044	0.299899	0.00244607	-0.0996771	1.47493	-0.0271567	C5_ave	chr9:123717358-123717858	Lztfl1
chr1:120116074-120116574	-0.597485	-0.472236	-0.374315	-0.290251	-0.29298	2.02727	C6_ave	chr1:120116074-120116574	Dbi
chr10:30842694-30843194	-1.16559	-0.722032	0.345108	-0.624351	0.72046	1.44641	C6_ave	chr10:30842694-30843194	Hey2
chr11:98937458-98937958	-0.909143	-0.126469	-0.179919	-0.103836	-0.613883	1.93325	C6_ave	chr11:98937458-98937958	Rara
chr12:55492435-55492935	-0.943335	-0.478554	0.00405274	-0.339466	-0.175341	1.93264	C6_ave	chr12:55492435-55492935	Nfkbia
chr14:65358276-65358776	-0.722386	-0.312106	0.831898	-1.0302	-0.349909	1.5827	C6_ave	chr14:65358276-65358776	Zfp395
chr14:76254789-76255289	-0.694496	-0.340714	-0.23606	-0.409162	-0.335905	2.01634	C6_ave	chr14:76254789-76255289	2900040C04Rik
chr15:81810537-81811037	-1.11069	-0.00170168	0.227674	-0.908473	0.0961423	1.69705	C6_ave	chr15:81810537-81811037	Tef
chr17:17826839-17827339	-0.838636	-0.390242	-0.0143799	-0.505961	-0.21128	1.9605	C6_ave	chr17:17826839-17827339	Spaca6
chr19:5490160-5490660	-1.12236	-0.0756997	-0.765102	0.006549	0.192497	1.76411	C6_ave	chr19:5490160-5490660	Cfl1
chr2:18056620-18057120	-0.865915	-0.563961	-0.271205	-0.163918	-0.0903912	1.95539	C6_ave	chr2:18056620-18057120	Mir7655
chr3:107333147-107333647	-0.633993	-0.5094	-0.00655381	-0.272956	-0.563635	1.98654	C6_ave	chr3:107333147-107333647	Rbm15
chr4:136143458-136143958	-0.586553	-0.564486	-0.336703	-0.221805	-0.310016	2.01956	C6_ave	chr4:136143458-136143958	Id3
chr4:155223145-155223645	-0.339067	-0.775208	0.53023	-1.08247	-0.0160185	1.68254	C6_ave	chr4:155223145-155223645	Ski
chr5:129941606-129942106	-1.80978	0.221817	0.798366	-0.390387	0.28214	0.897839	C6_ave	chr5:129941606-129942106	Vkorc1l1
chr12:21417444-21417944	-0.112314	1.50529	0.219669	-1.43465	0.458353	-0.636341	C2_ave	chr12:21417444-21417944	Ywhaq
chr6:91153529-91154029	-0.101448	-0.951346	-0.141409	1.93045	-0.185098	-0.551147	C4_ave	chr6:91153529-91154029	Hdac11
chr14:18238944-18239444	-0.281829	-1.36432	0.451881	-0.37021	-0.0820919	1.64657	C6_ave	chr14:18238944-18239444	Nr1d2
chr12:86810582-86811082	-0.218153	-0.458737	-0.639721	1.92499	0.165963	-0.77434	C4_ave	chr12:86810582-86811082	Irf2bpl
chr14:14702652-14703152	-0.62087	-0.157923	1.4982	-1.43824	0.264364	0.454471	C3_ave	chr14:14702652-14703152	Slc4a7
chr14:97864152-97864652	-0.328287	-0.336897	-0.426636	2.03211	-0.357967	-0.582324	C4_ave	chr14:97864152-97864652	Dach1
chr3:136935508-136936008	0.185742	0.648523	-1.00444	1.57899	-0.54558	-0.863235	C4_ave	chr3:136935508-136936008	Ppp3ca
chr4:109202020-109202520	0.609071	-0.198758	1.03252	-1.44189	0.84935	-0.850293	C3_ave	chr4:109202020-109202520	Osbpl9
chr5:27656025-27656525	-0.412918	0.014991	-0.558213	1.99254	-0.590254	-0.446148	C4_ave	chr5:27656025-27656525	Paxip1
chr5:92137568-92138068	-0.484213	-0.480862	1.77376	-0.748299	0.612581	-0.672966	C3_ave	chr5:92137568-92138068	Uso1
chr6:88276140-88276640	-0.0711585	-0.538764	-0.680087	1.96468	-0.615355	-0.0593166	C4_ave	chr6:88276140-88276640	Dnajb8
chr7:15980099-15980599	-0.0934662	-0.206673	-0.924944	1.94755	-0.221409	-0.501057	C4_ave	chr7:15980099-15980599	Ehd2
chr7:24082914-24083414	0.39857	-0.604362	-0.545956	1.88127	-0.545486	-0.584034	C4_ave	chr7:24082914-24083414	Zfp180
chr7:121020412-121020912	-0.167887	-0.500172	-0.477245	2.0248	-0.379324	-0.500172	C4_ave	chr7:121020412-121020912	Mettl9
chr7:125767150-125767650	0.121258	-0.094687	-0.643268	1.92369	-0.590951	-0.716045	C4_ave	chr7:125767150-125767650	D430042O09Rik
chr1:35524808-35525308	0.458438	-0.748316	-0.350154	-0.442381	1.83073	-0.748316	C5_ave	chr1:35524808-35525308	Hs6st1
chr1:121549994-121550494	-0.593502	-0.972495	-0.774077	0.152921	1.67993	0.507226	C5_ave	chr1:121549994-121550494	Ddx18
chr1:166278504-166279004	0.297087	-0.201195	-0.504879	-0.735508	1.88	-0.735508	C5_ave	chr1:166278504-166279004	Ildr2
chr11:116916158-116916658	0.214261	0.172123	-0.676569	-0.763373	1.81693	-0.763373	C5_ave	chr11:116916158-116916658	Mgat5b
chr13:29984114-29984614	0.805341	0.205488	-1.64054	0.0485019	1.14107	-0.559851	C5_ave	chr13:29984114-29984614	E2f3
chr14:23053166-23053666	0.191941	-0.650997	-0.59872	-0.650997	1.9261	-0.217329	C5_ave	chr14:23053166-23053666	Gm10248
chr14:34661121-34661621	-0.526682	0.0901756	-0.637893	-0.685022	1.94988	-0.190459	C5_ave	chr14:34661121-34661621	Wapl
chr14:64200134-64200634	0.739915	-0.690375	-0.663995	-0.620456	1.71006	-0.475144	C5_ave	chr14:64200134-64200634	Prss52
chr14:70206587-70207087	-0.649384	-0.35491	-1.00459	-0.451158	0.903144	1.5569	C6_ave	chr14:70206587-70207087	Sorbs3
chr15:27783288-27783788	-0.371416	0.198365	-0.918518	0.623063	1.55355	-1.08504	C5_ave	chr15:27783288-27783788	Otulinl
chr18:3337232-3337732	0.573297	-0.841925	-1.01832	1.02095	1.09419	-0.8282	C5_ave	chr18:3337232-3337732	Crem
chr2:30415353-30415853	0.145587	-1.138	-1.35132	0.830263	0.864163	0.649302	C5_ave	chr2:30415353-30415853	Crat
chr2:37741928-37742428	0.467942	-0.670617	-0.653435	-0.876777	1.77036	-0.0374765	C5_ave	chr2:37741928-37742428	Crb2
chr9:108824912-108825412	1.03626	-0.117678	0.861816	-1.39576	0.565133	-0.949769	C1_ave	chr9:108824912-108825412	Celsr3
chr4:120613828-120614328	0.0928903	-0.88293	-0.676201	-0.369403	1.90101	-0.0653641	C5_ave	chr4:120613828-120614328	Gm8439
chr5:21686353-21686853	-0.136552	-0.242705	-0.302157	-0.857108	1.97611	-0.437592	C5_ave	chr5:21686353-21686853	Napepld
chr5:73578159-73578659	-0.198032	-0.518129	-0.440824	-0.502079	2.02738	-0.368314	C5_ave	chr5:73578159-73578659	Lrrc66
chr6:12248644-12249144	-0.0557421	0.583133	-0.735413	-0.535237	1.70454	-0.961284	C5_ave	chr6:12248644-12249144	Gm6578
chr7:47110944-47111444	-0.0257197	-0.798493	-1.01588	0.813167	1.54816	-0.521236	C5_ave	chr7:47110944-47111444	Ptpn5
chr7:63936221-63936721	-0.747023	-1.08668	-0.284224	-0.100301	1.70491	0.513318	C5_ave	chr7:63936221-63936721	Klf13
chr8:24216624-24217124	-0.183467	-0.0671428	-1.15911	-0.847979	1.54755	0.710157	C5_ave	chr8:24216624-24217124	Tcim
chr15:61983207-61983707	1.02245	0.629727	0.23932	0.597992	-1.09572	-1.39376	C1_ave	chr15:61983207-61983707	Myc
chr9:96844725-96845225	0.145015	-0.516696	-0.389358	0.161688	1.77525	-1.1759	C5_ave	chr9:96844725-96845225	Pxylp1
chr3:158559934-158560434	1.00379	0.963219	-1.20591	0.717254	-0.699292	-0.779061	C1_ave	chr3:158559934-158560434	Lrrc7
chr1:86004198-86004698	-0.822462	0.0451418	1.10593	0.951026	0.189415	-1.46905	C3_ave	chr1:86004198-86004698	Spata3
chr10:127666503-127667003	-0.159996	0.490121	-0.891043	-0.712605	-0.508116	1.78164	C6_ave	chr10:127666503-127667003	Nab2
chr11:95858533-95859033	-0.949869	0.929569	-1.10344	-0.0227219	-0.250889	1.39735	C6_ave	chr11:95858533-95859033	4833417C18Rik
chr11:102316498-102316998	0.146031	0.566254	-1.41371	0.719566	-1.04384	1.0257	C6_ave	chr11:102316498-102316998	Ubtf
chr11:106193419-106193919	0.652549	1.08027	-1.46621	-0.479376	-0.602491	0.81525	C2_ave	chr11:106193419-106193919	Strada
chr12:85455115-85455615	0.451666	-0.780522	-0.769669	-0.510548	-0.20521	1.81428	C6_ave	chr12:85455115-85455615	Fos
chr12:86887969-86888469	-0.472275	-0.679652	-0.696682	-0.0398431	-0.0669484	1.9554	C6_ave	chr12:86887969-86888469	Irf2bpl
chr12:118301283-118301783	-0.937454	1.74611	-0.596056	-0.493768	-0.325068	0.606237	C2_ave	chr12:118301283-118301783	Sp4
chr13:48227787-48228287	0.0769067	-0.203978	-0.723076	-0.901679	-0.144422	1.89625	C6_ave	chr13:48227787-48228287	Id4
chr18:67288755-67289255	0.240216	-0.596684	-0.940002	0.0680612	-0.59896	1.82737	C6_ave	chr18:67288755-67289255	Impa2
chr19:6241383-6241883	0.56583	-1.37526	-0.424308	-0.622165	0.42836	1.42754	C6_ave	chr19:6241383-6241883	Atg2a
chr2:26445661-26446161	-0.53594	-0.707236	-0.67053	0.798359	-0.561164	1.67651	C6_ave	chr2:26445661-26446161	0610009E02Rik
chr2:32713084-32713584	-0.504636	-0.0217813	-0.356949	-0.756747	-0.341796	1.98191	C6_ave	chr2:32713084-32713584	Mir3960
chr2:70781706-70782206	-0.573356	-0.6394	0.566139	1.58074	0.242469	-1.1766	C4_ave	chr2:70781706-70782206	Tlk1
chr2:152831128-152831628	-0.871394	0.518015	-0.843707	0.330212	-0.744637	1.61151	C6_ave	chr2:152831128-152831628	Bcl2l1
chr3:126596625-126597125	0.0953657	-0.511379	-0.46555	-0.864461	-0.18554	1.93156	C6_ave	chr3:126596625-126597125	Camk2d
chr4:140960986-140961486	-1.00003	0.464514	-0.948221	0.21687	-0.375404	1.64228	C6_ave	chr4:140960986-140961486	Sdhb
chr5:37835980-37836480	-0.451923	-0.335797	-0.403501	-0.46827	-0.379379	2.03887	C6_ave	chr5:37835980-37836480	Msx1
chr5:121836663-121837163	-1.16577	-0.309706	-1.04877	0.800718	0.462567	1.26096	C6_ave	chr5:121836663-121837163	Sh2b3
chr6:5496148-5496648	-0.250635	-0.393476	-0.733622	-0.350043	-0.282633	2.01041	C6_ave	chr6:5496148-5496648	Pdk4
chr6:108659548-108660048	0.336142	0.0315452	-1.07202	-0.935	-0.0517793	1.69112	C6_ave	chr6:108659548-108660048	Bhlhe40
chr7:19075849-19076349	-0.362494	0.401892	-0.295587	-1.21921	-0.273442	1.74884	C6_ave	chr7:19075849-19076349	Dmwd
chr7:45366944-45367444	0.171644	-0.211667	-0.914714	-0.598293	-0.347124	1.90015	C6_ave	chr7:45366944-45367444	Ppfia3
chr7:45704630-45705130	-0.0644571	0.190236	-1.08411	0.8349	-1.17919	1.30262	C6_ave	chr7:45704630-45705130	Dbp
chr7:92669991-92670491	-0.164955	0.0384947	-0.76821	-0.639222	-0.415455	1.94935	C6_ave	chr7:92669991-92670491	Pcf11
chr8:4166023-4166523	-1.06325	-0.45219	-0.827627	1.20777	-0.0945147	1.22981	C6_ave	chr8:4166023-4166523	Evi5l
chr8:26976774-26977274	-0.149826	-0.689516	-0.546435	-0.88911	0.495005	1.77988	C6_ave	chr8:26976774-26977274	Zfp703
chr8:84198289-84198789	-0.610575	-0.357657	-0.425623	-0.380407	-0.252915	2.02718	C6_ave	chr8:84198289-84198789	Mir23a
chr9:66795709-66796209	-0.732525	-0.336025	-0.929813	0.606422	-0.340718	1.73266	C6_ave	chr9:66795709-66796209	Aph1b
chr11:62076640-62077140	-0.30481	-0.867631	0.402401	-1.05724	0.137383	1.6899	C6_ave	chr11:62076640-62077140	Specc1
chr11:74408854-74409354	0.413978	-0.0818646	-0.226015	-1.22094	1.7104	-0.595556	C5_ave	chr11:74408854-74409354	Olfr412
chr11:98348439-98348939	-0.035914	-0.810856	-0.57339	1.75902	-0.825511	0.48665	C4_ave	chr11:98348439-98348939	Ppp1r1b
chr14:40966821-40967321	0.17162	-1.55283	0.143354	-0.748319	0.937089	1.04909	C6_ave	chr14:40966821-40967321	Tspan14
chr4:124400607-124401107	-0.224838	0.292432	-0.53195	1.88619	-0.632059	-0.789776	C4_ave	chr4:124400607-124401107	1700057H15Rik
chr5:21424594-21425094	-0.0849634	-0.620248	0.0115946	-1.15947	1.80592	0.0471672	C5_ave	chr5:21424594-21425094	Fam185a
chr1:66817362-66817862	-0.742692	-0.101623	0.550222	-1.42795	0.307141	1.4149	C6_ave	chr1:66817362-66817862	Kansl1l
chr1:133363211-133363711	-0.389327	-0.859512	-0.161159	-0.96449	0.778373	1.59612	C6_ave	chr1:133363211-133363711	Etnk2
chr1:153899581-153900081	0.185661	-0.59099	0.109839	-1.5456	0.410392	1.4307	C6_ave	chr1:153899581-153900081	Mir8114
chr1:176814533-176815033	-0.844671	-1.03034	1.37715	-0.720828	0.427403	0.791286	C3_ave	chr1:176814533-176815033	Sdccag8
chr10:39731272-39731772	-0.0415047	-0.856059	0.525469	-1.48892	0.787771	1.07324	C6_ave	chr10:39731272-39731772	E130307A14Rik
chr10:80264645-80265145	-0.302235	-0.457615	0.510345	-0.957633	-0.578196	1.78533	C6_ave	chr10:80264645-80265145	Dazap1
chr10:80900665-80901165	-0.448023	-0.38954	0.66179	-0.703021	-0.850796	1.72959	C6_ave	chr10:80900665-80901165	Timm13
chr10:81320306-81320806	-0.593443	-0.186462	0.254535	-0.946311	-0.397704	1.86938	C6_ave	chr10:81320306-81320806	Cactin
chr7:16149210-16149710	1.0006	0.990987	-0.897998	0.729291	-0.819183	-1.0037	C1_ave	chr7:16149210-16149710	Slc8a2
chr11:49243875-49244375	-1.36365	-0.179835	0.441339	-0.777263	0.418605	1.46081	C6_ave	chr11:49243875-49244375	Mgat1
chr11:50377381-50377881	-0.627185	1.21992	-0.622341	-0.704926	-0.623803	1.35834	C6_ave	chr11:50377381-50377881	Hnrnph1
chr11:53763594-53764094	-0.632479	-0.173904	-0.0489175	-0.447984	-0.674512	1.9778	C6_ave	chr11:53763594-53764094	Mir7671
chr11:69921405-69921905	-0.29191	0.518081	-0.267994	-0.806494	-0.910815	1.75913	C6_ave	chr11:69921405-69921905	Eif5a
chr11:116198625-116199125	0.273339	-0.104685	-0.426384	-1.06049	-0.511156	1.82937	C6_ave	chr11:116198625-116199125	Ten1
chr11:117963273-117963773	0.167405	-0.733737	-0.478715	-0.604753	-0.288157	1.93796	C6_ave	chr11:117963273-117963773	Socs3
chr11:119040784-119041284	-0.688614	0.111042	0.317851	-1.30285	-0.0830745	1.64564	C6_ave	chr11:119040784-119041284	Cbx8
chr12:69724651-69725151	-0.697488	-0.862357	0.0931613	-0.786949	0.577974	1.67566	C6_ave	chr12:69724651-69725151	L2hgdh
chr12:73618396-73618896	-0.277152	-0.506754	0.375394	1.30821	0.647719	-1.54742	C4_ave	chr12:73618396-73618896	Prkch
chr12:83921742-83922242	0.0149749	0.499605	1.37501	-1.68426	-0.0734411	-0.131884	C3_ave	chr12:83921742-83922242	Numb
chr12:84772965-84773465	0.253878	-0.771908	0.468445	-1.16295	-0.401877	1.61441	C6_ave	chr12:84772965-84773465	Isca2
chr12:99391885-99392385	-0.322206	-0.773267	0.17641	-0.887508	-0.0578601	1.86443	C6_ave	chr12:99391885-99392385	Foxn3
chr12:111907905-111908405	-0.106355	-0.770169	0.0887696	-0.828011	-0.286808	1.90257	C6_ave	chr12:111907905-111908405	Ppp1r13b
chr13:43559980-43560480	-0.195683	-0.419752	0.0824072	-0.746277	-0.664857	1.94416	C6_ave	chr13:43559980-43560480	Mcur1
chr13:48260745-48261245	-0.700942	-0.222273	-0.313001	-1.18412	1.33291	1.08743	C5_ave	chr13:48260745-48261245	Id4
chr13:48545756-48546256	-0.836721	-0.319002	0.198153	-0.934201	0.0808006	1.81097	C6_ave	chr13:48545756-48546256	Mirlet7a-1
chr13:55362555-55363055	-0.083295	-0.912067	-0.282797	-0.613174	-0.0332774	1.92461	C6_ave	chr13:55362555-55363055	Lman2
chr15:3995658-3996158	-0.542694	-0.5919	0.79082	-1.42735	0.636573	1.13455	C6_ave	chr15:3995658-3996158	Gm2093
chr15:38300611-38301111	0.233643	0.892046	-0.290764	-1.00364	-1.14925	1.31797	C6_ave	chr15:38300611-38301111	Klf10
chr15:77306707-77307207	-0.0523443	-0.00115914	0.29342	-1.525	-0.295488	1.58057	C6_ave	chr15:77306707-77307207	Rbfox2
chr15:79327993-79328493	-0.654243	-0.362667	0.162307	-1.03162	0.0568461	1.82938	C6_ave	chr15:79327993-79328493	Pla2g6
chr16:5049698-5050198	-0.163342	-0.459566	-0.09001	-0.909663	-0.331108	1.95369	C6_ave	chr16:5049698-5050198	Glyr1
chr16:42875853-42876353	-0.365312	-0.745247	0.199884	-0.877434	-0.0813011	1.86941	C6_ave	chr16:42875853-42876353	Zbtb20
chr16:75766703-75767203	0.199779	0.200064	-0.056834	-1.66337	-0.139308	1.45967	C6_ave	chr16:75766703-75767203	Hspa13
chr17:29490465-29490965	-0.0823607	-0.238437	-0.457605	-0.725322	-0.487144	1.99087	C6_ave	chr17:29490465-29490965	Pim1
chr17:70157014-70157514	-0.392777	-0.627337	0.309613	1.70542	0.192797	-1.18772	C4_ave	chr17:70157014-70157514	Dlgap1
chr17:72836997-72837497	0.949344	-0.578928	0.219111	-1.32839	-0.546543	1.2854	C6_ave	chr17:72836997-72837497	Ypel5
chr17:86963002-86963502	-0.783876	-0.470918	0.535729	-0.831339	-0.220731	1.77114	C6_ave	chr17:86963002-86963502	Rhoq
chr19:29251408-29251908	0.039894	-0.311277	0.322456	-1.42117	-0.273911	1.64401	C6_ave	chr19:29251408-29251908	Jak2
chr19:34527245-34527745	-0.193938	0.108976	0.208807	-1.644	0.0359493	1.48421	C6_ave	chr19:34527245-34527745	Lipa
chr19:53902977-53903477	0.2791	-0.143531	-0.203809	-1.07532	-0.663086	1.80665	C6_ave	chr19:53902977-53903477	Pdcd4
chr2:44926773-44927273	0.0369511	-0.0521026	0.461895	-1.65389	-0.208406	1.41555	C6_ave	chr2:44926773-44927273	Gtdc1
chr2:70661094-70661594	-0.333651	-0.356853	-0.482227	-1.10936	0.55191	1.73018	C6_ave	chr2:70661094-70661594	Gorasp2
chr3:153484674-153485174	0.953976	0.837741	-0.466517	-1.02137	0.868166	-1.172	C1_ave	chr3:153484674-153485174	1700012D16Rik
chr3:22076441-22076941	-0.356615	-0.597595	-0.31152	-0.979805	0.43814	1.80739	C6_ave	chr3:22076441-22076941	Tbl1xr1
chr3:95819218-95819718	-0.967573	0.607482	1.1549	-1.30158	-0.265491	0.772264	C3_ave	chr3:95819218-95819718	Rprd2
chr3:107333762-107334262	-0.743643	-0.152431	0.558513	-1.05563	-0.310133	1.70332	C6_ave	chr3:107333762-107334262	Rbm15
chr4:48279432-48279932	-0.612319	-0.0371406	0.14732	-0.653298	-0.746605	1.90204	C6_ave	chr4:48279432-48279932	Invs
chr4:72200735-72201235	0.815823	-1.17074	0.401213	-1.37304	0.800181	0.526571	C1_ave	chr4:72200735-72201235	Tle1
chr5:33274789-33275289	-0.742493	-0.296036	0.377874	-1.11435	0.0504826	1.72452	C6_ave	chr5:33274789-33275289	Ctbp1
chr5:34187498-34187998	-0.424328	-0.837121	-0.0157805	-0.906486	0.416246	1.76747	C6_ave	chr5:34187498-34187998	Mxd4
chr5:64802901-64803401	-0.435695	-0.736381	0.252261	-1.01855	0.166628	1.77174	C6_ave	chr5:64802901-64803401	Klf3
chr6:113077268-113077768	-0.388422	0.575635	0.953735	-1.79493	0.0332556	0.620723	C3_ave	chr6:113077268-113077768	Setd5
chr6:113377590-113378090	-1.03287	1.11259	0.611291	-1.40963	0.554733	0.163883	C2_ave	chr6:113377590-113378090	Arpc4
chr7:27507975-27508475	-0.225331	-0.709286	-0.179795	-1.0561	0.398625	1.77188	C6_ave	chr7:27507975-27508475	Prx
chr7:28380897-28381397	-0.398891	-0.681007	-0.0937438	-0.553415	-0.270202	1.99726	C6_ave	chr7:28380897-28381397	Zfp36
chr7:28808951-28809451	0.125034	-0.66505	0.378841	-1.49273	0.193459	1.46044	C6_ave	chr7:28808951-28809451	Hnrnpl
chr7:45466676-45467176	-1.02653	-1.05578	0.707747	-0.606222	0.964006	1.01678	C6_ave	chr7:45466676-45467176	Bax
chr7:63937271-63937771	-0.173906	0.202623	-0.889323	-0.697138	-0.325329	1.88307	C6_ave	chr7:63937271-63937771	Klf13
chr7:101970137-101970637	0.154529	-0.336558	0.305376	-1.08073	-0.77497	1.73235	C6_ave	chr7:101970137-101970637	Numa1
chr7:104427748-104428248	-0.341087	-0.719635	0.651541	1.61839	-0.061004	-1.1482	C4_ave	chr7:104427748-104428248	Trim30a
chr8:22805519-22806019	-0.206957	-0.281894	-0.0223693	-1.10472	-0.276267	1.89221	C6_ave	chr8:22805519-22806019	Ap3m2
chr8:70594074-70594574	-0.567575	0.119448	-0.638408	-0.433662	-0.446646	1.96684	C6_ave	chr8:70594074-70594574	Isyna1
chr8:125569703-125570203	0.138817	-0.79301	0.120559	-1.48639	1.21943	0.8006	C5_ave	chr8:125569703-125570203	Sipa1l2
chr8:126666261-126666761	-0.110789	-0.437222	1.18559	-1.59198	0.0293787	0.925028	C3_ave	chr8:126666261-126666761	Irf2bp2
chr9:20651697-20652197	-0.220943	-0.170123	1.01626	0.106113	-1.7093	0.977996	C3_ave	chr9:20651697-20652197	Pin1
chr9:64021716-64022216	-0.420726	-0.472508	-0.391386	-0.44205	-0.311494	2.03816	C6_ave	chr9:64021716-64022216	Smad6
chr9:119322464-119322964	-0.742549	-0.829444	0.921939	-1.10376	0.59899	1.15482	C6_ave	chr9:119322464-119322964	Oxsr1
chr1:164436944-164437444	0.0253536	0.741606	0.483213	-0.880058	1.11357	-1.48369	C5_ave	chr1:164436944-164437444	Atp1b1
chr3:97227482-97227982	-0.150211	-1.08093	0.00916507	0.212843	-0.771063	1.7802	C6_ave	chr3:97227482-97227982	Bcl9

## Sheet: Mouse brain_MotifMatrix
	C1_ave	C2_ave	C3_ave	C4_ave	C5_ave	C6_ave	grp	rn
Fos	1.66866	-0.0228516	-1.21384	0.471183	-0.215159	-0.687992	C1_ave	Fos
Zeb1	0.850045	-0.444853	0.274605	0.960922	0.110976	-1.75169	C4_ave	Zeb1
Zfp238	1.37202	-1.6275	0.179803	0.287676	0.30096	-0.512966	C1_ave	Zfp238
Isx	-0.468146	1.74162	-0.027984	0.468287	-0.685143	-1.02864	C2_ave	Isx
En2	-1.28141	1.48479	0.359396	-0.398571	-0.734743	0.570545	C2_ave	En2
Smarcc1	1.56457	-0.492562	-0.7924	0.736777	0.0495973	-1.06598	C1_ave	Smarcc1
Twist2	1.33961	0.456495	0.244129	-0.0266453	-0.332447	-1.68114	C1_ave	Twist2
Id3	1.22383	-0.29274	0.0664613	0.665648	0.0588789	-1.72208	C1_ave	Id3
Mlx	-1.64253	0.152134	1.09735	0.56837	0.519119	-0.694439	C3_ave	Mlx
Id4	1.22383	-0.29274	0.0664613	0.665648	0.0588789	-1.72208	C1_ave	Id4
Srebf2	-1.96978	0.674647	0.341083	0.721867	0.101688	0.1305	C4_ave	Srebf2
Npas2	1.08523	0.943168	-0.79612	0.518932	-0.377484	-1.37373	C1_ave	Npas2
Tcf21	1.39588	0.526824	0.188525	-0.46211	-0.061303	-1.58781	C1_ave	Tcf21
Usf2	-1.96208	-0.0886431	0.721936	0.380296	0.358555	0.589933	C3_ave	Usf2
Fosb	1.20425	-0.231162	-0.811397	0.652044	0.613364	-1.4271	C1_ave	Fosb
Atf6b	0.740552	-0.184741	0.133985	0.904888	0.277175	-1.87186	C4_ave	Atf6b
Xbp1	1.51774	0.103173	-0.00175223	0.389632	-0.496281	-1.51251	C1_ave	Xbp1
Atf1	-1.05372	-0.57912	0.0318149	-0.335157	0.0830575	1.85312	C6_ave	Atf1
Bach1	1.65317	-0.0641141	-1.33052	0.447304	-0.205505	-0.50033	C1_ave	Bach1
Atf6	0.740552	-0.184741	0.133985	0.904888	0.277175	-1.87186	C4_ave	Atf6
Bach2	1.47792	-0.0722016	-1.56556	0.445347	0.102672	-0.388177	C1_ave	Bach2
Sp1	-0.924083	-0.675669	-0.16003	-0.186182	0.0413508	1.90461	C6_ave	Sp1
Klf4	-1.03246	-0.837629	0.0492655	-0.207398	0.262414	1.76581	C6_ave	Klf4
Klf7	-0.732167	-1.13989	0.000377729	-0.226212	0.373368	1.72453	C6_ave	Klf7
Zbtb1	1.85425	-0.806667	-0.277421	0.31225	-0.266649	-0.815766	C1_ave	Zbtb1
Sp6	-1.00539	-0.857573	-0.0835604	-0.0562196	0.214575	1.78817	C6_ave	Sp6
Rreb1	0.896284	-0.542947	-0.520278	1.17706	-1.4366	0.42648	C4_ave	Rreb1
Klf8	-0.72961	-1.14423	-0.0742581	-0.197286	0.435262	1.71012	C6_ave	Klf8
Zfp354c	0.64104	1.07815	-0.924852	0.506577	0.206419	-1.50734	C2_ave	Zfp354c
Klf1	-0.921209	-0.977492	-0.0810652	-0.0413831	0.253912	1.76724	C6_ave	Klf1
Zfp105	-1.11659	0.126608	0.276408	-0.773615	-0.245455	1.73265	C6_ave	Zfp105
Klf12	-0.88729	-1.05504	0.08987	-0.205811	0.346878	1.71139	C6_ave	Klf12
Klf14	-0.841106	-1.05685	0.246903	-0.18081	0.0780481	1.75381	C6_ave	Klf14
Sp5	-1.00539	-0.857573	-0.0835604	-0.0562196	0.214575	1.78817	C6_ave	Sp5
Nfya	-1.51967	0.360682	0.112556	-0.497082	0.026933	1.51658	C6_ave	Nfya
Cenpb	-1.68835	0.956573	1.03129	0.205347	-0.277512	-0.227347	C3_ave	Cenpb
Lin54	-1.67025	0.0114181	0.388486	-0.523667	1.19344	0.600576	C5_ave	Lin54
Elf3	-0.557839	0.804907	1.35763	-1.29238	0.333108	-0.645428	C3_ave	Elf3
Etv3	0.0854515	0.19375	1.72307	-1.29596	-0.183979	-0.522327	C3_ave	Etv3
Etv1	0.264103	-0.913876	1.76434	-0.986754	-0.0766332	-0.0511831	C3_ave	Etv1
Etv2	-0.711943	0.486465	1.58581	-0.946266	0.409625	-0.823695	C3_ave	Etv2
Elk3	-0.0117632	-0.201888	1.79471	-1.30057	-0.0799347	-0.200555	C3_ave	Elk3
Gabpa	-0.363048	0.266675	1.84654	-0.916375	-0.10064	-0.73315	C3_ave	Gabpa
Elk1	-0.0839685	-0.29003	1.96732	-0.87231	-0.266612	-0.454399	C3_ave	Elk1
Ehf	-0.53759	0.672106	1.45874	-1.14105	0.376846	-0.829056	C3_ave	Ehf
Etv5	-0.148249	-0.306214	1.94023	-0.929462	-0.0532917	-0.503014	C3_ave	Etv5
Fli1	0.26168	-0.501689	1.89816	-0.785623	-0.237533	-0.63499	C3_ave	Fli1
Etv4	0.289072	-1.01983	1.73545	-0.926594	-0.000407381	-0.0776859	C3_ave	Etv4
Elk4	0.298202	-0.618252	1.82614	-1.04094	-0.198573	-0.266583	C3_ave	Elk4
Etv6	-0.269551	0.839081	1.42277	-1.39455	-0.104441	-0.493306	C3_ave	Etv6
Elf4	-0.102046	0.0597179	1.83066	-0.900927	0.0195942	-0.907	C3_ave	Elf4
Ets1	0.30726	-0.848783	1.72797	-1.09306	-0.0547192	-0.038669	C3_ave	Ets1
Elf1	-0.963997	0.649643	1.45018	-1.22513	-0.0980567	0.187363	C3_ave	Elf1
Elf2	-0.174659	-0.0143014	1.85145	-0.743512	0.0726428	-0.991625	C3_ave	Elf2
Erg	0.236949	-0.514527	1.88832	-0.851609	-0.155968	-0.603162	C3_ave	Erg
Erf	-0.520384	-0.134311	1.87626	-1.05514	0.0951654	-0.261586	C3_ave	Erf
ENSMUSG00000044690	-0.148249	-0.306214	1.94023	-0.929462	-0.0532917	-0.503014	C3_ave	ENSMUSG00000044690
Gm5454	-0.0215892	-0.7196	1.88428	-0.947719	-0.0142368	-0.181138	C3_ave	Gm5454
Fev	-0.435594	-0.451155	1.94029	-0.72341	0.198366	-0.5285	C3_ave	Fev
Gm4881	-0.363048	0.266675	1.84654	-0.916375	-0.10064	-0.73315	C3_ave	Gm4881
Foxj2	-0.93154	-0.368692	0.580223	-0.914963	-0.0444638	1.67944	C6_ave	Foxj2
Foxg1	-1.28919	-1.01513	1.34415	-0.0344001	0.447335	0.547231	C3_ave	Foxg1
Foxp4	-1.08612	-0.113007	0.583473	-0.982598	0.0166895	1.58157	C6_ave	Foxp4
Foxp2	-0.898307	-0.391944	0.50481	-0.910772	-0.0226727	1.71889	C6_ave	Foxp2
Foxp1	-1.1462	-0.55317	0.890476	-0.53909	-0.159113	1.5071	C6_ave	Foxp1
Foxj3	-1.14282	-0.172702	0.492376	-0.734432	-0.134805	1.69238	C6_ave	Foxj3
Foxj1	-0.638772	-0.0940851	0.442232	-1.27819	-0.088283	1.6571	C6_ave	Foxj1
Foxa2	-0.88157	-0.473303	0.729482	-0.894236	-0.109779	1.62941	C6_ave	Foxa2
Foxf2	-1.47018	-0.21486	0.331867	-0.50869	0.343465	1.5184	C6_ave	Foxf2
Foxk2	-0.6612	-0.258125	0.746061	-1.32884	0.0280075	1.4741	C6_ave	Foxk2
Foxp3	-1.08612	-0.113007	0.583473	-0.982598	0.0166895	1.58157	C6_ave	Foxp3
Foxf1a	-1.47018	-0.21486	0.331867	-0.50869	0.343465	1.5184	C6_ave	Foxf1a
Foxo4	-1.72641	-0.285261	1.09534	-0.177911	0.314698	0.779536	C3_ave	Foxo4
Foxo1	-0.971244	-0.262955	0.469107	-1.12249	0.341283	1.5463	C6_ave	Foxo1
Foxe3	-1.02723	-0.69617	0.87061	-0.914849	0.494605	1.27303	C6_ave	Foxe3
Foxc2	-1.12159	-0.64443	0.641725	-0.77606	0.446704	1.45366	C6_ave	Foxc2
Foxo3	-1.04446	-0.267595	0.649033	-0.865656	-0.101238	1.62992	C6_ave	Foxo3
Foxd2	-1.02723	-0.69617	0.87061	-0.914849	0.494605	1.27303	C6_ave	Foxd2
Foxk1	-0.6612	-0.258125	0.746061	-1.32884	0.0280075	1.4741	C6_ave	Foxk1
Foxs1	-1.12159	-0.64443	0.641725	-0.77606	0.446704	1.45366	C6_ave	Foxs1
Foxd1	-1.0289	-0.513374	0.244411	-0.98696	1.0125	1.27233	C6_ave	Foxd1
Gm5294	-1.10111	-0.652023	0.703604	-0.631403	0.11386	1.56708	C6_ave	Gm5294
Foxl1	-1.10111	-0.652023	0.703604	-0.631403	0.11386	1.56708	C6_ave	Foxl1
Dux	-1.60178	1.29082	0.624978	0.327227	-0.140606	-0.500633	C2_ave	Dux
Pbx3	-0.973674	-0.0447819	0.26722	-0.745006	-0.325225	1.82147	C6_ave	Pbx3
Hmx3	0.192992	0.686102	-1.12312	-0.132881	-1.06492	1.44184	C6_ave	Hmx3
En1	-1.41086	1.43394	0.802014	-0.0478514	-0.442102	-0.335136	C2_ave	En1
NP	-1.72227	1.18986	-0.0299424	0.747633	0.0505508	-0.235834	C2_ave	NP
Mef2c	0.784553	-0.415681	-0.997238	-0.349717	1.63285	-0.654761	C5_ave	Mef2c
Mef2a	0.56262	-0.784874	-0.859734	-0.158816	1.74585	-0.505046	C5_ave	Mef2a
Nr2c2	0.119861	0.304913	1.38251	-1.13096	0.520196	-1.19652	C3_ave	Nr2c2
Esrrb	-1.41929	-0.969353	0.839436	0.0754351	0.383593	1.09018	C6_ave	Esrrb
Esrra	-1.26676	-1.11491	0.848363	0.110658	0.259456	1.16319	C6_ave	Esrra
Nr4a2	-1.17667	-0.128475	0.615046	-1.1356	0.549205	1.2765	C6_ave	Nr4a2
Ar	1.624	0.822631	-0.858696	-0.732367	-0.275802	-0.579763	C1_ave	Ar
Sox9	-0.893867	-0.82161	1.37594	-0.827623	0.948715	0.218441	C3_ave	Sox9
Sox14	-1.83856	-0.264027	0.604252	0.00375718	0.93167	0.562904	C5_ave	Sox14
Sox21	-0.900436	0.521621	1.03623	-1.36167	0.960905	-0.256651	C3_ave	Sox21
Sox11	-0.81513	0.256324	1.08364	-1.48213	0.948044	0.00925327	C3_ave	Sox11
Mlxipl	-1.76734	1.01873	0.638683	0.488001	0.05711	-0.435186	C2_ave	Mlxipl
Tal2	1.33961	0.456495	0.244129	-0.0266453	-0.332447	-1.68114	C1_ave	Tal2
Klf6	-0.84065	-1.04488	-0.00643914	-0.171137	0.309059	1.75405	C6_ave	Klf6
Klf11	-0.841106	-1.05685	0.246903	-0.18081	0.0780481	1.75381	C6_ave	Klf11
Gli1	1.77535	-0.338394	-1.20829	0.335547	-0.251359	-0.312861	C1_ave	Gli1
Sp3	-0.761023	-1.0031	0.0250131	-0.17797	0.0796936	1.83739	C6_ave	Sp3
Klf3	-0.84065	-1.04488	-0.00643914	-0.171137	0.309059	1.75405	C6_ave	Klf3
Ovol2	-1.74619	0.155423	-0.140718	-0.140116	1.19635	0.675257	C5_ave	Ovol2
Klf10	-0.840626	-1.17495	0.307906	-0.222155	0.291645	1.63818	C6_ave	Klf10
Gli2	1.77535	-0.338394	-1.20829	0.335547	-0.251359	-0.312861	C1_ave	Gli2
Klf13	-0.841106	-1.05685	0.246903	-0.18081	0.0780481	1.75381	C6_ave	Klf13
Klf2	-0.84065	-1.04488	-0.00643914	-0.171137	0.309059	1.75405	C6_ave	Klf2
Ets2	-0.363048	0.266675	1.84654	-0.916375	-0.10064	-0.73315	C3_ave	Ets2
Foxn3	-1.16199	-0.48939	0.69789	-0.549515	-0.112144	1.61515	C6_ave	Foxn3
Foxn2	-1.14282	-0.172702	0.492376	-0.734432	-0.134805	1.69238	C6_ave	Foxn2
Foxa3	-1.10111	-0.652023	0.703604	-0.631403	0.11386	1.56708	C6_ave	Foxa3
Foxl2	-1.14282	-0.172702	0.492376	-0.734432	-0.134805	1.69238	C6_ave	Foxl2
Foxd4	-1.16831	-0.647768	0.755082	-0.421064	-0.0865414	1.5686	C6_ave	Foxd4
ENSMUSG00000090020	-1.14282	-0.172702	0.492376	-0.734432	-0.134805	1.69238	C6_ave	ENSMUSG00000090020
Nr1h4	-0.947285	-0.773246	1.38689	-0.88751	0.45565	0.765503	C3_ave	Nr1h4
Nr1h5	-0.947285	-0.773246	1.38689	-0.88751	0.45565	0.765503	C3_ave	Nr1h5
Hif3a	1.15832	0.502523	-0.731565	0.941896	-1.27673	-0.594443	C1_ave	Hif3a
Klf16	-0.841106	-1.05685	0.246903	-0.18081	0.0780481	1.75381	C6_ave	Klf16
Zfp263	-0.0883554	-0.761516	0.0764038	1.90392	-0.832232	-0.298219	C4_ave	Zfp263
Arid2	-0.472778	-0.254404	0.0667841	1.42999	-1.47252	0.702931	C4_ave	Arid2
Mnt	1.10415	0.36332	-0.190343	0.924224	-1.51022	-0.691132	C1_ave	Mnt
Atoh1	0.747038	1.40695	0.196288	-0.204769	-0.872305	-1.2732	C2_ave	Atoh1
Nfil3	0.561493	0.418508	0.663912	-0.475088	0.67257	-1.8414	C5_ave	Nfil3
Klf5	-0.810827	-0.804479	-0.306114	-0.153321	0.193011	1.88173	C6_ave	Klf5
Fezf2	-1.03409	-0.822581	0.463118	-0.788103	0.951845	1.22981	C6_ave	Fezf2
Zscan10	1.17421	-0.177463	0.356467	0.307616	-1.82763	0.166803	C1_ave	Zscan10
Ovol1	-0.528194	-1.24999	0.1161	-0.0151989	1.77089	-0.0936053	C5_ave	Ovol1
Gfi1b	1.35677	0.950375	-0.515197	0.110272	-1.24195	-0.660268	C1_ave	Gfi1b
Mtf1	0.656585	1.45572	-0.160078	-0.0538097	-1.50565	-0.392772	C2_ave	Mtf1
Fezf1	-1.03409	-0.822581	0.463118	-0.788103	0.951845	1.22981	C6_ave	Fezf1
Zkscan1	0.154838	0.926469	-0.05429	1.22579	-1.31951	-0.933299	C4_ave	Zkscan1
Mzf1	0.641503	1.22805	-0.327056	0.658487	-1.343	-0.857985	C2_ave	Mzf1
Klf9	-0.671498	-0.898334	0.649903	0.620474	1.35179	-1.05233	C5_ave	Klf9
Glis1	1.49312	-0.442566	0.33883	0.637311	-1.01236	-1.01434	C1_ave	Glis1
Zfp281	0.54212	-0.747044	-0.688124	0.0753303	-0.882364	1.70008	C6_ave	Zfp281
Zfp3	0.260029	1.05695	-0.09521	1.07384	-1.24303	-1.05258	C4_ave	Zfp3
Zfp740	0.304909	-0.947839	-0.687268	0.539381	-0.815514	1.60633	C6_ave	Zfp740
Zfa	-0.415591	-0.879988	-0.00588066	-0.788051	0.254559	1.83495	C6_ave	Zfa
Zfp161	0.765451	0.760155	-0.279839	1.05413	-1.18136	-1.11854	C4_ave	Zfp161
Zfy1	-0.415591	-0.879988	-0.00588066	-0.788051	0.254559	1.83495	C6_ave	Zfy1
Zfp637	0.986555	0.0439782	0.436954	0.448787	-0.010408	-1.90587	C1_ave	Zfp637
Myt1l	-0.859869	-0.0406395	-0.389499	-0.796135	0.237641	1.8485	C6_ave	Myt1l
Cxxc1	-1.24778	1.39721	0.348109	-1.0837	0.401426	0.184735	C2_ave	Cxxc1
Foxa1	-1.01126	-0.699372	0.424199	-0.884922	1.37533	0.796023	C5_ave	Foxa1
Foxq1	-0.979817	-0.0894228	0.281006	-1.21353	0.512602	1.48916	C6_ave	Foxq1
Tcfcp2l1	-0.494773	-1.06463	0.00300357	-0.655191	0.49469	1.7169	C6_ave	Tcfcp2l1
Hoxb1	0.919454	0.52978	-0.286713	0.740138	-0.104609	-1.79805	C1_ave	Hoxb1
Lbx2	-0.821523	0.461541	0.112309	0.959635	0.853383	-1.56535	C4_ave	Lbx2
Hoxb4	-1.67002	0.348104	-0.350458	0.618436	1.24432	-0.19039	C5_ave	Hoxb4
Pou3f4	-1.12499	-0.502164	0.507203	-0.00302018	1.70044	-0.577472	C5_ave	Pou3f4
Hoxb2	-0.561469	-0.821812	0.666801	-0.516064	1.74296	-0.510415	C5_ave	Hoxb2
Pou1f1	-1.77076	0.457087	-0.404313	0.26803	1.1545	0.295451	C5_ave	Pou1f1
Srf	1.27812	0.540514	-1.12408	0.774996	-0.989994	-0.479557	C1_ave	Srf
Esr2	-0.535201	-1	0.0892128	-0.666549	0.338675	1.77387	C6_ave	Esr2
Rora	-0.391921	-0.97263	-0.412013	-0.423196	0.347529	1.85223	C6_ave	Rora
Rara	-0.449758	-1.3227	0.352946	0.322076	1.60174	-0.504299	C5_ave	Rara
Nr6a1	-1.10714	-0.0730853	-0.596127	-0.506274	1.66669	0.615932	C5_ave	Nr6a1
Nfkb2	0.758157	-0.471867	-0.570842	0.892631	-1.50716	0.899084	C6_ave	Nfkb2
Rfx2	0.174378	-0.155008	-0.196486	1.75642	-1.32577	-0.25354	C4_ave	Rfx2
Rfx1	-0.108766	-0.396955	-0.171215	1.435	-1.4869	0.728829	C4_ave	Rfx1
Rfx3	-0.0648225	-0.100887	-0.52172	1.32572	-1.49222	0.853922	C4_ave	Rfx3
Rfx8	0.174378	-0.155008	-0.196486	1.75642	-1.32577	-0.25354	C4_ave	Rfx8
Runx1	1.07698	0.909879	0.490949	-1.4489	-0.781458	-0.247452	C1_ave	Runx1
Runx2	0.980191	0.0851219	-0.505367	1.37749	-0.935102	-1.00234	C4_ave	Runx2
Nfix	-0.595975	-0.617369	-0.385277	-0.71646	0.478528	1.83655	C6_ave	Nfix
Sox8	-1.93354	-0.198352	0.62207	0.417371	0.367072	0.725377	C6_ave	Sox8
Tcf7l2	-0.407383	-0.480264	-0.322389	-1.0322	1.79943	0.442806	C5_ave	Tcf7l2
Lef1	-0.556467	-0.567869	-0.235959	-0.810531	1.89133	0.279501	C5_ave	Lef1
Sox10	-1.03837	-0.415882	0.923961	-1.10106	0.39606	1.23529	C6_ave	Sox10
Sox30	-1.52426	0.836128	0.426884	-0.966212	0.380938	0.846526	C6_ave	Sox30
Sox5	-1.69973	-0.315677	0.417982	-0.1048	1.28515	0.41708	C5_ave	Sox5
Sox6	-1.48472	-0.0426514	-0.0205254	-0.350879	0.290761	1.60801	C6_ave	Sox6
Sox13	-1.83446	-0.472064	0.713353	0.494217	0.715206	0.38375	C5_ave	Sox13
Sox2	-0.938885	-0.190237	-0.273679	-0.921951	1.63944	0.685313	C5_ave	Sox2
Neurod1	0.747038	1.40695	0.196288	-0.204769	-0.872305	-1.2732	C2_ave	Neurod1
Neurod6	0.747038	1.40695	0.196288	-0.204769	-0.872305	-1.2732	C2_ave	Neurod6
Neurod4	0.747038	1.40695	0.196288	-0.204769	-0.872305	-1.2732	C2_ave	Neurod4
Snai2	0.96075	-0.0974599	0.0864045	0.839028	0.0427254	-1.83145	C1_ave	Snai2
Maz	0.0910974	0.147666	-1.38018	0.794219	-0.915887	1.26308	C6_ave	Maz
Zfp219	0.290748	-0.618597	-0.463964	0.397995	-1.23166	1.62547	C6_ave	Zfp219
Ybx2	0.727275	-0.74351	-0.940262	0.242381	-0.809227	1.52334	C6_ave	Ybx2
Ybx1	0.727275	-0.74351	-0.940262	0.242381	-0.809227	1.52334	C6_ave	Ybx1
Csda	0.727275	-0.74351	-0.940262	0.242381	-0.809227	1.52334	C6_ave	Csda
Ubp1	-0.494773	-1.06463	0.00300357	-0.655191	0.49469	1.7169	C6_ave	Ubp1
Nr1d1	-0.492829	-0.939443	-0.559904	-0.543176	1.10639	1.42896	C6_ave	Nr1d1
Nr1d2	-0.492829	-0.939443	-0.559904	-0.543176	1.10639	1.42896	C6_ave	Nr1d2
Pax8	-0.83321	-0.182487	0.35151	-0.517918	1.8524	-0.67029	C5_ave	Pax8
Pax1	-0.83321	-0.182487	0.35151	-0.517918	1.8524	-0.67029	C5_ave	Pax1
Runx3	1.07698	0.909879	0.490949	-1.4489	-0.781458	-0.247452	C1_ave	Runx3
Creb1	0.575724	1.12191	0.227588	-0.349643	0.210856	-1.78644	C2_ave	Creb1
Fosl2	0.586389	0.286069	0.589464	-0.127371	0.621155	-1.95571	C5_ave	Fosl2
Jdp2	0.57214	0.935399	0.164052	-0.145073	0.373535	-1.90005	C2_ave	Jdp2
Cebpe	-0.742097	0.433703	-0.79015	-0.454187	-0.278406	1.83114	C6_ave	Cebpe
Sp2	-0.639849	-0.63858	-0.325656	-0.179138	-0.216253	1.99948	C6_ave	Sp2
Sp4	-0.747472	-0.564019	-0.37141	-0.183635	-0.117808	1.98434	C6_ave	Sp4
Sp8	-0.446831	-0.95676	-0.318047	0.0412099	-0.248404	1.92883	C6_ave	Sp8
Sp7	-0.446831	-0.95676	-0.318047	0.0412099	-0.248404	1.92883	C6_ave	Sp7
Sp9	-0.446831	-0.95676	-0.318047	0.0412099	-0.248404	1.92883	C6_ave	Sp9
E2f7	-0.867789	-0.494197	0.0883406	-0.91923	0.485877	1.707	C6_ave	E2f7
E2f8	-0.757073	-0.294684	-0.044577	-0.603799	-0.27426	1.97439	C6_ave	E2f8
Dbx1	-1.22902	0.701973	-0.0416857	0.369715	-1.09181	1.29083	C6_ave	Dbx1
Hoxa7	-1.11363	-0.279379	0.482118	-0.970445	0.333261	1.54807	C6_ave	Hoxa7
Nkx63	-0.895288	-0.939904	-0.504623	0.631216	0.0789594	1.62964	C6_ave	Nkx63
Pou5f1	0.314287	0.195835	0.100029	0.508957	0.848925	-1.96803	C5_ave	Pou5f1
Irf1	-0.537161	0.359149	-0.956747	-0.449166	-0.259452	1.84338	C6_ave	Irf1
Irf2	-0.949518	0.131409	-0.608859	0.356968	-0.691898	1.7619	C6_ave	Irf2
Rel	-0.740279	-0.709828	-0.291166	-0.448693	0.299981	1.88998	C6_ave	Rel
Nfkb1	-0.345939	0.164937	-0.448914	-0.433006	-0.86482	1.92774	C6_ave	Nfkb1
Tbx21	0.6143	0.291222	-0.151373	1.28129	-0.384579	-1.65085	C4_ave	Tbx21
Zfp148	-0.662421	-0.73857	-0.603621	0.317045	-0.187453	1.87502	C6_ave	Zfp148
Foxm1	-0.609089	-0.438812	0.24535	-0.879142	-0.205413	1.88711	C6_ave	Foxm1
Neurog1	0.60173	1.66499	-0.657101	-0.429993	-1.11579	-0.0638385	C2_ave	Neurog1
Msx3	-0.639878	1.80709	0.137107	-0.364973	-1.07457	0.13523	C2_ave	Msx3
Shox2	-0.403731	1.91946	-0.0244106	-0.0900953	-0.985416	-0.415812	C2_ave	Shox2
Uncx	-0.275289	1.89144	0.0917103	-0.504942	-1.02561	-0.177307	C2_ave	Uncx
Arx	-0.110228	1.81767	-0.0135067	-0.401115	-1.23257	-0.0602466	C2_ave	Arx
Alx1	-0.110228	1.81767	-0.0135067	-0.401115	-1.23257	-0.0602466	C2_ave	Alx1
Alx4	-0.475871	1.9154	0.0293771	-0.084995	-0.955686	-0.428224	C2_ave	Alx4
Msx1	-0.234521	1.60165	0.195674	-0.878737	-1.15913	0.475062	C2_ave	Msx1
Hnf4g	-0.571477	-1.48873	0.350459	-0.381081	1.00499	1.08584	C6_ave	Hnf4g
Ahctf1	-0.210323	0.309527	0.171879	-1.85108	0.510938	1.06905	C6_ave	Ahctf1
Bhlhe23	0.0497861	1.87735	-0.0842807	-0.987586	-0.177704	-0.677561	C2_ave	Bhlhe23
Hic1	0.394521	-1.20931	-0.396313	1.74107	-0.102074	-0.427896	C4_ave	Hic1
Sox3	0.204113	1.43163	0.566401	-0.624363	-0.0984457	-1.47934	C2_ave	Sox3
Glis3	-0.016381	-1.36674	0.122687	1.31491	-0.859774	0.8053	C4_ave	Glis3
Arid3b	-0.167282	1.42817	0.00632094	0.195518	-1.68643	0.223695	C2_ave	Arid3b
Neurog2	0.0138048	1.83091	0.183614	-0.378586	-0.59064	-1.0591	C2_ave	Neurog2
Olig2	0.154437	1.90193	-0.464863	-0.364661	-0.972001	-0.254844	C2_ave	Olig2
Neurog3	0.0138048	1.83091	0.183614	-0.378586	-0.59064	-1.0591	C2_ave	Neurog3
Dlx4	-0.390371	1.67685	0.393626	-0.799929	-1.09339	0.213218	C2_ave	Dlx4
Msx2	-0.421384	1.91084	0.195548	-0.293109	-0.893785	-0.498111	C2_ave	Msx2
Dlx2	-0.371489	1.6276	0.3589	-0.881973	-1.08678	0.353739	C2_ave	Dlx2
Rax	-0.146874	1.7731	0.225443	-0.918892	-0.96854	0.0357613	C2_ave	Rax
Lmx1a	0.130503	1.31155	0.50752	-1.09751	-1.27388	0.421815	C2_ave	Lmx1a
Vsx1	-0.550537	1.75235	-0.0583594	-0.269995	-1.20106	0.327598	C2_ave	Vsx1
Gbx2	-0.755474	1.90533	0.225563	-0.50394	-0.67493	-0.196543	C2_ave	Gbx2
Gbx1	0.163025	1.19322	0.653676	0.390717	-0.990345	-1.41029	C2_ave	Gbx1
Pou2f1	0.0680972	-1.45087	0.612885	-0.174216	1.48168	-0.537581	C5_ave	Pou2f1
Nr2c1	-0.0204149	-1.50236	0.719144	0.571134	1.08375	-0.851249	C5_ave	Nr2c1
Nr4a3	0.476898	-1.9387	0.704995	-0.16308	0.643358	0.276534	C3_ave	Nr4a3
Myf5	0.383091	-1.93099	-0.0591365	0.214347	0.925779	0.466911	C5_ave	Myf5
Rbpj	-0.569946	1.39829	-0.600784	0.58081	-1.32476	0.516394	C2_ave	Rbpj
Rbpsuhrs3	-0.569946	1.39829	-0.600784	0.58081	-1.32476	0.516394	C2_ave	Rbpsuhrs3
Mixl1	-0.602716	1.61098	0.719383	-0.809642	-0.931809	0.0138087	C2_ave	Mixl1
Tcf3	0.381828	0.598163	-0.248846	0.89942	0.256202	-1.88677	C4_ave	Tcf3
Hand1	-0.096811	-1.61926	-0.0943969	0.868996	-0.291289	1.23276	C6_ave	Hand1
Hand2	-0.096811	-1.61926	-0.0943969	0.868996	-0.291289	1.23276	C6_ave	Hand2
Crem	0.832071	0.590614	0.293917	-0.506001	0.595456	-1.80606	C1_ave	Crem
Patz1	-0.150106	-1.05594	-0.169148	-0.138977	-0.397941	1.91211	C6_ave	Patz1
Dnajc21	-0.510155	-0.892461	-0.350369	0.0906614	-0.271248	1.93357	C6_ave	Dnajc21
Scrt2	-0.335618	-1.25132	0.190565	-0.130861	-0.261546	1.78878	C6_ave	Scrt2
E2f3	0.493719	0.680042	0.105128	-0.414739	0.934919	-1.79907	C5_ave	E2f3
E2f2	0.404542	0.88539	0.17756	-0.34335	0.716828	-1.84097	C2_ave	E2f2
Tlx1	0.135418	-1.24948	-0.563619	-0.00865289	-0.0735863	1.75992	C6_ave	Tlx1
Nkx22	-0.483492	-1.07381	-0.0636747	0.149477	-0.383204	1.8547	C6_ave	Nkx22
Tlx3	0.135418	-1.24948	-0.563619	-0.00865289	-0.0735863	1.75992	C6_ave	Tlx3
Hsf1	0.0362819	0.903658	-0.600502	1.20947	-0.0131667	-1.53574	C4_ave	Hsf1
Ppard	-0.679051	-1.04262	0.489365	-0.0232867	-0.473016	1.72861	C6_ave	Ppard
Trp73	-0.391643	-0.544541	-0.453967	-0.269723	-0.372906	2.03278	C6_ave	Trp73
Rela	-0.040108	-0.400644	-0.39364	0.197311	-1.1716	1.80868	C6_ave	Rela
Zfp384	-0.383971	-0.97597	0.543389	-1.03465	0.284976	1.56623	C6_ave	Zfp384
Trp63	-0.20987	-1.0132	-0.428948	-0.460456	0.249371	1.86311	C6_ave	Trp63
Wt1	-0.720196	-0.301549	-0.294321	-0.172886	-0.513574	2.00253	C6_ave	Wt1
E4f1	0.305109	0.654517	0.0935345	-0.300566	1.05483	-1.80742	C5_ave	E4f1
Mycl1	-1.35503	0.606773	-0.241746	1.43313	0.319387	-0.762509	C4_ave	Mycl1
Clock	1.02217	0.287369	-1.16809	1.22625	-0.86978	-0.497923	C4_ave	Clock
Mycn	-1.35503	0.606773	-0.241746	1.43313	0.319387	-0.762509	C4_ave	Mycn
Mycs	-1.35503	0.606773	-0.241746	1.43313	0.319387	-0.762509	C4_ave	Mycs
Zscan4	0.563066	0.986596	-0.871964	1.13	-0.76513	-1.04257	C4_ave	Zscan4
Zfp410	-0.406781	-0.359021	-0.392675	1.8975	0.212664	-0.951687	C4_ave	Zfp410
Zbtb3	1.08923	-0.733502	-0.385927	1.21992	0.0873058	-1.27702	C4_ave	Zbtb3
Zfp652	-0.966456	0.160993	-1.16697	1.32503	-0.273364	0.920768	C4_ave	Zfp652
Spdef	-0.712593	0.471469	0.839664	-1.26372	1.26711	-0.601929	C5_ave	Spdef
Elf5	-0.573444	1.05086	1.11456	-1.02633	0.462593	-1.02823	C3_ave	Elf5
Six2	0.242836	-0.0867958	-0.702433	1.79244	-1.09785	-0.1482	C4_ave	Six2
Pax7	-0.597448	1.08649	0.863256	-1.60635	-0.101838	0.35589	C2_ave	Pax7
Hoxd4	-0.450751	-0.562229	1.20105	-1.39082	0.1652	1.03756	C3_ave	Hoxd4
Mbd2	-0.0837204	-1.11892	0.779773	-1.28594	0.756125	0.952681	C6_ave	Mbd2
Smarcc2	-0.0195539	-0.328186	1.46731	-1.61435	0.319452	0.175324	C3_ave	Smarcc2
Pax9	-0.644518	0.40277	0.704185	-1.68879	1.01474	0.21162	C5_ave	Pax9
Rfx7	-0.00683848	-0.430788	-0.494106	1.57054	-1.29398	0.65517	C4_ave	Rfx7
Spz1	0.406219	-1.12776	-0.381053	1.28443	-1.02678	0.844941	C4_ave	Spz1
Nkx62	-0.236596	0.443456	-0.485611	1.72425	-1.21963	-0.225865	C4_ave	Nkx62
Pou4f2	0.0347434	0.210836	0.115833	1.68601	-0.989824	-1.0576	C4_ave	Pou4f2
Pou4f1	0.0347434	0.210836	0.115833	1.68601	-0.989824	-1.0576	C4_ave	Pou4f1
Nrl	0.453102	-0.970744	-0.436189	0.275439	1.6346	-0.956203	C5_ave	Nrl
Nkx26	-1.1669	-0.934415	-0.407219	0.568852	1.41403	0.525652	C5_ave	Nkx26
Hoxc4	-1.39668	0.450089	-0.306959	0.593327	1.37474	-0.714523	C5_ave	Hoxc4
Tbx1	0.504285	-1.03529	-1.05249	-0.503791	1.30242	0.784876	C5_ave	Tbx1
Tbx10	0.504285	-1.03529	-1.05249	-0.503791	1.30242	0.784876	C5_ave	Tbx10
Mafa	0.453102	-0.970744	-0.436189	0.275439	1.6346	-0.956203	C5_ave	Mafa
Maf	0.453102	-0.970744	-0.436189	0.275439	1.6346	-0.956203	C5_ave	Maf
Mef2d	0.337167	-0.908556	-0.87095	-0.592532	1.68108	0.353789	C5_ave	Mef2d
Thrb	0.600882	-1.09337	-0.618499	-0.948764	1.17038	0.889372	C5_ave	Thrb
Thra	0.600882	-1.09337	-0.618499	-0.948764	1.17038	0.889372	C5_ave	Thra
Mef2b	0.337167	-0.908556	-0.87095	-0.592532	1.68108	0.353789	C5_ave	Mef2b
[truncated: 25 more rows]
