# Supplementary material for: Unified molecular approach for spatial epigenome, transcriptome, and cell lineages
Source: Proc Natl Acad Sci U S A. 2025 Apr 18;122(16):e2424070122. doi: 10.1073/pnas.2424070122 (PMC12037033; doi:10.1073/pnas.2424070122)
Supplement: Supplementary file 4 — Dataset S03 (XLSX) [file pnas.2424070122.sd03.xlsx]

## Sheet: Sheet1
Primer Name	Sequence
SP-ATAC-Read1	CTACACGACGCTCTTCCGATCTNNNNNNNNNNNNNNNNNNNNATACNNNNTTTTTTTTTTTTTTTTTTTTTTTTTTTTTTVN
Phos-Tn5ME	/5Phos/AGATGTGTATAAGAGACAG
Tn5MErev-15PA	CTGTCTCTTATACACATCTNBAAAAAAAAAAAAAAA
Tn5ME-B	GTCTCGTGGGCTCGGAGATGTGTATAAGAGACAG
Tn5MErev	CTGTCTCTTATACACATCT
Truseq-Read1	ACACTCTTTCCCTACACGACGCTCTTCCGATCT
Nextera-Read2	GTCTCGTGGGCTCGGAGATGTGTATAAGAGACAG
Truseq-Read2	GTGACTGGAGTTCAGACGTGTGCTCTTCCGATCT
SP_Ad1.1_TAGATCGC	AATGATACGGCGACCACCGAGATCTACACTAGATCGCACACTCTTTCCCTACACGACGCTCTTCCGATCT
SP_Ad1.2_CTCTCTAT	AATGATACGGCGACCACCGAGATCTACACCTCTCTATACACTCTTTCCCTACACGACGCTCTTCCGATCT
SP_Ad1.3_TATCCTCT	AATGATACGGCGACCACCGAGATCTACACTATCCTCTACACTCTTTCCCTACACGACGCTCTTCCGATCT
SP_Ad1.4_AGAGTAGA	AATGATACGGCGACCACCGAGATCTACACAGAGTAGAACACTCTTTCCCTACACGACGCTCTTCCGATCT
SP_Ad1.5_GTAAGGAG	AATGATACGGCGACCACCGAGATCTACACGTAAGGAGACACTCTTTCCCTACACGACGCTCTTCCGATCT
SP_Ad1.6_ACTGCATA	AATGATACGGCGACCACCGAGATCTACACACTGCATAACACTCTTTCCCTACACGACGCTCTTCCGATCT
SP_Ad1.7_AAGGAGTA	AATGATACGGCGACCACCGAGATCTACACAAGGAGTAACACTCTTTCCCTACACGACGCTCTTCCGATCT
SP_Ad1.8_CTAAGCCT	AATGATACGGCGACCACCGAGATCTACACCTAAGCCTACACTCTTTCCCTACACGACGCTCTTCCGATCT
SP_Ad1.9_TGGAAATC	AATGATACGGCGACCACCGAGATCTACACTGGAAATCACACTCTTTCCCTACACGACGCTCTTCCGATCT
SP_Ad1.10_AACATGAT	AATGATACGGCGACCACCGAGATCTACACAACATGATACACTCTTTCCCTACACGACGCTCTTCCGATCT
SP_Ad1.11_TGATGAAA	AATGATACGGCGACCACCGAGATCTACACTGATGAAAACACTCTTTCCCTACACGACGCTCTTCCGATCT
SP_Ad1.12_GTCGGACT	AATGATACGGCGACCACCGAGATCTACACGTCGGACTACACTCTTTCCCTACACGACGCTCTTCCGATCT
SP_ATAC_Ad2.1_TAAGGCGA	CAAGCAGAAGACGGCATACGAGATTCGCCTTAGTCTCGTGGGCTCGGAGATGTG
SP_ATAC_Ad2.2_CGTACTAG	CAAGCAGAAGACGGCATACGAGATCTAGTACGGTCTCGTGGGCTCGGAGATGTG
SP_ATAC_Ad2.3_AGGCAGAA	CAAGCAGAAGACGGCATACGAGATTTCTGCCTGTCTCGTGGGCTCGGAGATGTG
SP_ATAC_Ad2.4_TCCTGAGC	CAAGCAGAAGACGGCATACGAGATGCTCAGGAGTCTCGTGGGCTCGGAGATGTG
SP_ATAC_Ad2.5_GGACTCCT	CAAGCAGAAGACGGCATACGAGATAGGAGTCCGTCTCGTGGGCTCGGAGATGTG
SP_ATAC_Ad2.6_TAGGCATG	CAAGCAGAAGACGGCATACGAGATCATGCCTAGTCTCGTGGGCTCGGAGATGTG
SP_ATAC_Ad2.7_CTCTCTAC	CAAGCAGAAGACGGCATACGAGATGTAGAGAGGTCTCGTGGGCTCGGAGATGTG
SP_ATAC_Ad2.8_CAGAGAGG	CAAGCAGAAGACGGCATACGAGATCCTCTCTGGTCTCGTGGGCTCGGAGATGTG
SP_ATAC_Ad2.9_GCTACGCT	CAAGCAGAAGACGGCATACGAGATAGCGTAGCGTCTCGTGGGCTCGGAGATGTG
SP_ATAC_Ad2.10_CGAGGCTG	CAAGCAGAAGACGGCATACGAGATCAGCCTCGGTCTCGTGGGCTCGGAGATGTG
SP_ATAC_Ad2.11_AAGAGGCA	CAAGCAGAAGACGGCATACGAGATTGCCTCTTGTCTCGTGGGCTCGGAGATGTG
SP_ATAC_Ad2.12_GTAGAGGA	CAAGCAGAAGACGGCATACGAGATTCCTCTACGTCTCGTGGGCTCGGAGATGTG
SP_RNA_Ad2.1_TAAGGCGA	CAAGCAGAAGACGGCATACGAGATTCGCCTTAGTGACTGGAGTTCAGACGTGT
SP_RNA_Ad2.2_CGTACTAG	CAAGCAGAAGACGGCATACGAGATCTAGTACGGTGACTGGAGTTCAGACGTGT
SP_RNA_Ad2.3_AGGCAGAA	CAAGCAGAAGACGGCATACGAGATTTCTGCCTGTGACTGGAGTTCAGACGTGT
SP_RNA_Ad2.4_TCCTGAGC	CAAGCAGAAGACGGCATACGAGATGCTCAGGAGTGACTGGAGTTCAGACGTGT
SP_RNA_Ad2.5_GGACTCCT	CAAGCAGAAGACGGCATACGAGATAGGAGTCCGTGACTGGAGTTCAGACGTGT
SP_RNA_Ad2.6_TAGGCATG	CAAGCAGAAGACGGCATACGAGATCATGCCTAGTGACTGGAGTTCAGACGTGT
SP_RNA_Ad2.7_CTCTCTAC	CAAGCAGAAGACGGCATACGAGATGTAGAGAGGTGACTGGAGTTCAGACGTGT
SP_RNA_Ad2.8_CAGAGAGG	CAAGCAGAAGACGGCATACGAGATCCTCTCTGGTGACTGGAGTTCAGACGTGT
SP_RNA_Ad2.9_GCTACGCT	CAAGCAGAAGACGGCATACGAGATAGCGTAGCGTGACTGGAGTTCAGACGTGT
SP_RNA_Ad2.10_CGAGGCTG	CAAGCAGAAGACGGCATACGAGATCAGCCTCGGTGACTGGAGTTCAGACGTGT
SP_RNA_Ad2.11_AAGAGGCA	CAAGCAGAAGACGGCATACGAGATTGCCTCTTGTGACTGGAGTTCAGACGTGT
SP_RNA_Ad2.12_GTAGAGGA	CAAGCAGAAGACGGCATACGAGATTCCTCTACGTGACTGGAGTTCAGACGTGT
